# Supplementary material for: Synthesis and Thermal Study of Hexacoordinated Aluminum(III) Triazenides for Use in Atomic Layer Deposition
Source: Inorg Chem. 2021 Mar 12;60(7):4578–87. doi: 10.1021/acs.inorgchem.0c03496 (PMC8041287; doi:10.1021/acs.inorgchem.0c03496)
Supplement: Supplementary file 2 — ic0c03496_si_003.cif [file ic0c03496_si_003.cif]

 
data_alipr2n3_190425_0m 
 
_audit_creation_method            SHELXL-97 
_chemical_name_systematic 
; 
 ? 
; 
_chemical_name_common             ? 
_chemical_melting_point           ? 
_chemical_formula_moiety          ? 
_chemical_formula_sum 
 'C18 H0 Al N9' 
_chemical_formula_weight          369.25 
 
loop_ 
 _atom_type_symbol 
 _atom_type_description 
 _atom_type_scat_dispersion_real 
 _atom_type_scat_dispersion_imag 
 _atom_type_scat_source 
 'C'  'C'   0.0033   0.0016 
 'International Tables Vol C Tables 4.2.6.8 and 6.1.1.4' 
 'H'  'H'   0.0000   0.0000 
 'International Tables Vol C Tables 4.2.6.8 and 6.1.1.4' 
 'N'  'N'   0.0061   0.0033 
 'International Tables Vol C Tables 4.2.6.8 and 6.1.1.4' 
 'Al'  'Al'   0.0645   0.0514 
 'International Tables Vol C Tables 4.2.6.8 and 6.1.1.4' 
 
_symmetry_cell_setting            Monoclinic 
_symmetry_space_group_name_H-M    C2/m 
 
loop_ 
 _symmetry_equiv_pos_as_xyz 
 'x, y, z' 
 '-x, y, -z' 
 'x+1/2, y+1/2, z' 
 '-x+1/2, y+1/2, -z' 
 '-x, -y, -z' 
 'x, -y, z' 
 '-x+1/2, -y+1/2, -z' 
 'x+1/2, -y+1/2, z' 
 
_cell_length_a                    26.64(2) 
_cell_length_b                    15.816(15) 
_cell_length_c                    9.184(9) 
_cell_angle_alpha                 90.00 
_cell_angle_beta                  95.069(14) 
_cell_angle_gamma                 90.00 
_cell_volume                      3855(6) 
_cell_formula_units_Z             8 
_cell_measurement_temperature     296(2) 
_cell_measurement_reflns_used     1898
_cell_measurement_theta_min       2.57 
_cell_measurement_theta_max       17.61 
 
_exptl_crystal_description        'plate' 
_exptl_crystal_colour             'colorless' 
_exptl_crystal_size_max           0.26 
_exptl_crystal_size_mid           0.20 
_exptl_crystal_size_min           0.14 
_exptl_crystal_density_meas       'not measured'
_exptl_crystal_density_diffrn     1.273 
_exptl_crystal_density_method     'not measured' 
_exptl_crystal_F_000              1472 
_exptl_absorpt_coefficient_mu     0.127 
_exptl_absorpt_correction_type    'Empirical' 
_exptl_absorpt_correction_T_min   0.9677 
_exptl_absorpt_correction_T_max   0.9824 
_exptl_absorpt_process_details    'Bruker SADABS' 
 
_exptl_special_details 
; 
 ? 
; 
 
_diffrn_ambient_temperature       296(2) 
_diffrn_radiation_wavelength      0.71073 
_diffrn_radiation_type            MoK\a 
_diffrn_radiation_source          'fine-focus sealed tube' 
_diffrn_radiation_monochromator   graphite 
_diffrn_measurement_device_type   'Burker D8 SMART Apex2 CCD' 
_diffrn_measurement_method        'Omega scan' 
_diffrn_detector_area_resol_mean  ? 
_diffrn_reflns_number             13560 
_diffrn_reflns_av_R_equivalents   0.0758 
_diffrn_reflns_av_sigmaI/netI     0.0866 
_diffrn_reflns_limit_h_min        -30 
_diffrn_reflns_limit_h_max        31 
_diffrn_reflns_limit_k_min        -18 
_diffrn_reflns_limit_k_max        16 
_diffrn_reflns_limit_l_min        -10 
_diffrn_reflns_limit_l_max        10 
_diffrn_reflns_theta_min          2.58 
_diffrn_reflns_theta_max          24.91 
_reflns_number_total              3430 
_reflns_number_gt                 1577 
_reflns_threshold_expression      >2sigma(I) 
 
_computing_data_collection      'Bruker APEX2'
_computing_cell_refinement      'Bruker SAINT'
_computing_data_reduction       'Bruker SAINT'  
_computing_structure_solution   'SHELXS-97 (Sheldrick, 2008)'
_computing_structure_refinement 'SHELXL-97 (Sheldrick, 2008)'
_computing_molecular_graphics   'Bruker SHELXTL'
_computing_publication_material 'Bruker SHELXTL'
 
_refine_special_details 
; 
 Refinement of F^2^ against ALL reflections.  The weighted R-factor wR and 
 goodness of fit S are based on F^2^, conventional R-factors R are based 
 on F, with F set to zero for negative F^2^. The threshold expression of 
 F^2^ > 2sigma(F^2^) is used only for calculating R-factors(gt) etc. and is 
 not relevant to the choice of reflections for refinement.  R-factors based 
 on F^2^ are statistically about twice as large as those based on F, and R- 
 factors based on ALL data will be even larger. 
; 
 
_refine_ls_structure_factor_coef  Fsqd  
_refine_ls_matrix_type            full 
_refine_ls_weighting_scheme       calc  
_refine_ls_weighting_details 
 'calc w=1/[\s^2^(Fo^2^)+(0.1234P)^2^+88.0000P] where P=(Fo^2^+2Fc^2^)/3' 
_atom_sites_solution_primary      direct 
_atom_sites_solution_secondary    difmap 
_atom_sites_solution_hydrogens    geom 
_refine_ls_hydrogen_treatment     mixed 
_refine_ls_extinction_method      none 
_refine_ls_extinction_coef        ? 
_refine_ls_number_reflns          3430 
_refine_ls_number_parameters      156 
_refine_ls_number_restraints      74 
_refine_ls_R_factor_all           0.3659 
_refine_ls_R_factor_gt            0.2834 
_refine_ls_wR_factor_ref          0.6071 
_refine_ls_wR_factor_gt           0.5815 
_refine_ls_goodness_of_fit_ref    1.005 
_refine_ls_restrained_S_all       1.022 
_refine_ls_shift/su_max           0.072 
_refine_ls_shift/su_mean          0.002 
 
loop_ 
 _atom_site_label 
 _atom_site_type_symbol 
 _atom_site_fract_x 
 _atom_site_fract_y 
 _atom_site_fract_z 
 _atom_site_U_iso_or_equiv 
 _atom_site_adp_type 
 _atom_site_occupancy 
 _atom_site_symmetry_multiplicity 
 _atom_site_calc_flag 
 _atom_site_refinement_flags 
 _atom_site_disorder_assembly 
 _atom_site_disorder_group 
Al1 Al 0.5000 0.5000 0.5000 0.080(2) Uani 1 4 d SU . . 
Al2 Al 0.83170(18) 0.5000 0.9130(5) 0.0716(15) Uani 1 2 d SU . . 
N4 N 0.773(11) 0.5000 1.03(3) 0.249(17) Uiso 1 2 d SDU . . 
N5 N 0.8799(9) 0.5000 0.776(3) 0.162(8) Uiso 1 2 d SDU . . 
N2 N 0.5461(9) 0.5000 0.666(3) 0.152(8) Uiso 1 2 d SU . . 
N6 N 0.8656(10) 0.6059(18) 0.985(3) 0.109(7) Uiso 0.50 1 d PDU . . 
N7 N 0.7873(12) 0.561(2) 0.817(3) 0.140(10) Uiso 0.50 1 d PU . . 
N3 N 0.5460(16) 0.595(2) 0.496(5) 0.164(12) Uiso 0.50 1 d PU . . 
N1 N 0.5619(13) 0.5410(19) 0.355(4) 0.172(12) Uiso 0.50 1 d PDU . . 
N7A N 0.8130(10) 0.6009(18) 0.798(3) 0.108(7) Uiso 0.50 1 d PU . . 
C71 C 0.8122(12) 0.653(3) 0.575(5) 0.40(2) Uiso 1 1 d DU . . 
N6A N 0.8725(11) 0.569(2) 1.055(3) 0.116(8) Uiso 0.50 1 d PDU . . 
C6 C 0.8906(11) 0.6732(16) 1.061(3) 0.236(11) Uiso 1 1 d DU . . 
C4 C 0.7378(13) 0.5000 1.139(3) 0.248(16) Uiso 1 2 d SDU . . 
N11 N 0.8346(14) 0.653(2) 0.906(4) 0.170(12) Uiso 0.50 1 d PU . . 
C22 C 0.5557(18) 0.5000 0.945(5) 0.36(3) Uiso 1 2 d SDU . . 
N2A N 0.5739(12) 0.578(2) 0.595(4) 0.152(10) Uiso 0.50 1 d PU . . 
N13 N 0.5000 0.650(3) 0.5000 0.299(17) Uiso 1 2 d SU . . 
N8 N 0.7553(13) 0.575(2) 0.934(4) 0.165(11) Uiso 0.50 1 d PU . . 
N3A N 0.5192(13) 0.565(2) 0.700(4) 0.171(12) Uiso 0.50 1 d PU . . 
C52 C 0.977(2) 0.5000 0.764(5) 0.39(3) Uiso 1 2 d SDU . . 
N9 N 0.9057(15) 0.582(3) 0.895(4) 0.194(13) Uiso 0.50 1 d PU . . 
N14 N 0.8895(14) 0.5000 1.123(4) 0.240(14) Uiso 1 2 d SU . . 
N10 N 0.8501(12) 0.572(2) 0.699(3) 0.148(10) Uiso 0.50 1 d PU . . 
C72 C 0.7254(11) 0.618(2) 0.643(4) 0.289(15) Uiso 1 1 d DU . . 
C1 C 0.5833(14) 0.6140(16) 0.298(4) 0.194(15) Uiso 0.50 1 d PDU . . 
C62 C 0.9462(11) 0.649(2) 1.053(3) 0.280(14) Uiso 1 1 d DU . . 
C7 C 0.7757(12) 0.6607(17) 0.697(3) 0.217(10) Uiso 1 1 d DU . . 
N4A N 0.773(11) 0.5000 1.03(3) 0.248(17) Uiso 1 2 d SDU . . 
C41 C 0.769(3) 0.5000 1.289(7) 0.53(5) Uiso 1 2 d SDU . . 
N1A N 0.5347(12) 0.586(2) 0.405(4) 0.135(10) Uiso 0.50 1 d PDU . . 
C11 C 0.5445(11) 0.680(2) 0.237(3) 0.267(14) Uiso 1 1 d DU . . 
N8A N 0.822(2) 0.582(4) 1.081(6) 0.27(2) Uiso 0.50 1 d PU . . 
C42 C 0.7151(15) 0.5893(15) 1.112(4) 0.185(16) Uiso 0.50 1 d PDU . . 
C21 C 0.6396(15) 0.5000 0.838(8) 0.51(5) Uiso 1 2 d SDU . . 
C12 C 0.6117(12) 0.647(2) 0.440(3) 0.265(13) Uiso 1 1 d DU . . 
C51 C 0.920(2) 0.5000 0.529(5) 0.42(4) Uiso 1 2 d SDU . . 
C5 C 0.9222(14) 0.5000 0.696(5) 0.252(17) Uiso 1 2 d SDU . . 
C2 C 0.5823(16) 0.5000 0.803(4) 0.210(14) Uiso 1 2 d SDU . . 
C6A C 0.9029(17) 0.621(3) 1.150(5) 0.177(13) Uiso 0.50 1 d PDU . . 
C1A C 0.5586(18) 0.665(2) 0.394(6) 0.182(14) Uiso 0.50 1 d PDU . . 
C61 C 0.8752(11) 0.660(2) 1.217(3) 0.283(15) Uiso 1 1 d DU . . 
 
loop_ 
 _atom_site_aniso_label 
 _atom_site_aniso_U_11 
 _atom_site_aniso_U_22 
 _atom_site_aniso_U_33 
 _atom_site_aniso_U_23 
 _atom_site_aniso_U_13 
 _atom_site_aniso_U_12 
Al1 0.066(4) 0.064(4) 0.114(6) 0.000 0.022(4) 0.000 
Al2 0.067(3) 0.071(3) 0.077(3) 0.000 0.003(2) 0.000 
 
_geom_special_details 
; 
 All esds (except the esd in the dihedral angle between two l.s. planes) 
 are estimated using the full covariance matrix.  The cell esds are taken 
 into account individually in the estimation of esds in distances, angles 
 and torsion angles; correlations between esds in cell parameters are only 
 used when they are defined by crystal symmetry.  An approximate (isotropic) 
 treatment of cell esds is used for estimating esds involving l.s. planes. 
; 
 
loop_ 
 _geom_bond_atom_site_label_1 
 _geom_bond_atom_site_label_2 
 _geom_bond_distance 
 _geom_bond_site_symmetry_2 
 _geom_bond_publ_flag 
Al1 N1A 1.90(3) . ? 
Al1 N1A 1.90(3) 5_666 ? 
Al1 N1A 1.90(3) 6_565 ? 
Al1 N1A 1.90(3) 2_656 ? 
Al1 N2 1.87(2) . ? 
Al1 N2 1.87(2) 5_666 ? 
Al1 N3 1.94(4) . ? 
Al1 N3 1.94(4) 5_666 ? 
Al1 N3 1.94(4) 6_565 ? 
Al1 N3 1.94(4) 2_656 ? 
Al1 N13 2.37(5) . ? 
Al1 N13 2.37(5) 5_666 ? 
Al2 N7 1.71(3) 6_565 ? 
Al2 N7 1.71(3) . ? 
Al2 N5 1.87(2) . ? 
Al2 N4A 1.99(8) . ? 
Al2 N4 1.99(7) . ? 
Al2 N7A 1.95(3) . ? 
Al2 N7A 1.95(3) 6_565 ? 
Al2 N6A 1.95(3) . ? 
Al2 N6A 1.95(3) 6_565 ? 
Al2 N6 1.99(3) 6_565 ? 
Al2 N6 1.99(3) . ? 
Al2 N11 2.42(4) . ? 
N4 C4 1.410(13) . ? 
N4 N8 1.5(2) 6_565 ? 
N4 N8 1.5(2) . ? 
N4 N8A 1.9(3) . ? 
N4 N8A 1.9(3) 6_565 ? 
N5 C5 1.401(10) . ? 
N5 N10 1.53(3) . ? 
N5 N10 1.53(3) 6_565 ? 
N5 N9 1.79(4) 6_565 ? 
N5 N9 1.79(4) . ? 
N2 N3A 1.31(3) 6_565 ? 
N2 N3A 1.31(3) . ? 
N2 C2 1.52(3) . ? 
N2 N2A 1.61(3) 6_565 ? 
N2 N2A 1.61(3) . ? 
N6 N6A 0.87(3) . ? 
N6 N11 1.29(4) . ? 
N6 C6 1.408(10) . ? 
N6 N9 1.46(4) . ? 
N6 C6A 1.75(5) . ? 
N7 N7A 0.95(3) . ? 
N7 N8 1.44(4) . ? 
N7 N7 1.94(6) 6_565 ? 
N3 N1A 0.88(4) . ? 
N3 N2A 1.15(4) . ? 
N3 N13 1.51(4) . ? 
N3 C1A 1.52(5) . ? 
N3 N1 1.64(5) . ? 
N1 N1A 1.14(4) . ? 
N1 N1 1.30(6) 6_565 ? 
N1 C1 1.411(10) . ? 
N1 C1A 2.00(5) . ? 
N7A N10 1.47(3) . ? 
N7A C7 1.61(3) . ? 
N7A N11 1.37(4) . ? 
C71 C7 1.550(10) . ? 
N6A N14 1.32(3) . ? 
N6A C6A 1.402(10) . ? 
N6A C6 1.72(4) . ? 
N6A N11 2.10(5) . ? 
N6A N8A 1.42(6) . ? 
N6A N9 1.79(5) . ? 
C6 C6A 1.19(5) . ? 
C6 C61 1.536(10) . ? 
C6 C62 1.535(10) . ? 
C6 N11 2.00(4) . ? 
C4 N4A 1.411(13) . ? 
C4 C41 1.547(10) . ? 
C4 C42 1.548(10) . ? 
C4 C42 1.548(10) 6_565 ? 
N11 N9 2.21(5) . ? 
C22 C2 1.535(10) . ? 
N2A N3A 1.83(4) . ? 
N13 N3 1.51(4) 2_656 ? 
N13 N1A 1.67(4) 2_656 ? 
N13 N1A 1.67(4) . ? 
N8 N4A 1.5(2) . ? 
N8 C42 2.05(5) . ? 
N3A N1A 1.69(4) 2_656 ? 
C52 C5 1.532(10) . ? 
N14 N6A 1.32(3) 6_565 ? 
N14 C6A 1.95(4) 6_565 ? 
N14 C6A 1.95(4) . ? 
C72 C7 1.543(10) . ? 
C1 C1A 1.40(5) . ? 
C1 C12 1.539(10) . ? 
C1 C11 1.543(10) . ? 
C1 N1A 1.75(5) . ? 
C62 C6A 1.58(5) . ? 
N4A N8 1.5(2) 6_565 ? 
N4A N8A 1.9(3) . ? 
N4A N8A 1.9(3) 6_565 ? 
N1A C1A 1.413(10) . ? 
N1A N3A 1.69(4) 2_656 ? 
C11 C1A 1.48(5) . ? 
C21 C2 1.533(10) . ? 
C12 C1A 1.47(5) . ? 
C51 C5 1.533(10) . ? 
C6A C61 1.18(5) . ? 
 
loop_ 
 _geom_angle_atom_site_label_1 
 _geom_angle_atom_site_label_2 
 _geom_angle_atom_site_label_3 
 _geom_angle 
 _geom_angle_site_symmetry_1 
 _geom_angle_site_symmetry_3 
 _geom_angle_publ_flag 
N1A Al1 N1A 179.999(4) . 5_666 ? 
N1A Al1 N1A 92(2) . 6_565 ? 
N1A Al1 N1A 88(2) 5_666 6_565 ? 
N1A Al1 N1A 88(2) . 2_656 ? 
N1A Al1 N1A 92(2) 5_666 2_656 ? 
N1A Al1 N1A 180.000(5) 6_565 2_656 ? 
N1A Al1 N2 93.6(11) . . ? 
N1A Al1 N2 86.4(11) 5_666 . ? 
N1A Al1 N2 93.6(11) 6_565 . ? 
N1A Al1 N2 86.4(11) 2_656 . ? 
N1A Al1 N2 86.4(11) . 5_666 ? 
N1A Al1 N2 93.6(11) 5_666 5_666 ? 
N1A Al1 N2 86.4(11) 6_565 5_666 ? 
N1A Al1 N2 93.6(11) 2_656 5_666 ? 
N2 Al1 N2 180.000(4) . 5_666 ? 
N1A Al1 N3 26.4(13) . . ? 
N1A Al1 N3 153.6(13) 5_666 . ? 
N1A Al1 N3 102.2(14) 6_565 . ? 
N1A Al1 N3 77.8(14) 2_656 . ? 
N2 Al1 N3 69.1(14) . . ? 
N2 Al1 N3 110.9(14) 5_666 . ? 
N1A Al1 N3 153.6(13) . 5_666 ? 
N1A Al1 N3 26.4(13) 5_666 5_666 ? 
N1A Al1 N3 77.8(14) 6_565 5_666 ? 
N1A Al1 N3 102.2(14) 2_656 5_666 ? 
N2 Al1 N3 110.9(14) . 5_666 ? 
N2 Al1 N3 69.1(14) 5_666 5_666 ? 
N3 Al1 N3 180.0(19) . 5_666 ? 
N1A Al1 N3 102.2(14) . 6_565 ? 
N1A Al1 N3 77.8(14) 5_666 6_565 ? 
N1A Al1 N3 26.4(13) 6_565 6_565 ? 
N1A Al1 N3 153.6(13) 2_656 6_565 ? 
N2 Al1 N3 69.1(14) . 6_565 ? 
N2 Al1 N3 110.9(14) 5_666 6_565 ? 
N3 Al1 N3 101(2) . 6_565 ? 
N3 Al1 N3 79(2) 5_666 6_565 ? 
N1A Al1 N3 77.8(14) . 2_656 ? 
N1A Al1 N3 102.2(14) 5_666 2_656 ? 
N1A Al1 N3 153.6(13) 6_565 2_656 ? 
N1A Al1 N3 26.4(13) 2_656 2_656 ? 
N2 Al1 N3 110.9(14) . 2_656 ? 
N2 Al1 N3 69.1(14) 5_666 2_656 ? 
N3 Al1 N3 79(2) . 2_656 ? 
N3 Al1 N3 101(2) 5_666 2_656 ? 
N3 Al1 N3 180(3) 6_565 2_656 ? 
N1A Al1 N13 44.2(11) . . ? 
N1A Al1 N13 135.8(11) 5_666 . ? 
N1A Al1 N13 135.8(11) 6_565 . ? 
N1A Al1 N13 44.2(11) 2_656 . ? 
N2 Al1 N13 90.000(4) . . ? 
N2 Al1 N13 90.000(2) 5_666 . ? 
N3 Al1 N13 39.4(12) . . ? 
N3 Al1 N13 140.6(12) 5_666 . ? 
N3 Al1 N13 140.6(12) 6_565 . ? 
N3 Al1 N13 39.4(12) 2_656 . ? 
N1A Al1 N13 135.8(11) . 5_666 ? 
N1A Al1 N13 44.2(11) 5_666 5_666 ? 
N1A Al1 N13 44.2(11) 6_565 5_666 ? 
N1A Al1 N13 135.8(11) 2_656 5_666 ? 
N2 Al1 N13 90.000(1) . 5_666 ? 
N2 Al1 N13 90.000(4) 5_666 5_666 ? 
N3 Al1 N13 140.6(12) . 5_666 ? 
N3 Al1 N13 39.4(12) 5_666 5_666 ? 
N3 Al1 N13 39.4(12) 6_565 5_666 ? 
N3 Al1 N13 140.6(12) 2_656 5_666 ? 
N13 Al1 N13 180.000(3) . 5_666 ? 
N7 Al2 N7 69(2) 6_565 . ? 
N7 Al2 N5 98.0(13) 6_565 . ? 
N7 Al2 N5 98.0(13) . . ? 
N7 Al2 N4A 75(9) 6_565 . ? 
N7 Al2 N4A 75(9) . . ? 
N5 Al2 N4A 171(10) . . ? 
N7 Al2 N4 75(9) 6_565 . ? 
N7 Al2 N4 75(9) . . ? 
N5 Al2 N4 172(10) . . ? 
N4A Al2 N4 0(10) . . ? 
N7 Al2 N7A 93.1(14) 6_565 . ? 
N7 Al2 N7A 29.2(11) . . ? 
N5 Al2 N7A 78.3(9) . . ? 
N4A Al2 N7A 97(6) . . ? 
N4 Al2 N7A 97(6) . . ? 
N7 Al2 N7A 29.2(11) 6_565 6_565 ? 
N7 Al2 N7A 93.1(14) . 6_565 ? 
N5 Al2 N7A 78.3(9) . 6_565 ? 
N4A Al2 N7A 97(6) . 6_565 ? 
N4 Al2 N7A 97(6) . 6_565 ? 
N7A Al2 N7A 109.7(17) . 6_565 ? 
N7 Al2 N6A 167.8(15) 6_565 . ? 
N7 Al2 N6A 110.2(14) . . ? 
N5 Al2 N6A 94.1(11) . . ? 
N4A Al2 N6A 93(9) . . ? 
N4 Al2 N6A 93(9) . . ? 
N7A Al2 N6A 90.3(13) . . ? 
N7A Al2 N6A 156.3(13) 6_565 . ? 
N7 Al2 N6A 110.2(14) 6_565 6_565 ? 
N7 Al2 N6A 167.8(15) . 6_565 ? 
N5 Al2 N6A 94.1(11) . 6_565 ? 
N4A Al2 N6A 93(9) . 6_565 ? 
N4 Al2 N6A 93(9) . 6_565 ? 
N7A Al2 N6A 156.3(13) . 6_565 ? 
N7A Al2 N6A 90.3(13) 6_565 6_565 ? 
N6A Al2 N6A 67.7(19) . 6_565 ? 
N7 Al2 N6 88.1(14) 6_565 6_565 ? 
N7 Al2 N6 157.2(14) . 6_565 ? 
N5 Al2 N6 84.5(9) . 6_565 ? 
N4A Al2 N6 100(6) . 6_565 ? 
N4 Al2 N6 100(6) . 6_565 ? 
N7A Al2 N6 162.8(11) . 6_565 ? 
N7A Al2 N6 65.1(12) 6_565 6_565 ? 
N6A Al2 N6 92.1(16) . 6_565 ? 
N6A Al2 N6 25.6(10) 6_565 6_565 ? 
N7 Al2 N6 157.2(14) 6_565 . ? 
N7 Al2 N6 88.1(14) . . ? 
N5 Al2 N6 84.5(9) . . ? 
N4A Al2 N6 100(6) . . ? 
N4 Al2 N6 100(6) . . ? 
N7A Al2 N6 65.1(12) . . ? 
N7A Al2 N6 162.8(11) 6_565 . ? 
N6A Al2 N6 25.6(10) . . ? 
N6A Al2 N6 92.1(16) 6_565 . ? 
N6 Al2 N6 114.7(18) 6_565 . ? 
N7 Al2 N11 125.2(15) 6_565 . ? 
N7 Al2 N11 56.1(13) . . ? 
N5 Al2 N11 87.5(8) . . ? 
N4A Al2 N11 92.5(8) . . ? 
N4 Al2 N11 92.5(8) . . ? 
N7A Al2 N11 34.6(10) . . ? 
N7A Al2 N11 144.1(15) 6_565 . ? 
N6A Al2 N11 56.2(12) . . ? 
N6A Al2 N11 123.8(15) 6_565 . ? 
N6 Al2 N11 146.6(16) 6_565 . ? 
N6 Al2 N11 32.1(10) . . ? 
C4 N4 N8 103(10) . 6_565 ? 
C4 N4 N8 103(10) . . ? 
N8 N4 N8 100(10) 6_565 . ? 
C4 N4 N8A 109(10) . . ? 
N8 N4 N8A 148(4) 6_565 . ? 
N8 N4 N8A 77(4) . . ? 
C4 N4 N8A 109(10) . 6_565 ? 
N8 N4 N8A 77(4) 6_565 6_565 ? 
N8 N4 N8A 148(4) . 6_565 ? 
N8A N4 N8A 89(10) . 6_565 ? 
C4 N4 Al2 170(10) . . ? 
N8 N4 Al2 84(4) 6_565 . ? 
N8 N4 Al2 84(4) . . ? 
N8A N4 Al2 64(6) . . ? 
N8A N4 Al2 64(6) 6_565 . ? 
C5 N5 N10 99(2) . . ? 
C5 N5 N10 99(2) . 6_565 ? 
N10 N5 N10 97(3) . 6_565 ? 
C5 N5 N9 92(2) . 6_565 ? 
N10 N5 N9 168(2) . 6_565 ? 
N10 N5 N9 83.9(17) 6_565 6_565 ? 
C5 N5 N9 92(2) . . ? 
N10 N5 N9 83.9(17) . . ? 
N10 N5 N9 168(2) 6_565 . ? 
N9 N5 N9 93(3) 6_565 . ? 
C5 N5 Al2 170(3) . . ? 
N10 N5 Al2 87.3(16) . . ? 
N10 N5 Al2 87.3(16) 6_565 . ? 
N9 N5 Al2 81.0(16) 6_565 . ? 
N9 N5 Al2 81.0(16) . . ? 
N3A N2 N3A 104(4) 6_565 . ? 
N3A N2 C2 97(2) 6_565 . ? 
N3A N2 C2 97(2) . . ? 
N3A N2 N2A 76.9(18) 6_565 6_565 ? 
N3A N2 N2A 170(3) . 6_565 ? 
C2 N2 N2A 93(2) . 6_565 ? 
N3A N2 N2A 170(3) 6_565 . ? 
N3A N2 N2A 76.9(18) . . ? 
C2 N2 N2A 93(2) . . ? 
N2A N2 N2A 101(3) 6_565 . ? 
N3A N2 Al1 82(2) 6_565 . ? 
N3A N2 Al1 82(2) . . ? 
C2 N2 Al1 178(2) . . ? 
N2A N2 Al1 87.9(17) 6_565 . ? 
N2A N2 Al1 87.9(17) . . ? 
N6A N6 N11 152(4) . . ? 
N6A N6 C6 95(3) . . ? 
N11 N6 C6 95(3) . . ? 
N6A N6 N9 97(4) . . ? 
N11 N6 N9 107(3) . . ? 
C6 N6 N9 98(3) . . ? 
N6A N6 C6A 53(3) . . ? 
N11 N6 C6A 134(3) . . ? 
C6 N6 C6A 42.5(18) . . ? 
N9 N6 C6A 98(3) . . ? 
N6A N6 Al2 75(3) . . ? 
N11 N6 Al2 93(2) . . ? 
C6 N6 Al2 169(2) . . ? 
N9 N6 Al2 86(2) . . ? 
C6A N6 Al2 127(2) . . ? 
N7A N7 N8 121(4) . . ? 
N7A N7 N7 131(3) . 6_565 ? 
N8 N7 N7 98(2) . 6_565 ? 
N7A N7 Al2 89(3) . . ? 
N8 N7 Al2 97(2) . . ? 
N7 N7 Al2 55.4(11) 6_565 . ? 
N1A N3 N2A 150(6) . . ? 
N1A N3 N13 84(5) . . ? 
N2A N3 N13 126(4) . . ? 
N1A N3 C1A 66(3) . . ? 
N2A N3 C1A 119(5) . . ? 
N13 N3 C1A 79(3) . . ? 
N1A N3 N1 42(3) . . ? 
N2A N3 N1 108(4) . . ? 
N13 N3 N1 126(3) . . ? 
C1A N3 N1 79(3) . . ? 
N1A N3 Al1 75(4) . . ? 
N2A N3 Al1 100(3) . . ? 
N13 N3 Al1 86(3) . . ? 
C1A N3 Al1 139(4) . . ? 
N1 N3 Al1 80(2) . . ? 
N1A N1 N1 129(2) . 6_565 ? 
N1A N1 C1 86(3) . . ? 
N1 N1 C1 145.0(19) 6_565 . ? 
N1A N1 N3 31(2) . . ? 
N1 N1 N3 121.3(17) 6_565 . ? 
C1 N1 N3 91(3) . . ? 
N1A N1 C1A 43(2) . . ? 
N1 N1 C1A 169.2(17) 6_565 . ? 
C1 N1 C1A 45(2) . . ? 
N3 N1 C1A 48(2) . . ? 
N1A N1 Al1 55(2) . . ? 
N1 N1 Al1 73.6(8) 6_565 . ? 
C1 N1 Al1 141(3) . . ? 
N3 N1 Al1 55.9(17) . . ? 
C1A N1 Al1 97(2) . . ? 
N7 N7A N10 116(4) . . ? 
N7 N7A C7 94(3) . . ? 
N10 N7A C7 104(2) . . ? 
N7 N7A N11 122(4) . . ? 
N10 N7A N11 111(3) . . ? 
C7 N7A N11 105(3) . . ? 
N7 N7A Al2 61(2) . . ? 
N10 N7A Al2 85.9(18) . . ? 
C7 N7A Al2 155(2) . . ? 
N11 N7A Al2 92(2) . . ? 
N6 N6A N14 161(4) . . ? 
N6 N6A C6A 98(4) . . ? 
N14 N6A C6A 92(3) . . ? 
N6 N6A C6 55(2) . . ? 
N14 N6A C6 134(3) . . ? 
C6A N6A C6 43(2) . . ? 
N6 N6A N11 17(3) . . ? 
N14 N6A N11 164(3) . . ? 
C6A N6A N11 105(3) . . ? 
C6 N6A N11 62.1(16) . . ? 
N6 N6A N8A 83(4) . . ? 
N14 N6A N8A 110(4) . . ? 
C6A N6A N8A 108(4) . . ? 
C6 N6A N8A 97(3) . . ? 
N11 N6A N8A 67(3) . . ? 
N6 N6A N9 54(3) . . ? 
N14 N6A N9 108(3) . . ? 
C6A N6A N9 98(3) . . ? 
C6 N6A N9 76(2) . . ? 
N11 N6A N9 69(2) . . ? 
N8A N6A N9 132(3) . . ? 
N6 N6A Al2 80(3) . . ? 
N14 N6A Al2 90(2) . . ? 
C6A N6A Al2 177(3) . . ? 
C6 N6A Al2 134(2) . . ? 
N11 N6A Al2 73.3(14) . . ? 
N8A N6A Al2 73(3) . . ? 
N9 N6A Al2 78.8(17) . . ? 
C6A C6 N6 84(3) . . ? 
C6A C6 C61 50(2) . . ? 
N6 C6 C61 102(3) . . ? 
C6A C6 C62 70(3) . . ? 
N6 C6 C62 102(3) . . ? 
C61 C6 C62 110.4(10) . . ? 
C6A C6 N6A 53.9(16) . . ? 
N6 C6 N6A 30.4(14) . . ? 
C61 C6 N6A 79(2) . . ? 
C62 C6 N6A 92(2) . . ? 
C6A C6 N11 121(3) . . ? 
N6 C6 N11 39.9(16) . . ? 
C61 C6 N11 114(2) . . ? 
C62 C6 N11 126(2) . . ? 
N6A C6 N11 68.3(18) . . ? 
N4A C4 N4 1(10) . . ? 
N4A C4 C41 107(10) . . ? 
N4 C4 C41 106(10) . . ? 
N4A C4 C42 99(7) . . ? 
N4 C4 C42 100(6) . . ? 
C41 C4 C42 108.3(9) . . ? 
N4A C4 C42 99(7) . 6_565 ? 
N4 C4 C42 100(6) . 6_565 ? 
C41 C4 C42 108.3(9) . 6_565 ? 
C42 C4 C42 132(4) . 6_565 ? 
N6 N11 N7A 106(3) . . ? 
N6 N11 N6A 11.3(17) . . ? 
N7A N11 N6A 104(3) . . ? 
N6 N11 C6 44.6(15) . . ? 
N7A N11 C6 148(3) . . ? 
N6A N11 C6 49.6(15) . . ? 
N6 N11 N9 39.1(19) . . ? 
N7A N11 N9 88(2) . . ? 
N6A N11 N9 49.1(16) . . ? 
C6 N11 N9 61.7(17) . . ? 
N6 N11 Al2 55.2(18) . . ? 
N7A N11 Al2 53.7(17) . . ? 
N6A N11 Al2 50.5(11) . . ? 
C6 N11 Al2 99.6(18) . . ? 
N9 N11 Al2 61.7(15) . . ? 
N3 N2A N2 102(3) . . ? 
N3 N2A N3A 87(3) . . ? 
N2 N2A N3A 44.3(13) . . ? 
N3 N2A Al1 52(2) . . ? 
N2 N2A Al1 50.5(13) . . ? 
N3A N2A Al1 58.3(14) . . ? 
N3 N13 N3 109(4) . 2_656 ? 
N3 N13 N1A 99(3) . 2_656 ? 
N3 N13 N1A 31.5(18) 2_656 2_656 ? 
N3 N13 N1A 31.5(18) . . ? 
N3 N13 N1A 99(3) 2_656 . ? 
N1A N13 N1A 105(3) 2_656 . ? 
N3 N13 Al1 55(2) . . ? 
N3 N13 Al1 55(2) 2_656 . ? 
N1A N13 Al1 52.7(17) 2_656 . ? 
N1A N13 Al1 52.7(17) . . ? 
N7 N8 N4 99(3) . . ? 
N7 N8 N4A 99(3) . . ? 
N4 N8 N4A 0(10) . . ? 
N7 N8 C42 175(3) . . ? 
N4 N8 C42 76.6(18) . . ? 
N4A N8 C42 76.6(18) . . ? 
N7 N8 Al2 45.7(16) . . ? 
N4 N8 Al2 56(4) . . ? 
N4A N8 Al2 57(4) . . ? 
C42 N8 Al2 129.2(18) . . ? 
N2 N3A N1A 118(3) . 2_656 ? 
N2 N3A N2A 58.8(18) . . ? 
N1A N3A N2A 111(2) 2_656 . ? 
N2 N3A Al1 60.2(19) . . ? 
N1A N3A Al1 58.2(15) 2_656 . ? 
N2A N3A Al1 74.8(16) . . ? 
N6 N9 N5 106(3) . . ? 
N6 N9 N11 33.8(17) . . ? 
N5 N9 N11 96(2) . . ? 
N6 N9 N6A 29.0(15) . . ? 
N5 N9 N6A 103(2) . . ? 
N11 N9 N6A 62.3(19) . . ? 
N6 N9 Al2 56.5(17) . . ? 
N5 N9 Al2 51.0(13) . . ? 
N11 N9 Al2 63.5(14) . . ? 
N6A N9 Al2 53.5(14) . . ? 
N6A N14 N6A 111(4) 6_565 . ? 
N6A N14 C6A 45.9(13) 6_565 6_565 ? 
N6A N14 C6A 157(3) . 6_565 ? 
N6A N14 C6A 157(3) 6_565 . ? 
N6A N14 C6A 45.9(13) . . ? 
C6A N14 C6A 155(4) 6_565 . ? 
N7A N10 N5 107(2) . . ? 
N7A N10 Al2 55.6(14) . . ? 
N5 N10 Al2 52.4(13) . . ? 
C1A C1 N1 91(3) . . ? 
C1A C1 C12 60(2) . . ? 
N1 C1 C12 99(3) . . ? 
C1A C1 C11 60(2) . . ? 
N1 C1 C11 114(3) . . ? 
C12 C1 C11 109.9(10) . . ? 
C1A C1 N1A 51.8(15) . . ? 
N1 C1 N1A 40.6(18) . . ? 
C12 C1 N1A 87(2) . . ? 
C11 C1 N1A 83(2) . . ? 
C6 C62 C6A 44.8(19) . . ? 
N7A C7 C72 114(3) . . ? 
N7A C7 C71 89(3) . . ? 
C72 C7 C71 108.4(9) . . ? 
C4 N4A N8 103(10) . 6_565 ? 
C4 N4A N8 103(10) . . ? 
N8 N4A N8 101(10) 6_565 . ? 
C4 N4A N8A 109(10) . . ? 
N8 N4A N8A 148(4) 6_565 . ? 
N8 N4A N8A 77(3) . . ? 
C4 N4A N8A 109(10) . 6_565 ? 
N8 N4A N8A 77(3) 6_565 6_565 ? 
N8 N4A N8A 148(4) . 6_565 ? 
N8A N4A N8A 88(10) . 6_565 ? 
C4 N4A Al2 169(10) . . ? 
N8 N4A Al2 84(4) 6_565 . ? 
N8 N4A Al2 84(4) . . ? 
N8A N4A Al2 64(6) . . ? 
N8A N4A Al2 64(6) 6_565 . ? 
N3 N1A N1 108(5) . . ? 
N3 N1A C1A 79(4) . . ? 
N1 N1A C1A 103(3) . . ? 
N3 N1A N13 64(4) . . ? 
N1 N1A N13 172(4) . . ? 
C1A N1A N13 77(3) . . ? 
N3 N1A N3A 141(5) . 2_656 ? 
N1 N1A N3A 101(3) . 2_656 ? 
C1A N1A N3A 120(4) . 2_656 ? 
N13 N1A N3A 86(2) . 2_656 ? 
N3 N1A C1 107(4) . . ? 
N1 N1A C1 53.5(19) . . ? 
C1A N1A C1 51(2) . . ? 
N13 N1A C1 128(3) . . ? 
N3A N1A C1 111(3) 2_656 . ? 
N3 N1A Al1 79(4) . . ? 
N1 N1A Al1 95(3) . . ? 
C1A N1A Al1 155(3) . . ? 
N13 N1A Al1 83(2) . . ? 
N3A N1A Al1 72.6(17) 2_656 . ? 
C1 N1A Al1 148(2) . . ? 
C1A C11 C1 55(2) . . ? 
N4A N8A N4 0(10) . . ? 
N4A N8A N6A 121(5) . . ? 
N4 N8A N6A 121(5) . . ? 
C4 C42 N8 78.3(18) . . ? 
C1A C12 C1 56(2) . . ? 
N5 C5 C52 125(4) . . ? 
N5 C5 C51 124(4) . . ? 
C52 C5 C51 110.9(10) . . ? 
N2 C2 C22 114(4) . . ? 
N2 C2 C21 136(4) . . ? 
C22 C2 C21 110.5(10) . . ? 
C6 C6A C61 81(3) . . ? 
C6 C6A N6A 83(3) . . ? 
C61 C6A N6A 106(4) . . ? 
C6 C6A C62 66(2) . . ? 
C61 C6A C62 131(4) . . ? 
N6A C6A C62 103(3) . . ? 
C6 C6A N6 53.2(18) . . ? 
C61 C6A N6 101(3) . . ? 
N6A C6A N6 29.7(16) . . ? 
C62 C6A N6 87(3) . . ? 
C6 C6A N14 124(3) . . ? 
C61 C6A N14 118(4) . . ? 
N6A C6A N14 42.3(18) . . ? 
C62 C6A N14 110(3) . . ? 
N6 C6A N14 71.2(19) . . ? 
C1 C1A C12 65(2) . . ? 
C1 C1A C11 65(2) . . ? 
C12 C1A C11 118(3) . . ? 
C1 C1A N1A 77(3) . . ? 
C12 C1A N1A 104(4) . . ? 
C11 C1A N1A 98(4) . . ? 
C1 C1A N3 96(3) . . ? 
C12 C1A N3 87(4) . . ? 
C11 C1A N3 132(4) . . ? 
N1A C1A N3 34.6(19) . . ? 
C1 C1A N1 44.8(15) . . ? 
C12 C1A N1 79(3) . . ? 
C11 C1A N1 90(3) . . ? 
N1A C1A N1 33.8(18) . . ? 
N3 C1A N1 53(2) . . ? 
C6A C61 C6 50(2) . . ? 
 
_diffrn_measured_fraction_theta_max    0.978 
_diffrn_reflns_theta_full              24.91 
_diffrn_measured_fraction_theta_full   0.978 
_refine_diff_density_max    0.735 
_refine_diff_density_min   -0.567 
_refine_diff_density_rms    0.163 
