# Supplementary material for: Synthesis and Thermal Study of Hexacoordinated Aluminum(III) Triazenides for Use in Atomic Layer Deposition
Source: Inorg Chem. 2021 Mar 12;60(7):4578–87. doi: 10.1021/acs.inorgchem.0c03496 (PMC8041287; doi:10.1021/acs.inorgchem.0c03496)
Supplement: Supplementary file 3 — ic0c03496_si_004.cif [file ic0c03496_si_004.cif]

 
data_shelx
 
_audit_creation_method            'SHELXL-2018/3'
_shelx_SHELXL_version_number      '2018/3'
_chemical_name_systematic         ?
_chemical_name_common             ?
_chemical_melting_point           ?
_chemical_formula_moiety          ?
_chemical_formula_sum
 'C18 H40.50 Al0.75 N6.75' 
_chemical_formula_weight          371.80

loop_
 _atom_type_symbol
 _atom_type_description
 _atom_type_scat_dispersion_real
 _atom_type_scat_dispersion_imag
 _atom_type_scat_source
 'C'  'C'   0.0033   0.0016
 'International Tables Vol C Tables 4.2.6.8 and 6.1.1.4'
 'H'  'H'   0.0000   0.0000
 'International Tables Vol C Tables 4.2.6.8 and 6.1.1.4'
 'N'  'N'   0.0061   0.0033
 'International Tables Vol C Tables 4.2.6.8 and 6.1.1.4'
 'Al'  'Al'   0.0645   0.0514
 'International Tables Vol C Tables 4.2.6.8 and 6.1.1.4'
 
_space_group_crystal_system       monoclinic
_space_group_IT_number            12
_space_group_name_H-M_alt         'C 2/m'
_space_group_name_Hall            '-C 2y'
 
_shelx_space_group_comment
;
The symmetry employed for this shelxl refinement is uniquely defined
by the following loop, which should always be used as a source of
symmetry information in preference to the above space-group names.
They are only intended as comments.
;
 
loop_
 _space_group_symop_operation_xyz
 'x, y, z'
 '-x, y, -z'
 'x+1/2, y+1/2, z'
 '-x+1/2, y+1/2, -z'
 '-x, -y, -z'
 'x, -y, z'
 '-x+1/2, -y+1/2, -z'
 'x+1/2, -y+1/2, z'
 
_cell_length_a                    28.940(5)
_cell_length_b                    16.958(3)
_cell_length_c                    9.8864(17)
_cell_angle_alpha                 90
_cell_angle_beta                  94.118(2)
_cell_angle_gamma                 90
_cell_volume                      4839.4(14)
_cell_formula_units_Z             8
_cell_measurement_temperature     153(2)
_cell_measurement_reflns_used     6749
_cell_measurement_theta_min       2.40
_cell_measurement_theta_max       22.56
 
_exptl_crystal_description        'block'
_exptl_crystal_colour             'colorless'
_exptl_crystal_density_meas       'not measured'
_exptl_crystal_density_method     'not measured'
_exptl_crystal_density_diffrn     1.021          
_exptl_crystal_F_000              1644
_exptl_transmission_factor_min    0.964
_exptl_transmission_factor_max    0.984
_exptl_crystal_size_max           0.420
_exptl_crystal_size_mid           0.280
_exptl_crystal_size_min           0.180
_exptl_absorpt_coefficient_mu     0.089
_shelx_estimated_absorpt_T_min    0.964
_shelx_estimated_absorpt_T_max    0.984
_exptl_absorpt_correction_type    'Empirical'
_exptl_absorpt_correction_T_min   0.964
_exptl_absorpt_correction_T_max   0.984
_exptl_absorpt_process_details    'Bruker SADABS'
_exptl_absorpt_special_details    'Bruker SADABS'
_diffrn_ambient_temperature       153(2)
_diffrn_radiation_wavelength      0.71073
_diffrn_radiation_type            MoK\a
_diffrn_source                    'Sealed tube'
_diffrn_measurement_device_type   'Bruker D8 SMART CCD'
_diffrn_measurement_method        'Omega scan'
_diffrn_detector_area_resol_mean  ?
_diffrn_reflns_number             22200
_diffrn_reflns_av_unetI/netI      0.0251
_diffrn_reflns_av_R_equivalents   0.0333
_diffrn_reflns_limit_h_min        -33
_diffrn_reflns_limit_h_max        33
_diffrn_reflns_limit_k_min        -19
_diffrn_reflns_limit_k_max        19
_diffrn_reflns_limit_l_min        -11
_diffrn_reflns_limit_l_max        11
_diffrn_reflns_theta_min          2.416
_diffrn_reflns_theta_max          24.669
_diffrn_reflns_theta_full         24.669
_diffrn_measured_fraction_theta_max   0.962
_diffrn_measured_fraction_theta_full  0.962
_diffrn_reflns_Laue_measured_fraction_max    0.962
_diffrn_reflns_Laue_measured_fraction_full   0.962
_diffrn_reflns_point_group_measured_fraction_max   0.962
_diffrn_reflns_point_group_measured_fraction_full  0.962
_reflns_number_total              4105
_reflns_number_gt                 3148
_reflns_threshold_expression      'I > 2\s(I)'
_reflns_Friedel_coverage          0.000
_reflns_Friedel_fraction_max      .
_reflns_Friedel_fraction_full     .
 
_reflns_special_details
;
 Reflections were merged by SHELXL according to the crystal
 class for the calculation of statistics and refinement.
 
 _reflns_Friedel_fraction is defined as the number of unique
 Friedel pairs measured divided by the number that would be
 possible theoretically, ignoring centric projections and
 systematic absences.
;
 
_computing_data_collection      'Bruker APEX2'
_computing_cell_refinement      'Bruker SAINT'
_computing_data_reduction       'Bruker SAINT'  
_computing_structure_solution   'SHELXS-97 (Sheldrick, 2008)'
_computing_structure_refinement 'SHELXL-2018/3 (Sheldrick, 2018)'
_computing_molecular_graphics   'Bruker SHELXTL'
_computing_publication_material 'Bruker SHELXTL'
_refine_special_details         'Bruker SHELXTL'
_refine_ls_structure_factor_coef  Fsqd
_refine_ls_matrix_type            full
_refine_ls_weighting_scheme       calc
_refine_ls_weighting_details
'w=1/[\s^2^(Fo^2^)+(0.0008P)^2^+28.0000P] where P=(Fo^2^+2Fc^2^)/3'
_atom_sites_solution_primary      ?
_atom_sites_solution_secondary    ?
_atom_sites_solution_hydrogens    .
_refine_ls_hydrogen_treatment     undef
_refine_ls_extinction_method      'SHELXL-2018/3 (Sheldrick 2018)'
_refine_ls_extinction_coef        0.0018(2)
_refine_ls_extinction_expression
 'Fc^*^=kFc[1+0.001xFc^2^\l^3^/sin(2\q)]^-1/4^'
_refine_ls_number_reflns          4105
_refine_ls_number_parameters      524
_refine_ls_number_restraints      1131
_refine_ls_R_factor_all           0.1464
_refine_ls_R_factor_gt            0.1238
_refine_ls_wR_factor_ref          0.2441
_refine_ls_wR_factor_gt           0.2356
_refine_ls_goodness_of_fit_ref    0.813
_refine_ls_restrained_S_all       0.856
_refine_ls_shift/su_max           0.000
_refine_ls_shift/su_mean          0.000
 
loop_
 _atom_site_label
 _atom_site_type_symbol
 _atom_site_fract_x
 _atom_site_fract_y
 _atom_site_fract_z
 _atom_site_U_iso_or_equiv
 _atom_site_adp_type
 _atom_site_occupancy
 _atom_site_site_symmetry_order  
 _atom_site_calc_flag
 _atom_site_refinement_flags_posn
 _atom_site_refinement_flags_adp
 _atom_site_refinement_flags_occupancy
 _atom_site_disorder_assembly
 _atom_site_disorder_group
Al1 Al 0.000000 0.000000 0.500000 0.0515(6) Uani 1 4 d S TU P . .
Al2 Al 0.83173(5) 0.500000 0.90831(14) 0.0519(5) Uani 1 2 d S TU P . .
C1 C 0.77549(19) 0.6398(3) 0.7140(6) 0.0976(14) Uani 1 1 d . U . . .
C2 C 0.9198(2) 0.500000 0.7011(8) 0.097(2) Uani 1 2 d S TU P . .
C3 C 0.8868(2) 0.6418(3) 1.1012(6) 0.1033(16) Uani 1 1 d . U . . .
C4 C 0.7441(3) 0.500000 1.1190(8) 0.108(2) Uani 1 2 d S TU P . .
N8 N 0.7889(4) 0.500000 1.0552(12) 0.081(3) Uani 0.5 2 d S TU P . .
N1 N 0.0426(12) 0.000000 0.662(3) 0.113(4) Uani 0.5 2 d S TU P . .
N2 N 0.0202(13) 0.080(2) 0.360(4) 0.132(4) Uani 0.25 1 d . U P . .
N9 N 0.8661(10) 0.5915(12) 0.9873(15) 0.073(3) Uani 0.25 1 d . U P . .
N10 N 0.8089(9) 0.5767(16) 0.768(3) 0.079(3) Uani 0.25 1 d . U P . .
C5 C 0.0716(3) 0.000000 0.7855(8) 0.130(3) Uani 1 2 d S TU P . .
N12 N 0.8903(4) 0.500000 0.8192(13) 0.088(3) Uani 0.5 2 d S TU P . .
N13 N 0.8333(5) 0.6448(8) 0.9109(14) 0.078(3) Uani 0.25 1 d . U P . .
N6 N 0.0704(6) -0.0677(15) 0.578(2) 0.127(4) Uani 0.25 1 d . U P . .
C61 C 0.0787(5) 0.1997(7) 0.4757(13) 0.267(6) Uani 1 1 d . U . . .
N14 N 0.8762(5) 0.4797(8) 0.7652(13) 0.072(3) Uani 0.25 1 d . U P . .
N16 N 0.8665(7) 0.4298(8) 1.0386(19) 0.053(3) Uani 0.25 1 d . U P . .
N17 N 0.7879(9) 0.5786(17) 0.824(3) 0.085(3) Uani 0.25 1 d . U P . .
N18 N 0.7576(5) 0.5705(9) 0.9172(16) 0.082(3) Uani 0.25 1 d . U P . .
N19 N 0.9054(4) 0.5719(8) 0.9016(14) 0.076(3) Uani 0.25 1 d . U P . .
N7 N 0.0044(7) 0.0724(10) 0.7215(15) 0.090(4) Uani 0.25 1 d . U P . .
C6 C 0.0651(3) 0.1416(5) 0.3679(8) 0.156(3) Uani 1 1 d . U . . .
N22 N 0.7753(4) 0.500000 0.7036(12) 0.098(3) Uani 0.5 2 d S TU P . .
N2A N 0.0239(14) 0.1053(18) 0.442(5) 0.134(4) Uani 0.25 1 d . U P . .
N16A N 0.8489(10) 0.412(3) 1.030(5) 0.058(5) Uani 0.125 1 d . U P . .
N20 N 0.8145(5) 0.4299(8) 1.1169(12) 0.074(3) Uani 0.25 1 d . U P . .
N2B N 0.0398(7) 0.0833(10) 0.438(2) 0.129(3) Uani 0.5 1 d . U P . .
N10A N 0.8082(10) 0.5986(11) 0.823(3) 0.081(3) Uani 0.25 1 d . U P . .
C21 C 0.9581(5) 0.5442(10) 0.7663(18) 0.163(5) Uani 0.5 1 d . U P . .
C31 C 0.9338(6) 0.6543(13) 1.044(2) 0.175(5) Uani 0.5 1 d . U P . .
N100 N 0.000000 0.1456(9) 0.500000 0.144(5) Uani 0.5 2 d S TU P . .
C62 C 0.0359(6) 0.1887(9) 0.2589(15) 0.293(6) Uani 1 1 d . U . . .
N21 N 0.8485(5) 0.5714(9) 0.6985(13) 0.083(3) Uani 0.25 1 d . U P . .
C11 C 0.7288(3) 0.6202(8) 0.6654(15) 0.219(4) Uani 1 1 d . U . . .
N10B N 0.7913(10) 0.5589(13) 0.768(3) 0.084(3) Uani 0.25 1 d . U P . .
C15 C 0.7387(7) 0.6679(14) 0.801(2) 0.185(5) Uani 0.5 1 d . U P . .
N1A N 0.0348(12) 0.0267(16) 0.675(3) 0.104(5) Uani 0.25 1 d . U P . .
N8A N 0.7742(5) 0.5220(9) 1.0045(17) 0.082(4) Uani 0.25 1 d . U P . .
C13 C 0.7802(9) 0.7166(9) 0.785(2) 0.173(5) Uani 0.5 1 d . U P . .
N20A N 0.0912(7) 0.000000 0.504(3) 0.183(5) Uani 0.5 2 d S TU P . .
N20B N 0.0714(7) 0.000000 0.365(2) 0.155(4) Uani 0.5 2 d S TU P . .
C16 C 0.8049(7) 0.6497(11) 0.5873(17) 0.158(5) Uani 0.5 1 d . U P . .
N16B N 0.8912(7) 0.500000 1.1010(19) 0.073(4) Uani 0.25 2 d S TU P . .
C42 C 0.7616(6) 0.5462(11) 1.2485(15) 0.180(6) Uani 0.5 1 d . U P . .
C22 C 0.9356(7) 0.5852(11) 0.656(2) 0.169(6) Uani 0.5 1 d . U P . .
C51 C 0.1166(5) 0.000000 0.7315(18) 0.240(6) Uani 1 2 d S TU P . .
C23 C 0.9025(6) 0.5456(11) 0.5830(16) 0.166(5) Uani 0.5 1 d . U P . .
C17 C 0.8057(7) 0.7092(10) 0.697(2) 0.170(5) Uani 0.5 1 d . U P . .
C44 C 0.7125(5) 0.5566(11) 1.0518(17) 0.156(5) Uani 0.5 1 d . U P . .
C43 C 0.7235(7) 0.5833(13) 1.155(2) 0.189(6) Uani 0.5 1 d . U P . .
C63 C 0.0821(10) 0.1205(17) 0.236(2) 0.229(7) Uani 0.5 1 d . U P . .
C33 C 0.9024(10) 0.7087(12) 1.014(2) 0.194(6) Uani 0.5 1 d . U P . .
N2C N 0.0470(14) 0.0600(19) 0.409(4) 0.124(4) Uani 0.25 1 d . U P . .
C34 C 0.8602(9) 0.7208(10) 1.069(3) 0.192(6) Uani 0.5 1 d . U P . .
C53 C 0.0765(8) 0.0623(16) 0.886(2) 0.209(7) Uani 0.5 1 d . U P . .
C54 C 0.0450(7) 0.0594(14) 0.8655(19) 0.198(6) Uani 0.5 1 d . U P . .
C32 C 0.9277(8) 0.6010(15) 1.183(2) 0.195(7) Uani 0.5 1 d . U P . .
C35 C 0.8989(9) 0.6222(15) 1.2480(17) 0.195(6) Uani 0.5 1 d . U P . .
C52 C 0.0995(15) 0.089(3) 0.785(5) 0.221(8) Uani 0.25 1 d . U P . .
C63A C 0.1083(8) 0.0961(16) 0.341(3) 0.225(6) Uani 0.5 1 d . U P . .
C36 C 0.8512(7) 0.6753(15) 1.194(2) 0.200(6) Uani 0.5 1 d . U P . .
C12 C 0.7612(9) 0.6166(15) 0.5738(19) 0.191(6) Uani 0.5 1 d . U P . .
 
loop_
 _atom_site_aniso_label
 _atom_site_aniso_U_11
 _atom_site_aniso_U_22
 _atom_site_aniso_U_33
 _atom_site_aniso_U_23
 _atom_site_aniso_U_13
 _atom_site_aniso_U_12
Al1 0.0594(12) 0.0420(11) 0.0544(12) 0.000 0.0123(9) 0.000
Al2 0.0576(9) 0.0457(8) 0.0522(8) 0.000 0.0017(6) 0.000
C1 0.106(3) 0.076(3) 0.109(3) 0.030(2) -0.007(3) 0.026(3)
C2 0.083(4) 0.107(5) 0.104(5) 0.000 0.037(4) 0.000
C3 0.120(4) 0.080(3) 0.106(3) -0.032(3) -0.016(3) -0.023(3)
C4 0.092(5) 0.150(7) 0.085(4) 0.000 0.039(4) 0.000
N8 0.064(6) 0.110(9) 0.071(6) 0.000 0.014(5) 0.000
N1 0.129(10) 0.095(14) 0.109(7) 0.000 -0.039(6) 0.000
N2 0.158(9) 0.098(9) 0.148(10) 0.015(6) 0.060(7) -0.024(6)
N9 0.122(8) 0.053(6) 0.042(6) 0.011(4) 0.007(4) -0.029(5)
N10 0.107(7) 0.059(7) 0.068(6) 0.011(5) 0.000(5) 0.012(5)
C5 0.101(5) 0.205(9) 0.080(5) 0.000 -0.022(4) 0.000
N12 0.068(6) 0.128(9) 0.069(7) 0.000 0.006(5) 0.000
N13 0.101(7) 0.050(5) 0.083(7) -0.001(5) 0.010(5) 0.003(5)
N6 0.094(10) 0.163(12) 0.124(10) -0.002(6) 0.003(9) 0.036(8)
C61 0.370(15) 0.170(9) 0.266(10) -0.059(7) 0.055(9) -0.130(9)
N14 0.087(7) 0.065(9) 0.065(7) -0.019(5) 0.023(6) -0.007(4)
N16 0.078(8) 0.034(6) 0.041(7) 0.002(5) -0.029(6) 0.018(5)
N17 0.095(7) 0.062(7) 0.096(6) 0.014(5) 0.005(4) 0.009(5)
N18 0.072(6) 0.074(8) 0.099(7) 0.004(5) -0.003(5) 0.018(5)
N19 0.070(6) 0.071(8) 0.084(7) 0.010(5) -0.009(5) -0.010(5)
N7 0.124(9) 0.083(10) 0.061(7) -0.017(7) -0.008(7) -0.014(7)
C6 0.192(6) 0.126(5) 0.157(5) 0.022(4) 0.064(5) -0.082(4)
N22 0.110(7) 0.081(6) 0.099(7) 0.000 -0.021(6) 0.000
N2A 0.159(10) 0.085(9) 0.165(11) 0.007(7) 0.064(8) -0.029(6)
N16A 0.046(11) 0.055(9) 0.069(13) 0.018(8) -0.021(8) -0.004(6)
N20 0.095(7) 0.071(7) 0.054(6) 0.011(5) -0.001(5) -0.012(5)
N2B 0.142(9) 0.090(7) 0.162(9) 0.011(6) 0.065(6) -0.041(5)
N10A 0.103(7) 0.052(6) 0.086(7) 0.011(4) -0.002(4) 0.011(5)
C21 0.140(9) 0.173(14) 0.178(12) -0.011(9) 0.018(7) -0.067(9)
C31 0.126(8) 0.187(15) 0.212(13) -0.023(11) 0.018(9) -0.047(8)
N100 0.182(12) 0.077(7) 0.177(13) 0.000 0.043(9) 0.000
C62 0.369(15) 0.236(11) 0.272(11) 0.134(9) 0.014(9) -0.029(10)
N21 0.104(6) 0.079(8) 0.065(6) 0.012(5) 0.007(5) 0.003(5)
C11 0.129(5) 0.277(11) 0.242(11) 0.044(9) -0.044(6) 0.000(6)
N10B 0.101(7) 0.068(6) 0.083(7) 0.008(5) -0.001(5) 0.002(5)
C15 0.149(10) 0.200(13) 0.213(12) 0.044(10) 0.049(8) 0.086(8)
N1A 0.116(12) 0.087(15) 0.103(7) -0.015(8) -0.037(7) -0.001(8)
N8A 0.066(8) 0.080(11) 0.102(7) 0.019(6) 0.024(6) 0.013(5)
C13 0.244(15) 0.083(6) 0.194(13) 0.005(7) 0.023(10) 0.037(8)
N20A 0.135(8) 0.198(11) 0.217(12) 0.000 0.016(8) 0.000
N20B 0.155(11) 0.158(7) 0.161(10) 0.000 0.068(8) 0.000
C16 0.201(10) 0.151(11) 0.125(8) 0.059(7) 0.037(8) 0.012(10)
N16B 0.076(9) 0.070(7) 0.070(9) 0.000 -0.017(7) 0.000
C42 0.212(14) 0.213(16) 0.114(8) -0.050(9) 0.015(7) 0.023(11)
C22 0.174(13) 0.139(10) 0.200(14) 0.032(9) 0.047(9) -0.043(9)
C51 0.137(7) 0.349(18) 0.234(14) 0.000 0.009(8) 0.000
C23 0.188(13) 0.181(13) 0.132(9) 0.056(8) 0.023(7) -0.016(9)
C17 0.208(12) 0.093(8) 0.211(14) 0.049(7) 0.023(10) -0.011(8)
C44 0.123(8) 0.207(13) 0.142(9) 0.012(8) 0.039(6) 0.067(8)
C43 0.188(13) 0.218(13) 0.168(10) -0.021(11) 0.067(9) 0.068(11)
C63 0.282(16) 0.252(13) 0.166(10) 0.014(8) 0.101(10) -0.108(11)
C33 0.224(16) 0.121(11) 0.237(14) 0.022(9) 0.012(12) -0.060(9)
N2C 0.131(9) 0.103(7) 0.146(10) 0.003(6) 0.061(7) -0.036(6)
C34 0.212(13) 0.106(9) 0.252(15) -0.038(9) -0.022(12) 0.031(10)
C53 0.187(12) 0.250(16) 0.174(11) -0.064(9) -0.091(8) 0.003(13)
C54 0.174(10) 0.258(14) 0.153(9) -0.083(9) -0.054(7) 0.025(11)
C32 0.191(14) 0.233(16) 0.149(12) -0.017(10) -0.060(8) 0.037(11)
C35 0.250(17) 0.231(16) 0.100(7) -0.028(8) -0.025(8) -0.012(12)
C52 0.166(11) 0.267(15) 0.213(18) -0.027(14) -0.097(12) -0.060(11)
C63A 0.184(10) 0.257(12) 0.248(15) 0.011(10) 0.113(11) -0.055(8)
C36 0.200(12) 0.227(16) 0.177(12) -0.102(10) 0.040(9) 0.008(11)
C12 0.194(12) 0.234(14) 0.135(7) 0.004(8) -0.060(8) 0.031(12)
 
_geom_special_details
;
 All esds (except the esd in the dihedral angle between two l.s. planes)
 are estimated using the full covariance matrix.  The cell esds are taken
 into account individually in the estimation of esds in distances, angles
 and torsion angles; correlations between esds in cell parameters are only
 used when they are defined by crystal symmetry.  An approximate (isotropic)
 treatment of cell esds is used for estimating esds involving l.s. planes.
;
 
loop_
 _geom_bond_atom_site_label_1
 _geom_bond_atom_site_label_2
 _geom_bond_distance
 _geom_bond_site_symmetry_2
 _geom_bond_publ_flag
Al1 N2C 1.97(3) 5_556 ?
Al1 N2C 1.97(3) 6 ?
Al1 N2C 1.97(3) 2_556 ?
Al1 N2C 1.97(3) . ?
Al1 N2B 1.952(17) 5_556 ?
Al1 N2B 1.952(17) 6 ?
Al1 N2B 1.952(17) 2_556 ?
Al1 N2B 1.952(17) . ?
Al1 N1 1.95(3) . ?
Al1 N1 1.95(3) 5_556 ?
Al1 N2A 2.01(3) 6 ?
Al1 N2A 2.01(3) 2_556 ?
Al2 N10A 1.970(19) . ?
Al2 N10A 1.970(19) 6_565 ?
Al2 N12 1.965(13) . ?
Al2 N9 1.974(17) . ?
Al2 N9 1.974(17) 6_565 ?
Al2 N14 2.008(14) 6_565 ?
Al2 N14 2.008(14) . ?
Al2 N16A 1.96(4) . ?
Al2 N16A 1.96(4) 6_565 ?
Al2 N10 1.98(2) . ?
Al2 N10 1.98(2) 6_565 ?
Al2 N8 1.977(12) . ?
C1 C12 1.471(17) . ?
C1 C11 1.441(10) . ?
C1 N10 1.51(2) . ?
C1 C17 1.483(16) . ?
C1 N10B 1.53(2) . ?
C1 C13 1.482(17) . ?
C1 C15 1.497(17) . ?
C1 C16 1.572(15) . ?
C1 N17 1.53(2) . ?
C1 N10A 1.55(2) . ?
C2 C21 1.450(14) 6_565 ?
C2 C21 1.450(14) . ?
C2 N12 1.495(15) . ?
C2 C23 1.459(15) . ?
C2 C23 1.459(15) 6_565 ?
C2 C22 1.589(16) . ?
C2 C22 1.589(16) 6_565 ?
C2 N14 1.492(16) 6_565 ?
C2 N14 1.492(16) . ?
C3 N9 1.501(18) . ?
C3 C33 1.511(18) . ?
C3 C32 1.548(18) . ?
C3 C31 1.528(17) . ?
C3 N16 1.465(15) 6_565 ?
C3 C34 1.566(18) . ?
C3 C35 1.506(18) . ?
C3 C36 1.537(17) . ?
C3 N16A 1.56(3) 6_565 ?
C4 N8 1.482(14) . ?
C4 C44 1.452(15) . ?
C4 C44 1.452(15) 6_565 ?
C4 C42 1.555(15) 6_565 ?
C4 C42 1.555(15) . ?
C4 N8A 1.525(17) . ?
C4 N8A 1.525(17) 6_565 ?
C4 C43 1.58(2) 6_565 ?
C4 C43 1.58(2) . ?
N8 N8A 0.735(16) . ?
N8 N8A 0.735(16) 6_565 ?
N8 N20 1.506(15) . ?
N8 N20 1.506(15) 6_565 ?
N1 C5 1.43(3) . ?
N1 N1A 0.53(3) . ?
N1 N1A 0.53(3) 6 ?
N1 N7 1.78(3) . ?
N1 N7 1.78(3) 6 ?
N1 N6 1.66(3) . ?
N1 N6 1.66(3) 6 ?
N2 N2A 0.92(5) . ?
N2 N2B 0.92(4) . ?
N2 N2C 0.94(5) . ?
N2 N1A 1.84(4) 2_556 ?
N2 C6 1.67(3) . ?
N2 N7 1.04(3) 2_556 ?
N2 N20B 2.00(4) . ?
N9 N16A 0.67(4) 6_565 ?
N9 N16 0.621(16) 6_565 ?
N9 N19 1.51(3) . ?
N9 N13 1.48(3) . ?
N9 N16B 2.02(3) . ?
N10 N10B 0.59(3) . ?
N10 N10A 0.66(2) . ?
N10 N17 0.85(3) . ?
N10 N21 1.38(2) . ?
N10 N13 1.92(4) . ?
N10 N22 1.72(3) . ?
C5 C53 1.45(2) . ?
C5 C53 1.45(2) 6 ?
C5 C51 1.442(16) . ?
C5 C54 1.52(2) 6 ?
C5 C54 1.52(2) . ?
C5 C52 1.71(5) 6 ?
C5 C52 1.71(5) . ?
N12 N14 0.733(14) 6_565 ?
N12 N14 0.733(14) . ?
N12 N19 1.514(15) . ?
N12 N19 1.514(15) 6_565 ?
N13 N10A 1.34(2) . ?
N13 N16A 1.56(6) 6_565 ?
N13 N17 1.89(4) . ?
N6 N2B 1.61(3) 6 ?
N6 N2C 1.76(5) 6 ?
N6 N20A 1.51(2) . ?
C61 C6 1.484(12) . ?
N14 N14 0.69(3) 6_565 ?
N14 N21 1.324(19) 6_565 ?
N14 N21 1.85(2) . ?
N14 N19 1.771(19) 6_565 ?
N16 N16A 0.59(3) . ?
N16 N20 1.74(3) . ?
N16 N16B 1.499(16) . ?
N17 N10B 0.66(3) . ?
N17 N10A 0.68(3) . ?
N17 N18 1.33(2) . ?
N17 N8A 2.09(3) . ?
N18 N8A 1.262(19) . ?
N18 N8A 1.84(2) 6_565 ?
N18 N10B 1.83(4) . ?
N18 N10A 1.85(4) . ?
N18 C44 1.94(2) . ?
N7 C54 1.79(3) . ?
N7 N2A 1.85(5) 2_556 ?
C6 C63A 1.51(2) . ?
C6 C63 1.47(2) . ?
C6 C62 1.544(14) . ?
C6 N2B 1.434(18) . ?
C6 N2A 1.57(3) . ?
C6 N2C 1.54(3) . ?
N22 N10B 1.26(2) 6_565 ?
N22 N10B 1.26(2) . ?
N2A N2B 0.60(4) . ?
N2A N100 1.15(3) . ?
N2A N2C 1.09(4) . ?
N2A N1A 2.39(5) 2_556 ?
N2A N2A 1.85(7) 2_556 ?
N16A N10A 2.29(5) 6_565 ?
N16A N20 1.40(5) . ?
N2B N2C 0.54(3) . ?
N2B N100 1.710(19) . ?
N2B N20B 1.86(2) . ?
N10A N10B 0.97(3) . ?
C21 C22 1.41(2) . ?
C21 C21 1.50(3) 6_565 ?
C31 C33 1.31(3) . ?
C31 C32 1.67(3) . ?
C62 C63 1.79(3) . ?
N21 N10B 1.85(4) . ?
C11 C12 1.35(2) . ?
C11 C15 1.58(2) . ?
C15 C13 1.48(3) . ?
N1A C54 1.97(4) . ?
N8A N8A 0.75(3) 6_565 ?
N8A C44 1.968(19) . ?
C13 C17 1.19(2) . ?
N20A N20B 1.46(3) . ?
N20A N2C 1.84(5) . ?
N20A N2C 1.84(5) 6 ?
N20B N2C 1.33(3) . ?
N20B N2C 1.33(3) 6 ?
N20B C63A 1.97(2) . ?
N20B C63A 1.97(2) 6 ?
C16 C12 1.38(2) . ?
C16 C17 1.48(2) . ?
C42 C43 1.52(2) . ?
C42 C42 1.57(4) 6_565 ?
C22 C23 1.34(2) . ?
C51 C52 1.68(6) 6 ?
C51 C52 1.68(6) . ?
C23 C23 1.55(4) 6_565 ?
C17 C12 2.32(3) . ?
C44 C43 1.14(2) . ?
C44 C44 1.92(4) 6_565 ?
C63 C63A 1.30(3) . ?
C33 C34 1.39(3) . ?
N2C N2C 2.04(6) 6 ?
C34 C36 1.50(3) . ?
C53 C54 0.92(2) . ?
C53 C52 1.32(5) . ?
C53 C53 2.11(5) 6 ?
C54 C52 1.88(6) . ?
C54 C54 2.02(5) 6 ?
C32 C35 1.15(3) . ?
C35 C36 1.70(3) . ?
 
loop_
 _geom_angle_atom_site_label_1
 _geom_angle_atom_site_label_2
 _geom_angle_atom_site_label_3
 _geom_angle
 _geom_angle_site_symmetry_1
 _geom_angle_site_symmetry_3
 _geom_angle_publ_flag
N2C Al1 N2C 117.8(18) 5_556 6 ?
N2C Al1 N2C 62.2(18) 5_556 2_556 ?
N2C Al1 N2C 180.0(19) 6 2_556 ?
N2C Al1 N2C 180.0(16) 5_556 . ?
N2C Al1 N2C 62.2(18) 6 . ?
N2C Al1 N2C 117.8(18) 2_556 . ?
N2C Al1 N2B 15.8(10) 5_556 5_556 ?
N2C Al1 N2B 102.4(10) 6 5_556 ?
N2C Al1 N2B 77.6(10) 2_556 5_556 ?
N2C Al1 N2B 164.2(10) . 5_556 ?
N2C Al1 N2B 102.4(10) 5_556 6 ?
N2C Al1 N2B 15.8(10) 6 6 ?
N2C Al1 N2B 164.2(10) 2_556 6 ?
N2C Al1 N2B 77.6(10) . 6 ?
N2B Al1 N2B 87.2(10) 5_556 6 ?
N2C Al1 N2B 77.6(10) 5_556 2_556 ?
N2C Al1 N2B 164.2(10) 6 2_556 ?
N2C Al1 N2B 15.8(10) 2_556 2_556 ?
N2C Al1 N2B 102.4(10) . 2_556 ?
N2B Al1 N2B 92.8(10) 5_556 2_556 ?
N2B Al1 N2B 180.0(12) 6 2_556 ?
N2C Al1 N2B 164.2(10) 5_556 . ?
N2C Al1 N2B 77.6(10) 6 . ?
N2C Al1 N2B 102.4(10) 2_556 . ?
N2C Al1 N2B 15.8(10) . . ?
N2B Al1 N2B 180.0 5_556 . ?
N2B Al1 N2B 92.8(10) 6 . ?
N2B Al1 N2B 87.2(10) 2_556 . ?
N2C Al1 N1 92.3(16) 5_556 . ?
N2C Al1 N1 87.7(16) 6 . ?
N2C Al1 N1 92.3(16) 2_556 . ?
N2C Al1 N1 87.7(16) . . ?
N2B Al1 N1 95.4(11) 5_556 . ?
N2B Al1 N1 84.6(11) 6 . ?
N2B Al1 N1 95.4(11) 2_556 . ?
N2B Al1 N1 84.6(11) . . ?
N2C Al1 N1 87.7(16) 5_556 5_556 ?
N2C Al1 N1 92.3(16) 6 5_556 ?
N2C Al1 N1 87.7(16) 2_556 5_556 ?
N2C Al1 N1 92.3(16) . 5_556 ?
N2B Al1 N1 84.6(11) 5_556 5_556 ?
N2B Al1 N1 95.4(11) 6 5_556 ?
N2B Al1 N1 84.6(11) 2_556 5_556 ?
N2B Al1 N1 95.4(11) . 5_556 ?
N1 Al1 N1 180.0 . 5_556 ?
N2C Al1 N2A 86.2(14) 5_556 6 ?
N2C Al1 N2A 31.7(11) 6 6 ?
N2C Al1 N2A 148.3(11) 2_556 6 ?
N2C Al1 N2A 93.8(14) . 6 ?
N2B Al1 N2A 70.7(11) 5_556 6 ?
N2B Al1 N2A 17.3(11) 6 6 ?
N2B Al1 N2A 162.7(11) 2_556 6 ?
N2B Al1 N2A 109.3(11) . 6 ?
N1 Al1 N2A 91.3(15) . 6 ?
N1 Al1 N2A 88.7(15) 5_556 6 ?
N2C Al1 N2A 93.8(14) 5_556 2_556 ?
N2C Al1 N2A 148.3(11) 6 2_556 ?
N2C Al1 N2A 31.7(11) 2_556 2_556 ?
N2C Al1 N2A 86.2(14) . 2_556 ?
N2B Al1 N2A 109.3(11) 5_556 2_556 ?
N2B Al1 N2A 162.7(11) 6 2_556 ?
N2B Al1 N2A 17.3(11) 2_556 2_556 ?
N2B Al1 N2A 70.7(11) . 2_556 ?
N1 Al1 N2A 88.7(15) . 2_556 ?
N1 Al1 N2A 91.3(15) 5_556 2_556 ?
N2A Al1 N2A 180(2) 6 2_556 ?
N10A Al2 N10A 116.1(11) . 6_565 ?
N10A Al2 N12 95.2(10) . . ?
N10A Al2 N12 95.2(10) 6_565 . ?
N10A Al2 N9 69.5(10) . . ?
N10A Al2 N9 170.0(12) 6_565 . ?
N12 Al2 N9 75.6(8) . . ?
N10A Al2 N9 170.0(12) . 6_565 ?
N10A Al2 N9 69.5(10) 6_565 6_565 ?
N12 Al2 N9 75.6(8) . 6_565 ?
N9 Al2 N9 103.7(17) . 6_565 ?
N10A Al2 N14 76.9(11) . 6_565 ?
N10A Al2 N14 93.6(11) 6_565 6_565 ?
N12 Al2 N14 21.2(4) . 6_565 ?
N9 Al2 N14 79.3(7) . 6_565 ?
N9 Al2 N14 94.8(8) 6_565 6_565 ?
N10A Al2 N14 93.6(11) . . ?
N10A Al2 N14 76.9(11) 6_565 . ?
N12 Al2 N14 21.2(4) . . ?
N9 Al2 N14 94.8(8) . . ?
N9 Al2 N14 79.3(7) 6_565 . ?
N14 Al2 N14 19.7(8) 6_565 . ?
N10A Al2 N16A 166.8(19) . . ?
N10A Al2 N16A 71.3(16) 6_565 . ?
N12 Al2 N16A 94.9(11) . . ?
N9 Al2 N16A 105.0(10) . . ?
N9 Al2 N16A 19.8(11) 6_565 . ?
N14 Al2 N16A 114.5(13) 6_565 . ?
N14 Al2 N16A 98.9(15) . . ?
N10A Al2 N16A 71.3(16) . 6_565 ?
N10A Al2 N16A 166.8(19) 6_565 6_565 ?
N12 Al2 N16A 94.9(11) . 6_565 ?
N9 Al2 N16A 19.8(11) . 6_565 ?
N9 Al2 N16A 105.0(10) 6_565 6_565 ?
N14 Al2 N16A 98.9(15) 6_565 6_565 ?
N14 Al2 N16A 114.5(13) . 6_565 ?
N16A Al2 N16A 99(3) . 6_565 ?
N10A Al2 N10 19.3(7) . . ?
N10A Al2 N10 99.8(14) 6_565 . ?
N12 Al2 N10 86.6(7) . . ?
N9 Al2 N10 83.9(12) . . ?
N9 Al2 N10 158.0(8) 6_565 . ?
N14 Al2 N10 65.9(8) 6_565 . ?
N14 Al2 N10 79.5(8) . . ?
N16A Al2 N10 171.1(17) . . ?
N16A Al2 N10 89.2(18) 6_565 . ?
N10A Al2 N10 99.8(14) . 6_565 ?
N10A Al2 N10 19.3(7) 6_565 6_565 ?
N12 Al2 N10 86.6(7) . 6_565 ?
N9 Al2 N10 158.0(8) . 6_565 ?
N9 Al2 N10 83.9(12) 6_565 6_565 ?
N14 Al2 N10 79.5(8) 6_565 6_565 ?
N14 Al2 N10 65.9(8) . 6_565 ?
N16A Al2 N10 89.2(18) . 6_565 ?
N16A Al2 N10 171.1(17) 6_565 6_565 ?
N10 Al2 N10 82.1(19) . 6_565 ?
N10A Al2 N8 95.6(10) . . ?
N10A Al2 N8 95.6(10) 6_565 . ?
N12 Al2 N8 159.4(5) . . ?
N9 Al2 N8 91.9(6) . . ?
N9 Al2 N8 91.9(6) 6_565 . ?
N14 Al2 N8 170.0(4) 6_565 . ?
N14 Al2 N8 170.0(4) . . ?
N16A Al2 N8 72.2(14) . . ?
N16A Al2 N8 72.2(14) 6_565 . ?
N10 Al2 N8 108.7(7) . . ?
N10 Al2 N8 108.6(7) 6_565 . ?
C12 C1 C11 55.3(10) . . ?
C12 C1 N10 105.8(15) . . ?
C11 C1 N10 121.0(14) . . ?
C12 C1 C17 103.7(14) . . ?
C11 C1 C17 133.9(10) . . ?
N10 C1 C17 103.4(14) . . ?
C12 C1 N10B 98.4(14) . . ?
C11 C1 N10B 99.2(11) . . ?
N10 C1 N10B 22.5(11) . . ?
C17 C1 N10B 125.9(13) . . ?
C12 C1 C13 133.8(12) . . ?
C11 C1 C13 114.4(12) . . ?
N10 C1 C13 114.8(15) . . ?
C17 C1 C13 47.2(9) . . ?
N10B C1 C13 127.3(12) . . ?
C12 C1 C15 117.7(13) . . ?
C11 C1 C15 64.9(10) . . ?
N10 C1 C15 119.0(11) . . ?
C17 C1 C15 105.1(13) . . ?
N10B C1 C15 106.9(16) . . ?
C13 C1 C15 59.4(11) . . ?
C12 C1 C16 53.8(11) . . ?
C11 C1 C16 107.9(10) . . ?
N10 C1 C16 89.3(10) . . ?
C17 C1 C16 58.0(10) . . ?
N10B C1 C16 102.1(15) . . ?
C13 C1 C16 104.4(11) . . ?
C15 C1 C16 150.9(10) . . ?
C12 C1 N17 121.6(17) . . ?
C11 C1 N17 104.3(13) . . ?
N10 C1 N17 32.5(10) . . ?
C17 C1 N17 120.5(15) . . ?
N10B C1 N17 24.8(10) . . ?
C13 C1 N17 104.5(16) . . ?
C15 C1 N17 87.0(11) . . ?
C16 C1 N17 121.7(11) . . ?
C12 C1 N10A 130.7(13) . . ?
C11 C1 N10A 129.8(11) . . ?
N10 C1 N10A 24.9(9) . . ?
C17 C1 N10A 95.6(12) . . ?
N10B C1 N10A 36.9(10) . . ?
C13 C1 N10A 92.0(11) . . ?
C15 C1 N10A 99.6(15) . . ?
C16 C1 N10A 105.3(15) . . ?
N17 C1 N10A 25.5(10) . . ?
C21 C2 C21 62.3(15) 6_565 . ?
C21 C2 N12 96.5(9) 6_565 . ?
C21 C2 N12 96.5(9) . . ?
C21 C2 C23 146.8(11) 6_565 . ?
C21 C2 C23 106.8(10) . . ?
N12 C2 C23 116.3(9) . . ?
C21 C2 C23 106.7(10) 6_565 6_565 ?
C21 C2 C23 146.8(11) . 6_565 ?
N12 C2 C23 116.3(9) . 6_565 ?
C23 C2 C23 64.1(16) . 6_565 ?
C21 C2 C22 111.7(13) 6_565 . ?
C21 C2 C22 55.2(9) . . ?
N12 C2 C22 114.3(8) . . ?
C23 C2 C22 51.8(9) . . ?
C23 C2 C22 110.3(13) 6_565 . ?
C21 C2 C22 55.2(9) 6_565 6_565 ?
C21 C2 C22 111.7(13) . 6_565 ?
N12 C2 C22 114.3(8) . 6_565 ?
C23 C2 C22 110.3(13) . 6_565 ?
C23 C2 C22 51.8(9) 6_565 6_565 ?
C22 C2 C22 130.8(15) . 6_565 ?
C21 C2 N14 124.9(10) 6_565 6_565 ?
C21 C2 N14 109.5(9) . 6_565 ?
N12 C2 N14 28.4(5) . 6_565 ?
C23 C2 N14 88.1(9) . 6_565 ?
C23 C2 N14 102.2(10) 6_565 6_565 ?
C22 C2 N14 100.3(9) . 6_565 ?
C22 C2 N14 126.7(9) 6_565 6_565 ?
C21 C2 N14 109.5(9) 6_565 . ?
C21 C2 N14 124.9(10) . . ?
N12 C2 N14 28.4(5) . . ?
C23 C2 N14 102.2(10) . . ?
C23 C2 N14 88.1(9) 6_565 . ?
C22 C2 N14 126.7(9) . . ?
C22 C2 N14 100.3(9) 6_565 . ?
N14 C2 N14 26.6(10) 6_565 . ?
N9 C3 C33 96.9(10) . . ?
N9 C3 C32 112.8(15) . . ?
C33 C3 C32 112.4(15) . . ?
N9 C3 C31 96.8(12) . . ?
C33 C3 C31 51.1(10) . . ?
C32 C3 C31 65.6(12) . . ?
N9 C3 N16 24.1(6) . 6_565 ?
C33 C3 N16 120.6(12) . 6_565 ?
C32 C3 N16 96.8(11) . 6_565 ?
C31 C3 N16 107.4(13) . 6_565 ?
N9 C3 C34 99.8(14) . . ?
C33 C3 C34 53.5(11) . . ?
C32 C3 C34 146.5(12) . . ?
C31 C3 C34 104.1(13) . . ?
N16 C3 C34 116.5(10) 6_565 . ?
N9 C3 C35 130.6(12) . . ?
C33 C3 C35 130.8(13) . . ?
C32 C3 C35 44.2(10) . . ?
C31 C3 C35 103.7(13) . . ?
N16 C3 C35 106.5(12) 6_565 . ?
C34 C3 C35 117.4(13) . . ?
N9 C3 C36 114.3(14) . . ?
C33 C3 C36 107.6(15) . . ?
C32 C3 C36 111.9(13) . . ?
C31 C3 C36 145.4(11) . . ?
N16 C3 C36 107.1(13) 6_565 . ?
C34 C3 C36 57.6(11) . . ?
C35 C3 C36 67.9(12) . . ?
N9 C3 N16A 25.4(15) . 6_565 ?
C33 C3 N16A 114(2) . 6_565 ?
C32 C3 N16A 117.6(19) . 6_565 ?
C31 C3 N16A 122.0(18) . 6_565 ?
N16 C3 N16A 22.3(11) 6_565 6_565 ?
C34 C3 N16A 95.2(17) . 6_565 ?
C35 C3 N16A 115(2) . 6_565 ?
C36 C3 N16A 90.6(16) . 6_565 ?
N8 C4 C44 110.2(8) . . ?
N8 C4 C44 110.2(8) . 6_565 ?
C44 C4 C44 82.7(17) . 6_565 ?
N8 C4 C42 96.1(9) . 6_565 ?
C44 C4 C42 150.1(10) . 6_565 ?
C44 C4 C42 101.6(10) 6_565 6_565 ?
N8 C4 C42 96.1(9) . . ?
C44 C4 C42 101.6(10) . . ?
C44 C4 C42 150.1(10) 6_565 . ?
C42 C4 C42 60.5(15) 6_565 . ?
N8 C4 N8A 28.2(6) . . ?
C44 C4 N8A 82.7(9) . . ?
C44 C4 N8A 101.3(10) 6_565 . ?
C42 C4 N8A 124.3(10) 6_565 . ?
C42 C4 N8A 108.5(10) . . ?
N8 C4 N8A 28.2(6) . 6_565 ?
C44 C4 N8A 101.3(10) . 6_565 ?
C44 C4 N8A 82.7(9) 6_565 6_565 ?
C42 C4 N8A 108.5(10) 6_565 6_565 ?
C42 C4 N8A 124.3(10) . 6_565 ?
N8A C4 N8A 28.3(12) . 6_565 ?
N8 C4 C43 116.8(8) . 6_565 ?
C44 C4 C43 117.3(13) . 6_565 ?
C44 C4 C43 43.9(9) 6_565 6_565 ?
C42 C4 C43 58.1(9) 6_565 6_565 ?
C42 C4 C43 111.7(12) . 6_565 ?
N8A C4 C43 129.1(10) . 6_565 ?
N8A C4 C43 101.2(9) 6_565 6_565 ?
N8 C4 C43 116.8(8) . . ?
C44 C4 C43 43.9(9) . . ?
C44 C4 C43 117.3(13) 6_565 . ?
C42 C4 C43 111.7(12) 6_565 . ?
C42 C4 C43 58.1(9) . . ?
N8A C4 C43 101.2(9) . . ?
N8A C4 C43 129.1(10) 6_565 . ?
C43 C4 C43 126.2(16) 6_565 . ?
N8A N8 N8A 61(3) . 6_565 ?
N8A N8 C4 79.1(19) . . ?
N8A N8 C4 79.1(19) 6_565 . ?
N8A N8 N20 156.9(19) . . ?
N8A N8 N20 96.9(14) 6_565 . ?
C4 N8 N20 104.4(8) . . ?
N8A N8 N20 96.9(14) . 6_565 ?
N8A N8 N20 156.9(19) 6_565 6_565 ?
C4 N8 N20 104.4(8) . 6_565 ?
N20 N8 N20 104.1(12) . 6_565 ?
N8A N8 Al2 82.0(19) . . ?
N8A N8 Al2 82.0(19) 6_565 . ?
C4 N8 Al2 158.0(9) . . ?
N20 N8 Al2 88.9(7) . . ?
N20 N8 Al2 88.9(7) 6_565 . ?
C5 N1 N1A 92(7) . . ?
C5 N1 N1A 92(7) . 6 ?
N1A N1 N1A 119(10) . 6 ?
C5 N1 N7 93.2(15) . . ?
N1A N1 N7 16(7) . . ?
N1A N1 N7 103(8) 6 . ?
C5 N1 N7 93.2(15) . 6 ?
N1A N1 N7 103(8) . 6 ?
N1A N1 N7 16(7) 6 6 ?
N7 N1 N7 87.2(19) . 6 ?
C5 N1 N6 98.8(17) . . ?
N1A N1 N6 162(8) . . ?
N1A N1 N6 76(7) 6 . ?
N7 N1 N6 168(2) . . ?
N7 N1 N6 91.3(10) 6 . ?
C5 N1 N6 98.8(17) . 6 ?
N1A N1 N6 76(7) . 6 ?
N1A N1 N6 162(8) 6 6 ?
N7 N1 N6 91.3(10) . 6 ?
N7 N1 N6 168(2) 6 6 ?
N6 N1 N6 88(2) . 6 ?
C5 N1 Al1 177(2) . . ?
N1A N1 Al1 87(7) . . ?
N1A N1 Al1 87(7) 6 . ?
N7 N1 Al1 84.3(13) . . ?
N7 N1 Al1 84.3(13) 6 . ?
N6 N1 Al1 83.7(14) . . ?
N6 N1 Al1 83.7(14) 6 . ?
N2A N2 N2B 38(3) . . ?
N2A N2 N2C 71(5) . . ?
N2B N2 N2C 34(3) . . ?
N2A N2 N1A 116(4) . 2_556 ?
N2B N2 N1A 131(3) . 2_556 ?
N2C N2 N1A 126(3) . 2_556 ?
N2A N2 C6 68(3) . . ?
N2B N2 C6 59(2) . . ?
N2C N2 C6 66(3) . . ?
N1A N2 C6 168(3) 2_556 . ?
N2A N2 N7 140(6) . 2_556 ?
N2B N2 N7 174(4) . 2_556 ?
N2C N2 N7 147(6) . 2_556 ?
N1A N2 N7 42.6(18) 2_556 2_556 ?
C6 N2 N7 127(3) . 2_556 ?
N2A N2 N20B 105(5) . . ?
N2B N2 N20B 67(3) . . ?
N2C N2 N20B 34(3) . . ?
N1A N2 N20B 108(2) 2_556 . ?
C6 N2 N20B 81.4(17) . . ?
N7 N2 N20B 114(3) 2_556 . ?
N2A N2 Al1 75(3) . . ?
N2B N2 Al1 71(2) . . ?
N2C N2 Al1 72(3) . . ?
N1A N2 Al1 61.3(11) 2_556 . ?
C6 N2 Al1 130(2) . . ?
N7 N2 Al1 103(2) 2_556 . ?
N20B N2 Al1 77.7(13) . . ?
N16A N9 N16 54(3) 6_565 6_565 ?
N16A N9 C3 82(4) 6_565 . ?
N16 N9 C3 75(2) 6_565 . ?
N16A N9 N19 162(6) 6_565 . ?
N16 N9 N19 111(5) 6_565 . ?
C3 N9 N19 105.7(17) . . ?
N16A N9 N13 84(6) 6_565 . ?
N16 N9 N13 138(5) 6_565 . ?
C3 N9 N13 104.1(16) . . ?
N19 N9 N13 109.3(11) . . ?
N16A N9 N16B 81(5) 6_565 . ?
N16 N9 N16B 28(4) 6_565 . ?
C3 N9 N16B 84.9(11) . . ?
N19 N9 N16B 83.5(16) . . ?
N13 N9 N16B 161.1(16) . . ?
N16A N9 Al2 79(4) 6_565 . ?
N16 N9 Al2 81(2) 6_565 . ?
C3 N9 Al2 154.9(9) . . ?
N19 N9 Al2 89.0(11) . . ?
N13 N9 Al2 89.5(13) . . ?
N16B N9 Al2 76.5(8) . . ?
N10B N10 N10A 102(5) . . ?
N10B N10 N17 50(3) . . ?
N10A N10 N17 52(3) . . ?
N10B N10 N21 135(7) . . ?
N10A N10 N21 122(6) . . ?
N17 N10 N21 169(4) . . ?
N10B N10 C1 80(4) . . ?
N10A N10 C1 81(3) . . ?
N17 N10 C1 75(2) . . ?
N21 N10 C1 113.8(15) . . ?
N10B N10 N13 125(5) . . ?
N10A N10 N13 24(4) . . ?
N17 N10 N13 75(4) . . ?
N21 N10 N13 97.6(19) . . ?
C1 N10 N13 91.5(15) . . ?
N10B N10 N22 32(5) . . ?
N10A N10 N22 133(5) . . ?
N17 N10 N22 82(4) . . ?
N21 N10 N22 103.5(19) . . ?
C1 N10 N22 94.2(16) . . ?
N13 N10 N22 153.6(14) . . ?
N10B N10 Al2 85(4) . . ?
N10A N10 Al2 80(3) . . ?
N17 N10 Al2 77.7(19) . . ?
N21 N10 Al2 93.4(13) . . ?
C1 N10 Al2 152.1(14) . . ?
N13 N10 Al2 78.0(11) . . ?
N22 N10 Al2 85.0(11) . . ?
C53 C5 C53 94(2) . 6 ?
C53 C5 N1 127.3(11) . . ?
C53 C5 N1 127.3(11) 6 . ?
C53 C5 C51 102.0(13) . . ?
C53 C5 C51 102.0(13) 6 . ?
N1 C5 C51 100.0(16) . . ?
C53 C5 C54 99.0(14) . 6 ?
C53 C5 C54 35.9(9) 6 6 ?
N1 C5 C54 99.0(13) . 6 ?
C51 C5 C54 134.1(10) . 6 ?
C53 C5 C54 35.9(9) . . ?
C53 C5 C54 99.0(14) 6 . ?
N1 C5 C54 99.0(13) . . ?
C51 C5 C54 134.1(10) . . ?
C54 C5 C54 83(2) 6 . ?
C53 C5 C52 128.6(16) . 6 ?
C53 C5 C52 48.5(18) 6 6 ?
N1 C5 C52 104.1(16) . 6 ?
C51 C5 C52 64(2) . 6 ?
C54 C5 C52 71(2) 6 6 ?
C54 C5 C52 147(2) . 6 ?
C53 C5 C52 48.5(18) . . ?
C53 C5 C52 128.6(16) 6 . ?
N1 C5 C52 104.1(16) . . ?
C51 C5 C52 64(2) . . ?
C54 C5 C52 147(2) 6 . ?
C54 C5 C52 71(2) . . ?
C52 C5 C52 124(4) 6 . ?
N14 N12 N14 56(2) 6_565 . ?
N14 N12 C2 75.6(19) 6_565 . ?
N14 N12 C2 75.6(19) . . ?
N14 N12 N19 97.9(12) 6_565 . ?
N14 N12 N19 153.3(16) . . ?
C2 N12 N19 105.1(8) . . ?
N14 N12 N19 153.3(16) 6_565 6_565 ?
N14 N12 N19 97.9(12) . 6_565 ?
C2 N12 N19 105.1(8) . 6_565 ?
N19 N12 N19 107.3(12) . 6_565 ?
N14 N12 Al2 82.7(19) 6_565 . ?
N14 N12 Al2 82.7(19) . . ?
C2 N12 Al2 155.4(9) . . ?
N19 N12 Al2 89.1(8) . . ?
N19 N12 Al2 89.1(8) 6_565 . ?
N10A N13 N16A 103.8(18) . 6_565 ?
N10A N13 N9 105.7(14) . . ?
N16A N13 N9 25.5(13) 6_565 . ?
N10A N13 N10 11.6(18) . . ?
N16A N13 N10 104.7(16) 6_565 . ?
N9 N13 N10 101.4(11) . . ?
N10A N13 N17 14.6(19) . . ?
N16A N13 N17 97.5(15) 6_565 . ?
N9 N13 N17 105.7(12) . . ?
N10 N13 N17 25.8(8) . . ?
N2B N6 N2C 17.7(13) 6 6 ?
N2B N6 N20A 85.7(15) 6 . ?
N2C N6 N20A 68.0(15) 6 . ?
N2B N6 N1 106.8(16) 6 . ?
N2C N6 N1 104.9(18) 6 . ?
N20A N6 N1 86.5(18) . . ?
N2B N6 Al1 53.6(8) 6 . ?
N2C N6 Al1 53.5(12) 6 . ?
N20A N6 Al1 80.9(12) . . ?
N1 N6 Al1 53.3(12) . . ?
N12 N14 N14 62.0(12) . 6_565 ?
N12 N14 N21 163(2) . 6_565 ?
N14 N14 N21 130.9(9) 6_565 6_565 ?
N12 N14 C2 76.0(19) . . ?
N14 N14 C2 76.7(5) 6_565 . ?
N21 N14 C2 116.1(11) 6_565 . ?
N12 N14 N21 94.0(14) . . ?
N14 N14 N21 32.8(6) 6_565 . ?
N21 N14 N21 98.1(14) 6_565 . ?
C2 N14 N21 90.7(8) . . ?
N12 N14 N19 57.8(11) . 6_565 ?
N14 N14 N19 119.6(6) 6_565 6_565 ?
N21 N14 N19 107.1(11) 6_565 6_565 ?
C2 N14 N19 93.7(10) . 6_565 ?
N21 N14 N19 149.2(10) . 6_565 ?
N12 N14 Al2 76.0(18) . . ?
N14 N14 Al2 80.1(4) 6_565 . ?
N21 N14 Al2 93.9(10) 6_565 . ?
C2 N14 Al2 149.7(9) . . ?
N21 N14 Al2 79.9(7) . . ?
N19 N14 Al2 81.0(7) 6_565 . ?
N9 N16 N16A 67(5) 6_565 . ?
N9 N16 N20 113(5) 6_565 . ?
N16A N16 N20 46(7) . . ?
N9 N16 C3 81(2) 6_565 6_565 ?
N16A N16 C3 88(4) . 6_565 ?
N20 N16 C3 98.4(13) . 6_565 ?
N9 N16 N16B 141(5) 6_565 . ?
N16A N16 N16B 148(8) . . ?
N20 N16 N16B 102.5(15) . . ?
C3 N16 N16B 108.6(10) 6_565 . ?
N9 N16 Al2 81(2) 6_565 . ?
N16A N16 Al2 79(4) . . ?
N20 N16 Al2 82.7(9) . . ?
C3 N16 Al2 160.8(9) 6_565 . ?
N16B N16 Al2 89.7(9) . . ?
N10B N17 N10A 94(4) . . ?
N10B N17 N10 44(3) . . ?
N10A N17 N10 50(2) . . ?
N10B N17 N18 133(6) . . ?
N10A N17 N18 132(6) . . ?
N10 N17 N18 171(3) . . ?
N10B N17 C1 78(3) . . ?
N10A N17 C1 79(3) . . ?
N10 N17 C1 73.0(19) . . ?
N18 N17 C1 115.6(16) . . ?
N10B N17 N8A 122(4) . . ?
N10A N17 N8A 117(4) . . ?
N10 N17 N8A 137(2) . . ?
N18 N17 N8A 35.1(9) . . ?
C1 N17 N8A 150.5(14) . . ?
N10B N17 N13 123(5) . . ?
N10A N17 N13 30(4) . . ?
N10 N17 N13 79(4) . . ?
N18 N17 N13 102(2) . . ?
C1 N17 N13 92.3(15) . . ?
N8A N17 N13 92.9(14) . . ?
N10B N17 Al2 83(3) . . ?
N10A N17 Al2 79(3) . . ?
N10 N17 Al2 77.5(19) . . ?
N18 N17 Al2 94.1(13) . . ?
C1 N17 Al2 150.2(14) . . ?
N8A N17 Al2 59.1(7) . . ?
N13 N17 Al2 78.7(12) . . ?
N8A N18 N17 107.8(15) . . ?
N8A N18 N8A 17.9(9) . 6_565 ?
N17 N18 N8A 104.6(14) . 6_565 ?
N8A N18 N10B 106.3(13) . . ?
N17 N18 N10B 15.3(19) . . ?
N8A N18 N10B 98.6(11) 6_565 . ?
N8A N18 N10A 103.6(12) . . ?
N17 N18 N10A 16(2) . . ?
N8A N18 N10A 105.4(10) 6_565 . ?
N10B N18 N10A 30.6(9) . . ?
N8A N18 C44 72.2(11) . . ?
N17 N18 C44 179(2) . . ?
N8A N18 C44 75.0(9) 6_565 . ?
N10B N18 C44 163.4(13) . . ?
N10A N18 C44 165.6(12) . . ?
N9 N19 N12 106.2(11) . . ?
N9 N19 N14 101.5(11) . 6_565 ?
N12 N19 N14 24.2(5) . 6_565 ?
N2 N7 C54 178(3) 2_556 . ?
N2 N7 N1 103(2) 2_556 . ?
C54 N7 N1 78.0(14) . . ?
N2 N7 N2A 19(3) 2_556 2_556 ?
C54 N7 N2A 163.1(16) . 2_556 ?
N1 N7 N2A 99.4(15) . 2_556 ?
N2 C6 C63A 108.8(17) . . ?
N2 C6 C63 96.5(16) . . ?
C63A C6 C63 51.9(13) . . ?
N2 C6 C62 84.7(15) . . ?
C63A C6 C62 124.0(13) . . ?
C63 C6 C62 73.1(13) . . ?
N2 C6 N2B 33.6(14) . . ?
C63A C6 N2B 101.0(13) . . ?
C63 C6 N2B 118.2(13) . . ?
C62 C6 N2B 114.8(13) . . ?
N2 C6 C61 128.3(14) . . ?
C63A C6 C61 106.6(14) . . ?
C63 C6 C61 135.1(11) . . ?
C62 C6 C61 105.2(10) . . ?
N2B C6 C61 103.4(11) . . ?
N2 C6 N2A 33.0(17) . . ?
C63A C6 N2A 123.3(16) . . ?
C63 C6 N2A 129.3(19) . . ?
C62 C6 N2A 97.7(18) . . ?
N2B C6 N2A 22.3(14) . . ?
C61 C6 N2A 95.5(17) . . ?
N2 C6 N2C 33.9(18) . . ?
C63A C6 N2C 83.6(16) . . ?
C63 C6 N2C 98.8(16) . . ?
C62 C6 N2C 118(2) . . ?
N2B C6 N2C 20.5(13) . . ?
C61 C6 N2C 119.1(17) . . ?
N2A C6 N2C 40.9(15) . . ?
N10B N22 N10B 105(2) 6_565 . ?
N10B N22 N10 14(2) 6_565 6_565 ?
N10B N22 N10 103.6(12) . 6_565 ?
N10B N22 N10 103.6(12) 6_565 . ?
N10B N22 N10 14(2) . . ?
N10 N22 N10 98.4(15) 6_565 . ?
N2 N2A N2B 71(5) . . ?
N2 N2A N100 133(6) . . ?
N2B N2A N100 155(9) . . ?
N2 N2A N2C 55(3) . . ?
N2B N2A N2C 16(5) . . ?
N100 N2A N2C 168(5) . . ?
N2 N2A N1A 44(3) . 2_556 ?
N2B N2A N1A 98(6) . 2_556 ?
N100 N2A N1A 98(3) . 2_556 ?
N2C N2A N1A 84(4) . 2_556 ?
N2 N2A C6 79(3) . . ?
N2B N2A C6 66(4) . . ?
N100 N2A C6 120(2) . . ?
N2C N2A C6 68(3) . . ?
N1A N2A C6 122(3) 2_556 . ?
N2 N2A N7 21(4) . 2_556 ?
N2B N2A N7 92(6) . 2_556 ?
N100 N2A N7 112(3) . 2_556 ?
N2C N2A N7 76(4) . 2_556 ?
N1A N2A N7 32.1(11) 2_556 2_556 ?
C6 N2A N7 91(2) . 2_556 ?
N2 N2A N2A 120(5) . 2_556 ?
N2B N2A N2A 132(6) . 2_556 ?
N100 N2A N2A 36.4(18) . 2_556 ?
N2C N2A N2A 134(3) . 2_556 ?
N1A N2A N2A 76(3) 2_556 2_556 ?
C6 N2A N2A 155.9(19) . 2_556 ?
N7 N2A N2A 104(3) 2_556 2_556 ?
N2 N2A Al1 79(3) . . ?
N2B N2A Al1 76(4) . . ?
N100 N2A Al1 99(2) . . ?
N2C N2A Al1 72(2) . . ?
N1A N2A Al1 52.8(11) 2_556 . ?
C6 N2A Al1 140.2(19) . . ?
N7 N2A Al1 80.8(16) 2_556 . ?
N2A N2A Al1 62.6(9) 2_556 . ?
N9 N16A N16 58(4) 6_565 . ?
N9 N16A N13 70(7) 6_565 6_565 ?
N16 N16A N13 129(8) . 6_565 ?
N9 N16A C3 73(3) 6_565 6_565 ?
N16 N16A C3 70(4) . 6_565 ?
N13 N16A C3 98(3) 6_565 6_565 ?
N9 N16A N10A 78(6) 6_565 6_565 ?
N16 N16A N10A 124(7) . 6_565 ?
N13 N16A N10A 34.7(11) 6_565 6_565 ?
C3 N16A N10A 131(3) 6_565 6_565 ?
N9 N16A N20 173(7) 6_565 . ?
N16 N16A N20 116(9) . . ?
N13 N16A N20 115(2) 6_565 . ?
C3 N16A N20 111(3) 6_565 . ?
N10A N16A N20 103.0(19) 6_565 . ?
N9 N16A Al2 82(4) 6_565 . ?
N16 N16A Al2 83(4) . . ?
N13 N16A Al2 88(2) 6_565 . ?
C3 N16A Al2 150(2) 6_565 . ?
N10A N16A Al2 54.7(12) 6_565 . ?
N20 N16A Al2 93(2) . . ?
N16 N20 N8 103.7(10) . . ?
N16 N20 N16A 17.8(19) . . ?
N8 N20 N16A 105.8(17) . . ?
N2 N2B N2A 71(6) . . ?
N2 N2B N2C 75(7) . . ?
N2A N2B N2C 146(10) . . ?
N2 N2B N6 166(3) . 6 ?
N2A N2B N6 114(7) . 6 ?
N2C N2B N6 97(8) . 6 ?
N2 N2B C6 87(2) . . ?
N2A N2B C6 92(4) . . ?
N2C N2B C6 91(5) . . ?
N6 N2B C6 105.0(16) 6 . ?
N2 N2B N100 87(3) . . ?
N2A N2B N100 17(6) . . ?
N2C N2B N100 160(7) . . ?
N6 N2B N100 97.7(14) 6 . ?
C6 N2B N100 97.3(11) . . ?
N2 N2B N20B 85(3) . . ?
N2A N2B N20B 155(7) . . ?
N2C N2B N20B 10(7) . . ?
N6 N2B N20B 87.4(14) 6 . ?
C6 N2B N20B 93.2(10) . . ?
N100 N2B N20B 166.7(14) . . ?
N2 N2B Al1 83(2) . . ?
N2A N2B Al1 87(4) . . ?
N2C N2B Al1 84(5) . . ?
N6 N2B Al1 84.8(11) 6 . ?
C6 N2B Al1 169.6(19) . . ?
N100 N2B Al1 84.5(8) . . ?
N20B N2B Al1 83.7(8) . . ?
N10 N10A N17 79(3) . . ?
N10 N10A N13 144(6) . . ?
N17 N10A N13 136(6) . . ?
N10 N10A N10B 37(3) . . ?
N17 N10A N10B 42(2) . . ?
N13 N10A N10B 172(3) . . ?
N10 N10A N16A 130(4) . 6_565 ?
N17 N10A N16A 110(4) . 6_565 ?
N13 N10A N16A 41.5(14) . 6_565 ?
N10B N10A N16A 130(2) . 6_565 ?
N10 N10A C1 74(3) . . ?
N17 N10A C1 75(3) . . ?
N13 N10A C1 117.5(14) . . ?
N10B N10A C1 70.4(17) . . ?
N16A N10A C1 154.9(17) 6_565 . ?
N10 N10A N18 110(4) . . ?
N17 N10A N18 32(4) . . ?
N13 N10A N18 104(2) . . ?
N10B N10A N18 74(4) . . ?
N16A N10A N18 84.6(16) 6_565 . ?
C1 N10A N18 90.0(14) . . ?
N10 N10A Al2 81(3) . . ?
N17 N10A Al2 81(3) . . ?
N13 N10A Al2 93.8(12) . . ?
N10B N10A Al2 78.3(17) . . ?
N16A N10A Al2 54.0(11) 6_565 . ?
C1 N10A Al2 148.7(12) . . ?
N18 N10A Al2 80.1(11) . . ?
C22 C21 C2 67.4(10) . . ?
C22 C21 C21 119.5(11) . 6_565 ?
C2 C21 C21 58.9(8) . 6_565 ?
C33 C31 C3 63.7(12) . . ?
C33 C31 C32 116.7(18) . . ?
C3 C31 C32 57.8(10) . . ?
N2A N100 N2A 107(4) 2_556 . ?
N2A N100 N2B 104.8(18) 2_556 . ?
N2A N100 N2B 9(3) . . ?
N2A N100 N2B 9(3) 2_556 2_556 ?
N2A N100 N2B 104.8(18) . 2_556 ?
N2B N100 N2B 103.8(14) . 2_556 ?
N2A N100 Al1 53.6(18) 2_556 . ?
N2A N100 Al1 53.6(18) . . ?
N2B N100 Al1 51.9(7) . . ?
N2B N100 Al1 51.9(7) 2_556 . ?
C6 C62 C63 51.5(9) . . ?
N14 N21 N10 106.8(14) 6_565 . ?
N14 N21 N14 16.3(7) 6_565 . ?
N10 N21 N14 103.4(13) . . ?
N14 N21 N10B 105.4(13) 6_565 . ?
N10 N21 N10B 13.0(19) . . ?
N14 N21 N10B 98.5(11) . . ?
C1 C11 C12 63.5(9) . . ?
C1 C11 C15 59.3(8) . . ?
C12 C11 C15 120.1(14) . . ?
N10 N10B N17 86(4) . . ?
N10 N10B N10A 42(3) . . ?
N17 N10B N10A 44(3) . . ?
N10 N10B N22 134(7) . . ?
N17 N10B N22 139(6) . . ?
N10A N10B N22 170(3) . . ?
N10 N10B C1 77(4) . . ?
N17 N10B C1 77(3) . . ?
N10A N10B C1 72.7(17) . . ?
N22 N10B C1 116.4(16) . . ?
N10 N10B N18 117(5) . . ?
N17 N10B N18 32(4) . . ?
N10A N10B N18 76(4) . . ?
N22 N10B N18 107(2) . . ?
C1 N10B N18 91.3(17) . . ?
N10 N10B N21 32(5) . . ?
N17 N10B N21 116(5) . . ?
N10A N10B N21 73(4) . . ?
N22 N10B N21 102(2) . . ?
C1 N10B N21 91.2(15) . . ?
N18 N10B N21 145.9(14) . . ?
N10 N10B Al2 78(4) . . ?
N17 N10B Al2 78(3) . . ?
N10A N10B Al2 73.4(16) . . ?
N22 N10B Al2 97.5(14) . . ?
C1 N10B Al2 146.1(13) . . ?
N18 N10B Al2 79.4(11) . . ?
N21 N10B Al2 79.7(12) . . ?
C1 C15 C13 59.8(10) . . ?
C1 C15 C11 55.8(8) . . ?
C13 C15 C11 107.1(15) . . ?
N2 N1A N2A 20.3(12) 2_556 2_556 ?
N2 N1A N1 139(8) 2_556 . ?
N2A N1A N1 132(7) 2_556 . ?
N2 N1A C54 96.3(18) 2_556 . ?
N2A N1A C54 111.0(16) 2_556 . ?
N1 N1A C54 116(7) . . ?
N2 N1A Al1 64.6(14) 2_556 . ?
N2A N1A Al1 53.7(12) 2_556 . ?
N1 N1A Al1 78(6) . . ?
C54 N1A Al1 158(2) . . ?
N8 N8A N8A 59.5(15) . 6_565 ?
N8 N8A N18 166(2) . . ?
N8A N8A N18 130.7(10) 6_565 . ?
N8 N8A C4 72.7(19) . . ?
N8A N8A C4 75.9(6) 6_565 . ?
N18 N8A C4 117.2(13) . . ?
N8 N8A N18 90.4(17) . 6_565 ?
N8A N8A N18 31.4(6) 6_565 6_565 ?
N18 N8A N18 99.3(15) . 6_565 ?
C4 N8A N18 89.8(9) . 6_565 ?
N8 N8A N17 133(2) . . ?
N8A N8A N17 117.3(10) 6_565 . ?
N18 N8A N17 37.1(10) . . ?
C4 N8A N17 154.2(11) . . ?
N18 N8A N17 92.8(13) 6_565 . ?
N8 N8A C44 119(2) . . ?
N8A N8A C44 107.4(7) 6_565 . ?
N18 N8A C44 70.2(11) . . ?
C4 N8A C44 47.1(7) . . ?
N18 N8A C44 98.9(10) 6_565 . ?
N17 N8A C44 107.3(10) . . ?
N8 N8A Al2 76.8(18) . . ?
N8A N8A Al2 79.3(5) 6_565 . ?
N18 N8A Al2 94.9(11) . . ?
C4 N8A Al2 147.5(10) . . ?
N18 N8A Al2 79.4(8) 6_565 . ?
N17 N8A Al2 57.8(7) . . ?
C44 N8A Al2 164.6(10) . . ?
C17 C13 C1 66.4(12) . . ?
C17 C13 C15 125(2) . . ?
C1 C13 C15 60.8(11) . . ?
N20B N20A N2C 45.7(12) . . ?
N20B N20A N2C 45.7(12) . 6 ?
N2C N20A N2C 67(2) . 6 ?
N20B N20A N6 108.3(14) . . ?
N2C N20A N6 112.5(17) . . ?
N2C N20A N6 62.7(15) 6 . ?
N20B N20A N6 108.3(14) . 6 ?
N2C N20A N6 62.7(15) . 6 ?
N2C N20A N6 112.5(17) 6 6 ?
N6 N20A N6 99(2) . 6 ?
N2C N20B N2C 100(3) . 6 ?
N2C N20B N20A 83(2) . . ?
N2C N20B N20A 83(2) 6 . ?
N2C N20B N2 97(2) . 6 ?
N2C N20B N2 23(3) 6 6 ?
N20A N20B N2 105.2(15) . 6 ?
N2C N20B N2 23(3) . . ?
N2C N20B N2 97(2) 6 . ?
N20A N20B N2 105.2(15) . . ?
N2 N20B N2 84.8(18) 6 . ?
N2C N20B N2B 99.7(15) . 6 ?
N2C N20B N2B 4(3) 6 6 ?
N20A N20B N2B 78.6(12) . 6 ?
N2 N20B N2B 27.4(12) 6 6 ?
N2 N20B N2B 98.0(12) . 6 ?
N2C N20B N2B 4(3) . . ?
N2C N20B N2B 99.7(15) 6 . ?
N20A N20B N2B 78.6(12) . . ?
N2 N20B N2B 98.0(12) 6 . ?
N2 N20B N2B 27.4(12) . . ?
N2B N20B N2B 99.2(13) 6 . ?
N2C N20B C63A 73.2(16) . . ?
N2C N20B C63A 168(3) 6 . ?
N20A N20B C63A 86.3(13) . . ?
N2 N20B C63A 163.8(17) 6 . ?
N2 N20B C63A 81.2(11) . . ?
N2B N20B C63A 164.1(16) 6 . ?
N2B N20B C63A 72.8(9) . . ?
N2C N20B C63A 168(3) . 6 ?
N2C N20B C63A 73.2(16) 6 6 ?
N20A N20B C63A 86.3(13) . 6 ?
N2 N20B C63A 81.2(11) 6 6 ?
N2 N20B C63A 163.8(17) . 6 ?
N2B N20B C63A 72.8(9) 6 6 ?
N2B N20B C63A 164.1(16) . 6 ?
C63A N20B C63A 111.4(17) . 6 ?
C12 C16 C17 108.3(17) . . ?
C12 C16 C1 59.3(10) . . ?
C17 C16 C1 58.0(9) . . ?
N16 N16B N16 105.2(15) 6_565 . ?
N16 N16B N9 103.8(11) 6_565 6_565 ?
N16 N16B N9 11.1(15) . 6_565 ?
N16 N16B N9 11.1(15) 6_565 . ?
N16 N16B N9 103.8(11) . . ?
N9 N16B N9 100.4(12) 6_565 . ?
C43 C42 C4 61.9(10) . . ?
C43 C42 C42 114.4(11) . 6_565 ?
C4 C42 C42 59.8(7) . 6_565 ?
C23 C22 C21 116.3(15) . . ?
C23 C22 C2 59.1(9) . . ?
C21 C22 C2 57.4(9) . . ?
C5 C51 C52 65.7(18) . 6 ?
C5 C51 C52 65.7(18) . . ?
C52 C51 C52 127(4) 6 . ?
C22 C23 C2 69.1(11) . . ?
C22 C23 C23 120.1(12) . 6_565 ?
C2 C23 C23 58.0(8) . 6_565 ?
C13 C17 C16 129(2) . . ?
C13 C17 C1 66.4(12) . . ?
C16 C17 C1 64.0(10) . . ?
C13 C17 C12 96.0(17) . . ?
C16 C17 C12 34.4(9) . . ?
C1 C17 C12 38.0(8) . . ?
C43 C44 C4 74.2(14) . . ?
C43 C44 N8A 97.6(15) . . ?
C4 C44 N8A 50.2(6) . . ?
C43 C44 N18 114.1(17) . . ?
C4 C44 N18 87.8(8) . . ?
N8A C44 N18 37.6(6) . . ?
C43 C44 C44 113.4(16) . 6_565 ?
C4 C44 C44 48.6(8) . 6_565 ?
N8A C44 C44 72.6(7) . 6_565 ?
N18 C44 C44 97.0(7) . 6_565 ?
C44 C43 C42 121.4(18) . . ?
C44 C43 C4 61.9(12) . . ?
C42 C43 C4 60.0(10) . . ?
C63A C63 C6 65.8(14) . . ?
C63A C63 C62 120(2) . . ?
C6 C63 C62 55.4(11) . . ?
C31 C33 C3 65.1(12) . . ?
C31 C33 C34 129(2) . . ?
C3 C33 C34 65.3(12) . . ?
N2B N2C N2 71(6) . . ?
N2B N2C N20B 166(10) . . ?
N2 N2C N20B 123(6) . . ?
N2B N2C N2C 137(5) . 6 ?
N2 N2C N2C 111(3) . 6 ?
N20B N2C N2C 40.0(15) . 6 ?
N2B N2C N2A 18(6) . . ?
N2 N2C N2A 54(3) . . ?
N20B N2C N2A 174(5) . . ?
N2C N2C N2A 135(2) 6 . ?
N2B N2C N20A 114(8) . . ?
N2 N2C N20A 166(4) . . ?
N20B N2C N20A 51.7(19) . . ?
N2C N2C N20A 56.5(12) 6 . ?
N2A N2C N20A 131(5) . . ?
N2B N2C N6 65(7) . 6 ?
N2 N2C N6 135(4) . 6 ?
N20B N2C N6 101(3) . 6 ?
N2C N2C N6 94.2(14) 6 6 ?
N2A N2C N6 82(4) . 6 ?
N20A N2C N6 49.3(16) . 6 ?
N2B N2C C6 68(5) . . ?
N2 N2C C6 80(3) . . ?
N20B N2C C6 114(2) . . ?
N2C N2C C6 153.8(11) 6 . ?
N2A N2C C6 71(3) . . ?
N20A N2C C6 113(2) . . ?
N6 N2C C6 94(2) 6 . ?
N2B N2C Al1 80(5) . . ?
N2 N2C Al1 81(3) . . ?
N20B N2C Al1 99(2) . . ?
N2C N2C Al1 58.9(9) 6 . ?
N2A N2C Al1 76(2) . . ?
N20A N2C Al1 87.4(17) . . ?
N6 N2C Al1 80.4(16) 6 . ?
C6 N2C Al1 147.2(19) . . ?
C3 C34 C36 60.2(11) . . ?
C3 C34 C33 61.2(11) . . ?
C36 C34 C33 117.1(19) . . ?
C54 C53 C52 114(3) . . ?
C54 C53 C5 76.6(19) . . ?
C52 C53 C5 76(2) . . ?
C54 C53 C53 87(3) . 6 ?
C52 C53 C53 110(3) . 6 ?
C5 C53 C53 43.1(11) . 6 ?
C53 C54 C5 67(2) . . ?
C53 C54 N7 138(3) . . ?
C5 C54 N7 89.7(10) . . ?
C53 C54 C52 40(2) . . ?
C5 C54 C52 58.9(18) . . ?
N7 C54 C52 98.7(17) . . ?
C53 C54 N1A 107(3) . . ?
C5 C54 N1A 50.4(10) . . ?
N7 C54 N1A 39.6(10) . . ?
C52 C54 N1A 74.9(18) . . ?
C53 C54 C54 93(3) . 6 ?
C5 C54 C54 48.6(10) . 6 ?
N7 C54 C54 97.0(9) . 6 ?
C52 C54 C54 105.2(18) . 6 ?
N1A C54 C54 73.6(12) . 6 ?
C35 C32 C3 66.0(15) . . ?
C35 C32 C31 115(2) . . ?
C3 C32 C31 56.6(9) . . ?
C32 C35 C3 69.9(13) . . ?
C32 C35 C36 127(2) . . ?
C3 C35 C36 56.9(10) . . ?
C53 C52 C51 96(4) . . ?
C53 C52 C5 55(2) . . ?
C51 C52 C5 50.5(17) . . ?
C53 C52 C54 26.5(14) . . ?
C51 C52 C54 100(3) . . ?
C5 C52 C54 49.9(15) . . ?
C63 C63A C6 62.4(17) . . ?
C63 C63A N20B 93.9(19) . . ?
C6 C63A N20B 86.4(10) . . ?
C34 C36 C3 62.1(10) . . ?
C34 C36 C35 110.3(17) . . ?
C3 C36 C35 55.2(9) . . ?
C16 C12 C1 66.8(11) . . ?
C16 C12 C11 126.3(18) . . ?
C1 C12 C11 61.2(10) . . ?
C16 C12 C17 37.3(10) . . ?
C1 C12 C17 38.3(8) . . ?
C11 C12 C17 90.1(13) . . ?
 
_refine_diff_density_max    0.328
_refine_diff_density_min   -0.555
_refine_diff_density_rms    0.051

_shelx_res_file
;
TITL AlN3Bu2_181214_0m in C2/m
    shelx.res
    created by SHELXL-2018/3 at 11:04:16 on 27-Nov-2020
CELL 0.71073  28.9396  16.9582   9.8864  90.000  94.118  90.000
ZERR    8.00   0.0049   0.0029   0.0017   0.000   0.002   0.000
LATT  7
SYMM -X, Y, -Z
SFAC C H N AL
UNIT 144 324 54 6
TEMP -120.000
ACTA
L.S. 72
BOND
FMAP 2
PLAN 20
SIZE 0.42 0.28 0.18
OMIT 0 50.05
OMIT    -7   1   1
OMIT    -3   3   2
OMIT    -1   3   1
OMIT     5   1   1
OMIT     5   5   1
OMIT    -7   3   1
OMIT    -2   4   1
OMIT     8   2   1
OMIT     3   3   0
OMIT     6   4   0
OMIT    -2   4   2
OMIT    -6   2   2
OMIT     0   4   2
OMIT    -6   0   2
OMIT     6  10   0
OMIT    -5   1   3
OMIT     2   2   2
OMIT    -4   0   2
OMIT    -5   3   2
OMIT    -6   0   1
OMIT    -3   3   1
OMIT    -5   3   1
OMIT     5   3   1
OMIT     0   0   2
OMIT     3   5   0
OMIT     0   0   4
OMIT    -3   5   2
OMIT    -4   4   1
OMIT    -9   1   1
OMIT    14   6   2
OMIT     5   5   0
OMIT    -5   1   2
OMIT     1   5   3
OMIT    -1   7   1
OMIT    -2   4   4
OMIT     7   3   2
OMIT    -2   0   2
OMIT    -5   3   4
OMIT    -4  10   3
OMIT    -6   6   1
OMIT    -7   1   2
OMIT     6   6   1
OMIT    -5   9   1
OMIT     5   1   2
OMIT    12   4   0
OMIT     8  10   1
OMIT   -10   0   1
OMIT     7   5   2
OMIT    -3   1   2
OMIT     6   0   0
OMIT   -15   3   4
OMIT    -8   2   2
OMIT    11   7   2
OMIT     4   2   2
OMIT     6   2   0
OMIT    -3   5   1
OMIT     3   1   1
OMIT     5   3   0
OMIT     0  10   1
OMIT     2   4   1
OMIT    -7  11   1
OMIT     0   4   1
OMIT     0   6   0
OMIT     0  10   3
OMIT    12  12   0
OMIT    -1   9   3
OMIT     4   4   1
OMIT    -3  11   1
OMIT     2  10   2
OMIT    -7   3   2
OMIT    -7   9   1
OMIT   -15   3   3
OMIT     3   3   1
OMIT   -12   8   1
OMIT    12   0   5
OMIT     2   0   2
OMIT     1   1   2
OMIT     2   4   0
OMIT    -5   9   4
OMIT     5   3   6
OMIT    -4   8   1
OMIT    15   3   0
OMIT    17   3   3
OMIT     3   7   0
OMIT    15   1   2
OMIT     3   3   2
OMIT     1   3   1
OMIT     3   1   4
OMIT    -8   2   4
OMIT     0   4   0
OMIT    14   4   3
OMIT     4   2   0
OMIT     1   1   1
OMIT     3   9   0
OMIT    -3   9   3
OMIT     5   3   5
OMIT     1   7   3
OMIT    11   9   1
OMIT    -4   0   3
OMIT    -1  11   3
OMIT    -8   0   5
OMIT     6   4   3
OMIT    -3   7   2
OMIT     3   9   1
OMIT   -11   5   1
OMIT    -6  10   2
OMIT    16   8   3
OMIT    -6   4   4
OMIT    -5   7   2
OMIT     6   2   1
OMIT   -10   0   2
OMIT    15   3   2
OMIT    -3   1   5
OMIT   -21   1   1
OMIT    17   1   3
OMIT    -3   3   5
OMIT   -11   1   1
OMIT   -10  10   1
OMIT     8   2   0
OMIT     7   3   4
OMIT    12   0   2
OMIT    -2  14   4
OMIT    -5   1   5
OMIT    -6   8   1
OMIT     3   7   2
OMIT 2 4 2
OMIT 6 0 1
OMIT 2 2 1
OMIT 0 2 0
OMIT -8 6 2
OMIT 6 0 5
OMIT 0 2 1
OMIT 10 2 4
OMIT 14 16 1
OMIT 0 0 5
OMIT 10 4 4
OMIT 0 6 5
OMIT -3 7 5
OMIT 8 0 4
OMIT 14 6 1
OMIT 1 7 4
SIMU
DELU
WGHT    0.000798   28.000000
EXTI    0.001769
FVAR       0.09968
AL1   4    0.000000    0.000000    0.500000    10.25000    0.05935    0.04201 =
         0.05435    0.00000    0.01226    0.00000
AL2   4    0.831732    0.500000    0.908307    10.50000    0.05759    0.04566 =
         0.05221    0.00000    0.00167    0.00000
C1    1    0.775492    0.639791    0.713977    11.00000    0.10558    0.07590 =
         0.10909    0.02987   -0.00718    0.02560
C2    1    0.919770    0.500000    0.701125    10.50000    0.08251    0.10722 =
         0.10423    0.00000    0.03713    0.00000
C3    1    0.886759    0.641767    1.101156    11.00000    0.11980    0.08015 =
         0.10647   -0.03190   -0.01641   -0.02348
C4    1    0.744054    0.500000    1.119020    10.50000    0.09164    0.15028 =
         0.08542    0.00000    0.03873    0.00000
N8    3    0.788867    0.500000    1.055230    10.25000    0.06427    0.10999 =
         0.07062    0.00000    0.01352    0.00000
N1    3    0.042612    0.000000    0.661839    10.25000    0.12894    0.09537 =
         0.10890    0.00000   -0.03851    0.00000
N2    3    0.020170    0.079586    0.359909    10.25000    0.15757    0.09755 =
         0.14769    0.01542    0.05967   -0.02352
N9    3    0.866055    0.591534    0.987333    10.25000    0.12246    0.05347 =
         0.04248    0.01126    0.00699   -0.02911
N10   3    0.808934    0.576727    0.767949    10.25000    0.10731    0.05917 =
         0.06811    0.01087   -0.00042    0.01246
C5    1    0.071612    0.000000    0.785527    10.50000    0.10099    0.20547 =
         0.08024    0.00000   -0.02196    0.00000
N12   3    0.890263    0.500000    0.819159    10.25000    0.06835    0.12795 =
         0.06881    0.00000    0.00613    0.00000
N13   3    0.833278    0.644764    0.910901    10.25000    0.10066    0.04958 =
         0.08342   -0.00129    0.01024    0.00309
N6    3    0.070391   -0.067701    0.577818    10.25000    0.09388    0.16317 =
         0.12403   -0.00153    0.00260    0.03578
C61   1    0.078744    0.199744    0.475652    11.00000    0.36964    0.17047 =
         0.26557   -0.05950    0.05492   -0.12980
N14   3    0.876171    0.479733    0.765247    10.25000    0.08727    0.06519 =
         0.06526   -0.01875    0.02312   -0.00685
N16   3    0.866481    0.429758    1.038560    10.25000    0.07778    0.03425 =
         0.04115    0.00196   -0.02923    0.01834
N17   3    0.787921    0.578588    0.823732    10.25000    0.09535    0.06152 =
         0.09645    0.01394    0.00528    0.00921
N18   3    0.757623    0.570508    0.917204    10.25000    0.07152    0.07409 =
         0.09865    0.00441   -0.00284    0.01791
N19   3    0.905414    0.571886    0.901564    10.25000    0.07049    0.07136 =
         0.08391    0.00952   -0.00858   -0.00975
N7    3    0.004436    0.072385    0.721519    10.25000    0.12374    0.08317 =
         0.06064   -0.01713   -0.00788   -0.01387
C6    1    0.065067    0.141587    0.367925    11.00000    0.19151    0.12609 =
         0.15721    0.02230    0.06404   -0.08177
N22   3    0.775318    0.500000    0.703618    10.25000    0.10974    0.08107 =
         0.09942    0.00000   -0.02057    0.00000
N2A   3    0.023875    0.105291    0.442409    10.25000    0.15911    0.08542 =
         0.16529    0.00694    0.06404   -0.02853
N16A  3    0.848894    0.412076    1.029593    10.12500    0.04638    0.05532 =
         0.06906    0.01775   -0.02092   -0.00421
N20   3    0.814515    0.429941    1.116917    10.25000    0.09465    0.07148 =
         0.05409    0.01116   -0.00109   -0.01165
N2B   3    0.039827    0.083347    0.437578    10.50000    0.14247    0.09023 =
         0.16233    0.01121    0.06532   -0.04146
N10A  3    0.808250    0.598577    0.823185    10.25000    0.10305    0.05206 =
         0.08580    0.01058   -0.00167    0.01086
C21   1    0.958054    0.544207    0.766332    10.50000    0.14021    0.17292 =
         0.17829   -0.01076    0.01848   -0.06724
C31   1    0.933827    0.654319    1.043571    10.50000    0.12553    0.18716 =
         0.21182   -0.02267    0.01831   -0.04668
N100  3    0.000000    0.145596    0.500000    10.25000    0.18245    0.07680 =
         0.17658    0.00000    0.04316    0.00000
C62   1    0.035854    0.188719    0.258852    11.00000    0.36920    0.23565 =
         0.27164    0.13424    0.01435   -0.02891
N21   3    0.848478    0.571350    0.698536    10.25000    0.10366    0.07930 =
         0.06471    0.01187    0.00656    0.00342
C11   1    0.728771    0.620180    0.665437    11.00000    0.12854    0.27690 =
         0.24189    0.04403   -0.04411    0.00049
N10B  3    0.791313    0.558910    0.768200    10.25000    0.10104    0.06788 =
         0.08307    0.00840   -0.00122    0.00230
C15   1    0.738675    0.667870    0.801358    10.50000    0.14892    0.19995 =
         0.21257    0.04418    0.04901    0.08587
N1A   3    0.034827    0.026660    0.674845    10.25000    0.11568    0.08692 =
         0.10318   -0.01462   -0.03663   -0.00112
N8A   3    0.774204    0.521971    1.004490    10.25000    0.06607    0.07983 =
         0.10177    0.01883    0.02431    0.01252
C13   1    0.780155    0.716605    0.785228    10.50000    0.24356    0.08257 =
         0.19437    0.00479    0.02260    0.03705
N20A  3    0.091169    0.000000    0.504469    10.25000    0.13529    0.19830 =
         0.21656    0.00000    0.01638    0.00000
N20B  3    0.071378    0.000000    0.364675    10.25000    0.15537    0.15755 =
         0.16107    0.00000    0.06759    0.00000
C16   1    0.804860    0.649718    0.587273    10.50000    0.20105    0.15084 =
         0.12468    0.05881    0.03741    0.01208
N16B  3    0.891174    0.500000    1.101045    10.12500    0.07591    0.07028 =
         0.07001    0.00000   -0.01663    0.00000
C42   1    0.761622    0.546175    1.248518    10.50000    0.21187    0.21345 =
         0.11372   -0.05032    0.01509    0.02340
C22   1    0.935553    0.585192    0.655986    10.50000    0.17370    0.13905 =
         0.19990    0.03234    0.04738   -0.04318
C51   1    0.116603    0.000000    0.731482    10.50000    0.13712    0.34903 =
         0.23395    0.00000    0.00864    0.00000
C23   1    0.902514    0.545650    0.582984    10.50000    0.18786    0.18070 =
         0.13189    0.05553    0.02340   -0.01558
C17   1    0.805732    0.709185    0.697457    10.50000    0.20757    0.09301 =
         0.21082    0.04886    0.02319   -0.01082
C44   1    0.712507    0.556579    1.051814    10.50000    0.12270    0.20745 =
         0.14159    0.01174    0.03897    0.06711
C43   1    0.723457    0.583314    1.155216    10.50000    0.18772    0.21806 =
         0.16819   -0.02119    0.06652    0.06828
C63   1    0.082077    0.120478    0.236286    10.50000    0.28154    0.25249 =
         0.16645    0.01394    0.10143   -0.10806
C33   1    0.902426    0.708686    1.014494    10.50000    0.22382    0.12120 =
         0.23662    0.02248    0.01247   -0.05954
N2C   3    0.047030    0.060011    0.408541    10.25000    0.13096    0.10278 =
         0.14622    0.00294    0.06081   -0.03556
C34   1    0.860194    0.720774    1.069064    10.50000    0.21244    0.10593 =
         0.25242   -0.03783   -0.02171    0.03105
C53   1    0.076460    0.062304    0.885533    10.50000    0.18717    0.24956 =
         0.17440   -0.06367   -0.09134    0.00346
C54   1    0.045002    0.059414    0.865533    10.50000    0.17426    0.25827 =
         0.15275   -0.08348   -0.05428    0.02475
C32   1    0.927721    0.600998    1.182789    10.50000    0.19078    0.23337 =
         0.14914   -0.01699   -0.05978    0.03714
C35   1    0.898890    0.622248    1.248040    10.50000    0.24952    0.23077 =
         0.09974   -0.02838   -0.02507   -0.01169
C52   1    0.099463    0.088589    0.784634    10.25000    0.16648    0.26689 =
         0.21320   -0.02688   -0.09739   -0.06047
C63A  1    0.108319    0.096051    0.340628    10.50000    0.18374    0.25658 =
         0.24814    0.01119    0.11292   -0.05476
C36   1    0.851247    0.675338    1.194273    10.50000    0.19996    0.22655 =
         0.17747   -0.10189    0.04042    0.00753
C12   1    0.761182    0.616566    0.573797    10.50000    0.19400    0.23416 =
         0.13468    0.00427   -0.05973    0.03144
HKLF 4


REM  AlN3Bu2_181214_0m in C2/m
REM wR2 = 0.2441, GooF = S = 0.813, Restrained GooF = 0.856 for all data
REM R1 = 0.1238 for 3148 Fo > 4sig(Fo) and 0.1464 for all 4105 data
REM 524 parameters refined using 1131 restraints

END

WGHT      0.2000      0.0000

REM Highest difference peak  0.328,  deepest hole -0.555,  1-sigma level  0.051
Q1    1   0.8810  0.5819  0.9759  11.00000  0.05    0.30
Q2    1   0.8930  0.5417  0.8215  11.00000  0.05    0.26
Q3    1   0.8806  0.4406  1.0413  11.00000  0.05    0.24
Q4    1   0.7530  0.5761  0.6469  11.00000  0.05    0.24
Q5    1   0.0257  0.0000  0.8755  10.50000  0.05    0.23
Q6    1   0.8043  0.6947  0.7867  11.00000  0.05    0.22
Q7    1   0.6970  0.5000  1.0825  10.50000  0.05    0.21
Q8    1   0.8991  0.5853  1.2006  11.00000  0.05    0.20
Q9    1   0.0489  0.0000  0.9280  10.50000  0.05    0.20
Q10   1   0.8692  0.5000  0.7609  10.50000  0.05    0.19
Q11   1   0.0388  0.1277  0.2439  11.00000  0.05    0.19
Q12   1   0.7354  0.6191  0.7742  11.00000  0.05    0.19
Q13   1   0.0995  0.2241  0.5082  11.00000  0.05    0.18
Q14   1   0.8675  0.7000  1.0054  11.00000  0.05    0.18
Q15   1   0.1137  0.1345  0.4623  11.00000  0.05    0.17
Q16   1   0.7388  0.5000  1.2579  10.50000  0.05    0.17
Q17   1   0.0327  0.0864  0.3684  11.00000  0.05    0.17
Q18   1   0.9116  0.5000  0.3742  10.50000  0.05    0.15
Q19   1   0.0793  0.0713  0.2661  11.00000  0.05    0.15
Q20   1   0.8307  0.5000  0.6766  10.50000  0.05    0.15
;
_shelx_res_checksum   44536

_shelx_hkl_file
;
   6   0   0  771.96   13.69
   6   0   0  749.61   13.35
   6   0   0  778.60   13.61
   8   0   0    5.95    0.14
   8   0   0    5.96    0.13
   8   0   0    5.76    0.13
   8   0   0    5.95    0.12
  10   0   0    0.22    0.03
  10   0   0    0.15    0.03
  10   0   0    0.24    0.03
  10   0   0    0.17    0.04
  12   0   0    6.15    0.16
 -12   0   0    6.07    0.15
  12   0   0    6.37    0.15
  12   0   0    6.54    0.14
  12   0   0    6.37    0.15
 -14   0   0    4.32    0.12
  14   0   0    4.50    0.11
  14   0   0    4.52    0.14
  14   0   0    4.57    0.13
  14   0   0    4.40    0.12
  16   0   0    0.49    0.05
 -16   0   0    0.52    0.05
  16   0   0    0.43    0.05
  16   0   0    0.45    0.05
  18   0   0   17.53    0.37
 -18   0   0   17.89    0.36
  18   0   0   18.56    0.36
  18   0   0   17.71    0.38
  20   0   0    1.09    0.09
  20   0   0    1.21    0.07
 -20   0   0    1.24    0.08
  20   0   0    1.24    0.09
  22   0   0    0.03    0.06
  22   0   0    0.08    0.05
  22   0   0   -0.01    0.06
 -22   0   0    0.04    0.05
 -24   0   0    1.78    0.11
  24   0   0    1.62    0.11
  24   0   0    1.42    0.10
 -24   0   0    1.30    0.11
  26   0   0    0.33    0.07
 -26   0   0    0.39    0.07
  26   0   0    0.52    0.08
 -28   0   0    0.41    0.08
  28   0   0    0.49    0.09
  28   0   0    0.45    0.09
  30   0   0    0.49    0.09
 -30   0   0    0.45    0.09
 -32   0   0    0.11    0.08
  32   0   0   -0.02    0.08
   5  -1   0    0.00    0.01
  -5  -1   0    0.00    0.01
   5  -1   0   -0.02    0.01
   5  -1   0    0.01    0.01
   5   1   0   -0.01    0.01
   5   1   0   -0.01    0.01
   7  -1   0    1.37    0.05
   7  -1   0    1.44    0.05
  -7  -1   0    1.50    0.06
   7  -1   0    1.50    0.06
   7  -1   0    1.43    0.05
   7   1   0    1.36    0.06
   7   1   0    1.49    0.04
   9  -1   0    0.02    0.03
   9  -1   0    0.01    0.02
  -9  -1   0    0.03    0.03
   9  -1   0    0.02    0.03
   9  -1   0    0.02    0.03
   9   1   0   -0.01    0.02
   9   1   0    0.05    0.03
   9   1   0    0.02    0.03
  11  -1   0    0.59    0.04
  11  -1   0    0.45    0.04
  11  -1   0    0.63    0.04
 -11  -1   0    0.45    0.04
  11  -1   0    0.55    0.04
  11   1   0    0.58    0.05
  11   1   0    0.40    0.04
  11   1   0    0.59    0.04
 -13  -1   0    0.27    0.04
  13  -1   0    0.38    0.04
  13  -1   0    0.21    0.03
  13  -1   0    0.18    0.03
  13  -1   0    0.27    0.04
  13   1   0    0.30    0.03
  13   1   0    0.26    0.04
  13   1   0    0.27    0.04
  15  -1   0    8.48    0.20
  15  -1   0    8.45    0.19
  15  -1   0    8.30    0.18
 -15  -1   0    8.24    0.19
  15  -1   0    8.27    0.20
  15   1   0    8.29    0.21
  15   1   0    7.97    0.19
  15   1   0    8.63    0.18
  17  -1   0    0.47    0.06
  17  -1   0    0.63    0.05
 -17  -1   0    0.32    0.05
  17  -1   0    0.45    0.06
  17  -1   0    0.47    0.05
 -17   1   0    0.42    0.05
  17   1   0    0.39    0.06
  17   1   0    0.44    0.05
  17   1   0    0.47    0.06
  19  -1   0    0.05    0.05
 -19  -1   0    0.08    0.05
  19  -1   0   -0.05    0.05
  19  -1   0   -0.02    0.04
  19   1   0    0.06    0.05
 -19   1   0   -0.01    0.04
 -19   1   0    0.02    0.04
  19   1   0   -0.05    0.05
  19   1   0    0.05    0.04
  21  -1   0    5.29    0.15
 -21  -1   0    5.30    0.16
  21  -1   0    5.02    0.16
  21  -1   0    5.30    0.18
  21   1   0    5.36    0.14
 -21   1   0    5.20    0.17
  21   1   0    4.96    0.16
  21   1   0    5.08    0.18
 -21   1   0    5.17    0.16
  23  -1   0    0.16    0.05
  23  -1   0    0.19    0.06
 -23  -1   0    0.13    0.06
  23  -1   0    0.17    0.07
  23   1   0    0.16    0.07
 -23   1   0    0.21    0.06
  23   1   0    0.15    0.06
  25  -1   0    0.25    0.07
  25  -1   0    0.38    0.07
 -25  -1   0    0.45    0.07
  25   1   0    0.32    0.07
  25   1   0    0.37    0.08
 -25   1   0    0.33    0.07
 -27  -1   0    1.17    0.10
  27  -1   0    1.23    0.11
  27   1   0    1.27    0.11
 -27   1   0    1.24    0.10
  27   1   0    1.15    0.10
 -29  -1   0    0.25    0.08
  29  -1   0    0.13    0.08
 -29   1   0    0.16    0.08
  29   1   0    0.22    0.08
  29   1   0    0.11    0.08
 -31  -1   0    0.04    0.08
  31  -1   0    0.08    0.07
 -31   1   0    0.01    0.07
  31   1   0    0.17    0.08
 -33  -1   0    0.28    0.09
  33  -1   0    0.44    0.09
  33   1   0    0.14    0.08
 -33   1   0    0.34    0.09
   0   2   0 1000.00   17.79
   2   2   0    1.40    0.04
   2   2   0    1.43    0.05
   4  -2   0   11.05    0.21
   4  -2   0   11.14    0.22
  -4  -2   0   11.18    0.22
  -4   2   0   11.85    0.21
   4   2   0   11.46    0.22
   4   2   0   11.46    0.22
   6  -2   0   16.83    0.33
  -6  -2   0   17.31    0.33
   6  -2   0   17.20    0.33
   6  -2   0   17.53    0.31
  -6   2   0   17.51    0.32
   6   2   0   17.76    0.33
   6   2   0   17.29    0.33
   8  -2   0    0.62    0.05
  -8  -2   0    0.79    0.06
   8  -2   0    0.70    0.04
   8  -2   0    0.67    0.04
   8   2   0    0.61    0.04
  -8   2   0    0.62    0.05
   8   2   0    0.67    0.04
  10  -2   0    0.24    0.03
  10  -2   0    0.31    0.04
  10  -2   0    0.33    0.03
  10  -2   0    0.28    0.04
 -10  -2   0    0.32    0.04
  10   2   0    0.38    0.03
  10   2   0    0.24    0.04
 -10   2   0    0.27    0.03
  10   2   0    0.21    0.04
  12  -2   0    5.16    0.12
  12  -2   0    4.77    0.13
  12  -2   0    5.03    0.13
 -12  -2   0    4.89    0.13
  12  -2   0    4.83    0.12
  12   2   0    4.90    0.14
 -12   2   0    4.81    0.12
  12   2   0    5.10    0.11
  12   2   0    4.96    0.13
  14  -2   0    1.04    0.06
  14  -2   0    1.06    0.08
  14  -2   0    1.02    0.06
  14  -2   0    1.08    0.07
 -14  -2   0    1.03    0.08
  14   2   0    1.03    0.05
  14   2   0    0.88    0.06
  14   2   0    1.10    0.07
 -14   2   0    1.06    0.07
  16  -2   0    0.20    0.05
  16  -2   0    0.34    0.05
 -16  -2   0    0.36    0.05
  16  -2   0    0.32    0.05
  16  -2   0    0.34    0.04
  16   2   0    0.34    0.04
 -16   2   0    0.24    0.04
  16   2   0    0.20    0.05
  16   2   0    0.26    0.05
  18  -2   0    7.00    0.19
 -18  -2   0    6.97    0.19
  18  -2   0    7.11    0.17
  18  -2   0    6.50    0.18
  18  -2   0    6.82    0.17
  18   2   0    7.32    0.16
  18   2   0    7.56    0.21
 -18   2   0    7.09    0.18
  18   2   0    6.98    0.19
  20  -2   0    0.24    0.06
 -20  -2   0    0.14    0.05
  20  -2   0    0.22    0.05
  20  -2   0    0.20    0.05
 -20   2   0    0.14    0.05
  20   2   0    0.17    0.04
  20   2   0    0.11    0.06
  20   2   0    0.17    0.06
 -20   2   0    0.18    0.05
  22  -2   0    0.03    0.05
  22  -2   0    0.02    0.06
 -22  -2   0    0.03    0.05
 -22   2   0    0.06    0.05
  22   2   0    0.07    0.06
  22   2   0    0.08    0.06
 -24  -2   0    5.33    0.18
  24  -2   0    5.08    0.17
  24  -2   0    5.30    0.16
  24   2   0    5.47    0.20
 -24   2   0    5.28    0.18
  24   2   0    5.16    0.18
 -26  -2   0    0.08    0.06
  26  -2   0   -0.02    0.06
  26  -2   0    0.08    0.06
 -26   2   0    0.04    0.06
  26   2   0    0.06    0.07
  26   2   0   -0.03    0.07
  28  -2   0    0.46    0.08
 -28  -2   0    0.46    0.08
  28   2   0    0.43    0.08
 -28   2   0    0.50    0.08
  28   2   0    0.31    0.09
 -30  -2   0    0.50    0.09
  30  -2   0    0.47    0.09
 -30   2   0    0.47    0.09
  30   2   0    0.71    0.11
  30   2   0    0.54    0.09
  32  -2   0    0.00    0.07
 -32  -2   0    0.15    0.08
  32   2   0   -0.05    0.07
 -32   2   0    0.14    0.08
  32   2   0    0.06    0.08
   1  -3   0    0.10    0.01
   1  -3   0    0.13    0.02
  -1  -3   0    0.14    0.02
   1   3   0    0.14    0.01
   1   3   0    0.16    0.03
  -1   3   0    0.10    0.04
   3  -3   0   18.09    0.33
  -3  -3   0   18.16    0.33
   3  -3   0   18.15    0.34
   3   3   0   17.90    0.33
   3   3   0   17.83    0.35
   5  -3   0    8.81    0.18
   5  -3   0    8.75    0.17
  -5  -3   0    8.83    0.18
  -5   3   0    8.80    0.20
   5   3   0    8.82    0.18
   5   3   0    8.93    0.19
  -5   3   0    8.98    0.17
   7  -3   0    4.48    0.11
  -7  -3   0    4.70    0.12
   7  -3   0    4.71    0.11
   7  -3   0    4.49    0.10
   7   3   0    4.67    0.12
  -7   3   0    4.59    0.11
   9  -3   0    3.25    0.08
  -9  -3   0    3.38    0.10
  -9   3   0    3.21    0.09
   9   3   0    3.22    0.10
  11  -3   0    0.55    0.05
  11  -3   0    0.57    0.05
  11  -3   0    0.45    0.04
 -11  -3   0    0.54    0.05
  11   3   0    0.56    0.03
  11   3   0    0.44    0.05
 -11   3   0    0.58    0.04
  11   3   0    0.53    0.05
 -13  -3   0    1.05    0.08
  13  -3   0    0.94    0.06
  13  -3   0    1.02    0.07
  13  -3   0    1.08    0.06
  13   3   0    1.12    0.04
  13   3   0    1.02    0.08
  13   3   0    1.01    0.07
 -13   3   0    1.14    0.07
  15  -3   0   24.28    0.48
  15  -3   0   24.42    0.45
  15  -3   0   23.34    0.47
 -15  -3   0   24.03    0.47
  15   3   0   24.69    0.45
  15   3   0   24.65    0.49
 -15   3   0   24.14    0.47
  15   3   0   23.81    0.48
  17  -3   0    0.05    0.05
  17  -3   0    0.13    0.04
 -17  -3   0    0.13    0.05
  17  -3   0    0.18    0.04
  17   3   0    0.09    0.05
  17   3   0    0.19    0.05
 -17   3   0    0.17    0.04
  17   3   0    0.14    0.03
 -19  -3   0    0.29    0.06
  19  -3   0    0.35    0.05
  19  -3   0    0.40    0.05
  19  -3   0    0.24    0.05
 -19   3   0    0.23    0.05
  19   3   0    0.39    0.06
  19   3   0    0.32    0.06
  21  -3   0    4.69    0.15
  21  -3   0    4.50    0.14
 -21  -3   0    4.50    0.16
  21   3   0    4.48    0.16
 -21   3   0    4.84    0.15
  21   3   0    4.54    0.17
  23  -3   0    0.61    0.07
  23  -3   0    0.69    0.08
 -23  -3   0    0.73    0.08
  23   3   0    0.45    0.08
 -23   3   0    0.57    0.07
  23   3   0    0.63    0.09
 -25  -3   0    0.13    0.06
  25  -3   0    0.06    0.06
  25  -3   0    0.02    0.06
  25   3   0    0.05    0.07
 -25   3   0    0.15    0.07
  25   3   0   -0.02    0.07
 -27  -3   0    2.47    0.14
  27  -3   0    2.37    0.13
  27  -3   0    2.26    0.13
  27   3   0    2.30    0.13
  27   3   0    2.43    0.16
 -27   3   0    2.33    0.14
  29  -3   0    0.08    0.07
 -29   3   0   -0.04    0.07
  29   3   0    0.19    0.08
  29   3   0    0.10    0.07
  31  -3   0    0.11    0.07
 -31  -3   0    0.00    0.07
  31   3   0    0.00    0.07
  31   3   0    0.02    0.08
 -31   3   0   -0.04    0.07
 -33  -3   0    0.34    0.09
  33  -3   0    0.37    0.09
  33   3   0    0.56    0.10
  33   3   0    0.35    0.10
 -33   3   0    0.37    0.09
   0  -4   0   58.93    1.06
   0  -4   0   58.40    1.04
   0   4   0   59.56    1.04
   0   4   0   58.47    1.10
   2  -4   0    3.35    0.08
  -2  -4   0    3.29    0.07
   2  -4   0    3.41    0.08
   2   4   0    3.34    0.11
   2   4   0    3.33    0.09
  -2   4   0    3.42    0.08
   4  -4   0    5.97    0.13
   4  -4   0    6.02    0.13
   4   4   0    6.09    0.14
  -4   4   0    5.98    0.13
   4   4   0    5.83    0.15
   6  -4   0   62.88    1.09
   6  -4   0   60.03    1.13
  -6  -4   0   62.84    1.10
  -6   4   0   61.05    1.15
   6   4   0   62.51    1.11
  -6   4   0   61.59    1.10
   6   4   0   62.16    1.13
   8  -4   0    0.05    0.04
   8  -4   0    0.14    0.04
   8  -4   0    0.07    0.02
  -8  -4   0    0.12    0.04
  -8   4   0    0.13    0.03
   8   4   0    0.06    0.04
   8   4   0    0.08    0.03
  -8   4   0    0.07    0.05
  10  -4   0    1.12    0.06
  10  -4   0    1.11    0.05
  10  -4   0    1.19    0.06
 -10  -4   0    1.14    0.08
  10   4   0    1.11    0.07
  10   4   0    1.05    0.08
 -10   4   0    1.15    0.06
  12  -4   0   13.26    0.28
 -12  -4   0   13.09    0.28
  12  -4   0   13.67    0.25
  12  -4   0   12.74    0.28
  12   4   0   13.16    0.29
 -12   4   0   12.90    0.27
  12   4   0   13.08    0.28
  14  -4   0    1.42    0.07
  14  -4   0    1.46    0.07
 -14  -4   0    1.41    0.06
  14  -4   0    1.41    0.07
 -14  -4   0    1.37    0.09
  14   4   0    1.51    0.09
 -14   4   0    1.32    0.08
  14   4   0    1.53    0.10
  16  -4   0    0.37    0.06
 -16  -4   0    0.32    0.05
  16  -4   0    0.28    0.05
  16  -4   0    0.35    0.04
  16   4   0    0.26    0.05
 -16   4   0    0.25    0.05
  16   4   0    0.30    0.03
  16   4   0    0.39    0.06
  18  -4   0    1.56    0.09
  18  -4   0    1.54    0.08
  18  -4   0    1.70    0.09
 -18  -4   0    1.58    0.11
 -18   4   0    1.78    0.09
  18   4   0    1.49    0.11
  18   4   0    1.58    0.10
  20  -4   0    0.09    0.05
 -20  -4   0    0.05    0.05
  20  -4   0    0.07    0.05
  20   4   0   -0.02    0.05
 -20   4   0    0.04    0.05
  20   4   0    0.02    0.06
 -22  -4   0    0.09    0.06
  22  -4   0   -0.03    0.05
  22  -4   0    0.05    0.06
 -22   4   0   -0.01    0.06
  22   4   0    0.03    0.06
  22   4   0    0.10    0.06
 -24  -4   0    7.94    0.23
  24  -4   0    8.17    0.23
  24  -4   0    8.38    0.22
  24   4   0    8.20    0.23
 -24   4   0    8.14    0.23
  24   4   0    8.53    0.26
 -26  -4   0    0.04    0.07
  26  -4   0    0.01    0.07
  26  -4   0    0.00    0.06
  26   4   0   -0.05    0.07
  26   4   0    0.08    0.07
 -26   4   0    0.16    0.07
 -28  -4   0    0.18    0.08
  28  -4   0    0.25    0.08
  28  -4   0    0.16    0.07
 -28   4   0    0.27    0.08
  28   4   0    0.15    0.08
  28   4   0    0.46    0.09
  30  -4   0    0.55    0.09
 -30   4   0    0.60    0.09
  30   4   0    0.61    0.10
  30   4   0    0.61    0.09
  32  -4   0   -0.02    0.08
 -32  -4   0   -0.05    0.07
  32   4   0    0.05    0.09
 -32   4   0    0.06    0.08
  32   4   0    0.11    0.08
   1  -5   0    0.35    0.03
   1  -5   0    0.31    0.03
  -1  -5   0    0.28    0.03
  -1  -5   0    0.33    0.03
   1   5   0    0.34    0.07
   1   5   0    0.32    0.03
  -1   5   0    0.33    0.08
  -1   5   0    0.46    0.03
   3  -5   0   54.84    0.97
  -3  -5   0   54.17    0.97
   3  -5   0   54.30    0.99
  -3  -5   0   54.84    0.98
   3   5   0   53.58    0.98
  -3   5   0   55.57    0.97
   3   5   0   54.08    1.02
   5  -5   0    1.22    0.07
   5  -5   0    1.24    0.06
  -5  -5   0    1.19    0.08
  -5   5   0    1.05    0.10
   5   5   0    1.04    0.08
  -5   5   0    1.11    0.06
   5   5   0    0.98    0.08
   7  -5   0   -0.04    0.02
   7  -5   0    0.06    0.04
  -7  -5   0    0.00    0.03
  -7   5   0    0.06    0.06
   7   5   0    0.03    0.03
   7   5   0   -0.02    0.04
  -7   5   0    0.03    0.03
   9  -5   0    1.56    0.07
   9  -5   0    1.62    0.07
  -9  -5   0    1.61    0.08
   9  -5   0    1.52    0.06
  -9   5   0    1.60    0.07
   9   5   0    1.55    0.09
  -9   5   0    1.55    0.11
   9   5   0    1.50    0.09
 -11  -5   0    0.05    0.04
  11  -5   0    0.10    0.04
  11  -5   0    0.08    0.03
  11  -5   0    0.11    0.04
  11   5   0    0.07    0.04
 -11   5   0    0.02    0.03
 -11   5   0    0.02    0.06
  11   5   0    0.02    0.04
  13  -5   0    0.12    0.03
  13  -5   0    0.08    0.05
 -13  -5   0    0.10    0.04
  13  -5   0    0.16    0.04
  13   5   0    0.15    0.04
 -13   5   0    0.09    0.03
  13   5   0    0.04    0.05
  15  -5   0   19.89    0.37
  15  -5   0   18.32    0.39
  15  -5   0   19.04    0.39
 -15  -5   0   19.11    0.39
  15   5   0   19.70    0.41
  15   5   0   18.90    0.40
 -15   5   0   19.15    0.38
  17  -5   0    0.03    0.03
  17  -5   0    0.03    0.05
  17  -5   0    0.07    0.05
 -17  -5   0    0.11    0.05
  17   5   0   -0.07    0.05
  17   5   0    0.06    0.05
 -17   5   0    0.12    0.04
  19  -5   0    0.06    0.06
 -19  -5   0    0.04    0.05
  19  -5   0   -0.03    0.05
  19   5   0    0.02    0.06
  19   5   0   -0.05    0.06
 -19   5   0    0.02    0.05
  21  -5   0    9.74    0.24
 -21  -5   0    9.91    0.25
  21  -5   0    9.50    0.25
  21   5   0    9.75    0.25
 -21   5   0    9.69    0.24
  21   5   0    9.77    0.27
 -23  -5   0    1.34    0.10
  23  -5   0    1.18    0.10
  23  -5   0    1.34    0.11
  23   5   0    1.20    0.11
 -23   5   0    1.20    0.09
  23   5   0    1.36    0.11
  25  -5   0   -0.08    0.07
  25  -5   0    0.06    0.07
 -25  -5   0    0.02    0.07
 -25   5   0   -0.01    0.06
  25   5   0    0.01    0.07
  25   5   0    0.16    0.07
  27  -5   0    0.96    0.10
 -27  -5   0    0.96    0.10
  27  -5   0    0.82    0.09
  27   5   0    0.99    0.10
  27   5   0    1.07    0.11
 -27   5   0    0.81    0.09
  29  -5   0    0.00    0.07
  29  -5   0    0.03    0.07
  29   5   0   -0.02    0.08
  29   5   0    0.02    0.07
 -29   5   0    0.08    0.07
  31  -5   0    0.01    0.08
  31  -5   0    0.02    0.08
  31   5   0    0.04    0.08
  31   5   0    0.04    0.08
   0  -6   0    1.83    0.06
   0  -6   0    1.82    0.08
   0   6   0    1.80    0.07
   0   6   0    1.98    0.15
  -2  -6   0    0.07    0.03
   2  -6   0    0.05    0.03
   2  -6   0    0.02    0.03
  -2  -6   0    0.08    0.03
  -2   6   0   -0.05    0.07
   2   6   0    0.09    0.06
  -2   6   0    0.01    0.03
  -4  -6   0    0.19    0.03
   4  -6   0    0.13    0.04
   4  -6   0    0.21    0.03
  -4  -6   0    0.09    0.03
  -4   6   0    0.29    0.09
   4   6   0    0.18    0.03
  -4   6   0    0.13    0.03
   4   6   0    0.10    0.05
   6  -6   0    0.69    0.05
  -6  -6   0    0.67    0.05
  -6  -6   0    0.63    0.03
   6  -6   0    0.68    0.04
  -6   6   0    0.76    0.10
   6   6   0    0.63    0.07
   6   6   0    0.68    0.05
   8  -6   0    0.04    0.02
   8  -6   0    0.02    0.03
  -8  -6   0    0.02    0.03
  -8   6   0    0.16    0.07
  -8   6   0    0.02    0.03
   8   6   0    0.04    0.04
   8   6   0   -0.01    0.03
  10  -6   0    0.12    0.04
  10  -6   0    0.16    0.03
 -10  -6   0    0.07    0.04
  10   6   0    0.04    0.04
 -10   6   0    0.08    0.07
  10   6   0    0.08    0.05
 -10   6   0    0.12    0.03
  12  -6   0   19.88    0.41
  12  -6   0   19.74    0.41
 -12  -6   0   20.49    0.41
  12  -6   0   20.69    0.38
 -12   6   0   20.83    0.47
  12   6   0   20.52    0.42
  12   6   0   20.40    0.42
 -12   6   0   20.37    0.40
  14  -6   0    0.22    0.03
  14  -6   0    0.14    0.05
  14  -6   0    0.10    0.04
 -14  -6   0    0.18    0.05
  14   6   0    0.10    0.05
 -14   6   0    0.11    0.08
  14   6   0    0.09    0.05
 -14   6   0    0.08    0.04
  16  -6   0    0.64    0.05
  16  -6   0    0.65    0.07
  16  -6   0    0.63    0.07
 -16  -6   0    0.53    0.07
  16   6   0    0.45    0.07
 -16   6   0    0.57    0.06
  16   6   0    0.54    0.07
  18  -6   0   16.91    0.36
 -18  -6   0   16.40    0.37
  18  -6   0   16.46    0.37
  18   6   0   16.91    0.38
 -18   6   0   17.01    0.35
  18   6   0   17.15    0.38
 -20  -6   0    3.11    0.15
  20  -6   0    2.94    0.12
  20  -6   0    3.06    0.13
  20   6   0    2.91    0.16
  20   6   0    3.12    0.14
 -20   6   0    2.78    0.13
 -22  -6   0    0.32    0.08
  22  -6   0    0.36    0.08
  22  -6   0    0.26    0.07
  22   6   0    0.15    0.07
 -22   6   0    0.21    0.06
  22   6   0    0.23    0.08
 -24  -6   0    2.94    0.15
  24  -6   0    3.03    0.14
  24  -6   0    3.04    0.14
  24   6   0    2.96    0.16
 -24   6   0    2.81    0.14
  24   6   0    3.04    0.14
  26  -6   0    0.08    0.07
  26  -6   0    0.07    0.07
 -26  -6   0    0.11    0.07
 -26   6   0    0.05    0.07
  26   6   0    0.12    0.08
  26   6   0    0.11    0.07
  28  -6   0    0.03    0.07
 -28  -6   0    0.00    0.08
  28  -6   0    0.12    0.08
  28   6   0    0.09    0.08
  28   6   0    0.21    0.09
  30  -6   0    0.63    0.09
  30  -6   0    0.48    0.09
  30   6   0    0.78    0.10
  30   6   0    0.67    0.11
  32  -6   0    0.02    0.08
  32  -6   0   -0.01    0.08
  32   6   0    0.12    0.09
  32   6   0    0.09    0.08
  -1  -7   0    0.53    0.04
  -1  -7   0    0.48    0.04
   1  -7   0    0.50    0.04
   1  -7   0    0.46    0.04
   1   7   0    0.60    0.09
  -1   7   0    0.46    0.04
  -1   7   0    0.41    0.08
   1   7   0    0.52    0.04
  -3  -7   0    1.12    0.08
   3  -7   0    1.02    0.07
  -3  -7   0    1.06    0.05
   3  -7   0    1.10    0.06
   3   7   0    1.07    0.10
   3   7   0    1.12    0.07
  -3   7   0    1.16    0.11
  -3   7   0    1.00    0.06
   5  -7   0    0.03    0.04
  -5  -7   0    0.05    0.02
  -5  -7   0    0.02    0.03
   5  -7   0    0.05    0.03
   5   7   0    0.03    0.05
  -5   7   0    0.04    0.03
  -5   7   0   -0.01    0.08
   5   7   0    0.02    0.03
  -7  -7   0    0.70    0.06
   7  -7   0    0.80    0.06
   7  -7   0    0.80    0.06
  -7  -7   0    0.74    0.04
  -7   7   0    0.79    0.11
  -7   7   0    0.71    0.06
   7   7   0    0.66    0.05
   7   7   0    0.79    0.08
   9  -7   0    0.19    0.03
   9  -7   0    0.01    0.04
  -9  -7   0    0.04    0.04
   9   7   0    0.01    0.04
  -9   7   0    0.11    0.03
  -9   7   0   -0.04    0.08
   9   7   0    0.09    0.06
 -11  -7   0    0.03    0.04
  11  -7   0    0.01    0.04
  11  -7   0    0.07    0.03
  11   7   0    0.07    0.05
 -11   7   0    0.02    0.03
 -11   7   0    0.00    0.08
  11   7   0   -0.05    0.04
 -13  -7   0    0.98    0.08
  13  -7   0    0.90    0.06
  13  -7   0    0.84    0.07
  13   7   0    0.83    0.08
 -13   7   0    0.84    0.06
 -13   7   0    0.65    0.11
  13   7   0    0.96    0.08
  15  -7   0   27.42    0.50
 -15  -7   0   27.45    0.54
  15  -7   0   27.07    0.54
  15  -7   0   26.47    0.54
 -15   7   0   27.08    0.62
  15   7   0   27.14    0.55
  15   7   0   26.69    0.55
 -15   7   0   26.85    0.52
  17  -7   0    0.88    0.08
  17  -7   0    1.04    0.09
 -17  -7   0    1.08    0.09
  17   7   0    0.96    0.09
 -17   7   0    1.14    0.08
  17   7   0    0.99    0.09
 -17   7   0    0.89    0.13
 -19  -7   0    0.48    0.08
  19  -7   0    0.47    0.07
  19  -7   0    0.46    0.07
  19   7   0    0.34    0.07
 -19   7   0    0.56    0.12
 -19   7   0    0.66    0.07
  19   7   0    0.38    0.07
  21  -7   0    9.93    0.26
  21  -7   0    9.86    0.26
 -21  -7   0    9.61    0.26
  21   7   0   10.04    0.28
  21   7   0    9.86    0.27
 -21   7   0    9.96    0.25
 -21   7   0    9.75    0.33
 -23  -7   0    0.92    0.10
  23  -7   0    0.81    0.10
  23  -7   0    0.82    0.09
  23   7   0    0.76    0.10
 -23   7   0    1.10    0.09
  23   7   0    0.92    0.10
  25  -7   0    0.11    0.07
 -25  -7   0    0.02    0.07
  25  -7   0    0.15    0.08
  25   7   0    0.14    0.08
  25   7   0    0.01    0.07
  27  -7   0    0.25    0.08
 -27  -7   0    0.32    0.09
  27  -7   0    0.24    0.08
  27   7   0    0.28    0.08
  27   7   0    0.29    0.09
  29  -7   0   -0.02    0.07
  29  -7   0   -0.05    0.07
 -29  -7   0    0.01    0.08
  29   7   0   -0.09    0.07
  29   7   0    0.04    0.08
  31  -7   0   -0.03    0.08
  31  -7   0    0.04    0.07
  31   7   0   -0.01    0.08
  31   7   0    0.07    0.09
   0  -8   0   17.21    0.35
   0  -8   0   17.13    0.34
   0   8   0   17.66    0.44
   0   8   0   17.62    0.34
   2  -8   0    1.16    0.06
   2  -8   0    1.30    0.08
  -2  -8   0    1.30    0.06
  -2  -8   0    1.41    0.08
   2   8   0    1.33    0.12
   2   8   0    1.12    0.07
  -2   8   0    1.44    0.13
  -2   8   0    1.22    0.07
  -4  -8   0   -0.02    0.03
   4  -8   0    0.00    0.03
  -4  -8   0    0.02    0.04
   4  -8   0    0.00    0.04
   4   8   0    0.00    0.07
  -4   8   0    0.01    0.03
   4   8   0    0.03    0.03
  -4   8   0    0.50    0.10
  -6  -8   0   -0.01    0.04
   6  -8   0    0.02    0.04
   6  -8   0    0.00    0.03
  -6  -8   0    0.01    0.03
  -6   8   0   -0.10    0.08
   6   8   0    0.05    0.06
  -6   8   0    0.04    0.03
   6   8   0    0.02    0.03
  -8  -8   0    2.90    0.12
   8  -8   0    2.85    0.10
  -8  -8   0    2.78    0.07
   8  -8   0    2.80    0.11
  -8   8   0    2.94    0.10
   8   8   0    2.92    0.12
  -8   8   0    3.18    0.18
   8   8   0    2.88    0.14
 -10  -8   0    0.33    0.06
  10  -8   0    0.47    0.06
  10  -8   0    0.71    0.05
  10   8   0    0.37    0.07
 -10   8   0    0.44    0.11
  10   8   0    0.40    0.05
 -10   8   0    0.54    0.05
  12  -8   0   14.46    0.32
  12  -8   0   14.89    0.30
 -12  -8   0   14.97    0.33
 -12   8   0   15.16    0.31
  12   8   0   14.56    0.33
 -12   8   0   15.57    0.42
  12   8   0   14.91    0.35
  14  -8   0    0.07    0.06
 -14  -8   0    0.14    0.06
  14  -8   0    0.08    0.04
 -14   8   0   -0.06    0.10
  14   8   0    0.05    0.05
 -14   8   0    0.05    0.04
  14   8   0    0.06    0.06
  16  -8   0   -0.06    0.05
 -16  -8   0    0.00    0.06
  16   8   0    0.06    0.06
 -16   8   0   -0.14    0.09
  16   8   0    0.04    0.05
 -16   8   0    0.03    0.05
 -18  -8   0   10.10    0.27
  18  -8   0    9.90    0.26
 -18   8   0   10.37    0.24
 -18   8   0   10.15    0.35
  18   8   0    9.95    0.27
  18   8   0    9.89    0.27
  20  -8   0    3.11    0.14
 -20  -8   0    2.96    0.15
  20  -8   0    3.11    0.14
  20   8   0    2.99    0.17
 -20   8   0    2.71    0.21
  20   8   0    3.15    0.15
  22  -8   0    0.13    0.08
  22  -8   0   -0.01    0.07
 -22  -8   0    0.03    0.07
  22   8   0   -0.07    0.07
  22   8   0    0.07    0.07
 -22   8   0    0.02    0.10
  24  -8   0    0.85    0.10
  24  -8   0    0.73    0.09
 -24  -8   0    0.86    0.10
  24   8   0    1.06    0.10
 -24   8   0    0.84    0.15
  24   8   0    0.73    0.10
 -26  -8   0    0.11    0.08
  26  -8   0    0.17    0.08
  26  -8   0    0.19    0.08
 -26   8   0    0.24    0.13
  26   8   0    0.18    0.08
  26   8   0    0.19    0.08
  28  -8   0    0.10    0.08
  28  -8   0    0.14    0.07
 -28  -8   0    0.02    0.08
 -28   8   0   -0.14    0.13
  28   8   0    0.01    0.08
  28   8   0    0.04    0.08
  30  -8   0    0.45    0.09
 -30  -8   0    0.67    0.10
  30  -8   0    0.51    0.10
  30   8   0    0.66    0.11
  30   8   0    0.68    0.10
 -30   8   0    0.53    0.16
  -1  -9   0    0.02    0.04
  -1  -9   0    0.01    0.03
   1  -9   0   -0.02    0.03
   1  -9   0   -0.02    0.03
  -1   9   0    0.03    0.08
   1   9   0    0.01    0.08
  -1   9   0   -0.01    0.03
   1   9   0    0.00    0.03
  -3  -9   0   23.54    0.45
  -3  -9   0   23.16    0.46
   3  -9   0   22.82    0.46
   3  -9   0   23.85    0.45
   3   9   0   23.71    0.54
   3   9   0   23.60    0.46
  -3   9   0   23.62    0.45
   5  -9   0    0.07    0.04
   5  -9   0    0.02    0.04
  -5  -9   0   -0.05    0.04
  -5  -9   0    0.02    0.03
  -5   9   0    0.01    0.03
   5   9   0    0.02    0.04
  -5   9   0    0.15    0.10
   5   9   0   -0.05    0.07
   7  -9   0    0.43    0.04
  -7  -9   0    0.36    0.06
  -7  -9   0    0.39    0.04
   7  -9   0    0.36    0.05
  -7   9   0    0.46    0.04
   7   9   0    0.29    0.07
   7   9   0    0.44    0.05
  -7   9   0    0.46    0.12
  -9  -9   0    4.85    0.16
   9  -9   0    5.13    0.15
   9  -9   0    5.05    0.14
   9   9   0    4.99    0.19
   9   9   0    5.09    0.16
  -9   9   0    5.11    0.14
  -9   9   0    4.82    0.23
 -11  -9   0    0.05    0.05
  11  -9   0    0.00    0.05
  11  -9   0    0.02    0.03
  11   9   0   -0.07    0.04
 -11   9   0    0.11    0.04
  11   9   0   -0.13    0.06
 -11   9   0    0.28    0.11
  13  -9   0    0.00    0.04
  13  -9   0    0.05    0.05
 -13  -9   0    0.03    0.06
 -13   9   0   -0.03    0.11
  13   9   0   -0.06    0.06
  13   9   0    0.05    0.05
 -13   9   0    0.04    0.04
  15  -9   0    4.05    0.15
 -15  -9   0    4.37    0.16
  15   9   0    4.17    0.17
 -15   9   0    4.04    0.25
  15   9   0    4.31    0.16
 -17  -9   0    0.39    0.08
  17  -9   0    0.36    0.07
  17   9   0    0.28    0.08
  17   9   0    0.45    0.08
 -17   9   0    0.22    0.13
  19  -9   0    0.21    0.07
 -19  -9   0    0.08    0.07
  19   9   0    0.07    0.07
  19   9   0    0.07    0.07
 -19   9   0   -0.02    0.11
 -21  -9   0    1.54    0.13
  21  -9   0    1.66    0.12
 -21   9   0    1.56    0.18
  21   9   0    1.66    0.13
  21   9   0    1.86    0.13
  23  -9   0   -0.03    0.07
 -23  -9   0   -0.03    0.07
 -23   9   0   -0.08    0.11
  23   9   0   -0.02    0.07
  23   9   0    0.14    0.08
 -25  -9   0    0.18    0.08
  25  -9   0    0.17    0.07
 -25   9   0    0.14    0.14
  25   9   0    0.14    0.08
  25   9   0    0.07    0.08
  27  -9   0    0.51    0.10
 -27  -9   0    0.27    0.09
  27   9   0    0.46    0.10
 -27   9   0    0.38    0.15
  27   9   0    0.35    0.10
 -29  -9   0    0.09    0.09
  29  -9   0   -0.09    0.08
  29   9   0   -0.02    0.08
  29   9   0    0.16    0.09
 -29   9   0   -0.05    0.14
   0 -10   0   25.08    0.48
   0 -10   0   24.71    0.48
   0  10   0   24.08    0.47
   0  10   0   24.68    0.59
  -2 -10   0    0.27    0.05
   2 -10   0    0.12    0.05
  -2 -10   0    0.17    0.04
   2 -10   0    0.15    0.04
   2  10   0    0.24    0.10
   2  10   0    0.17    0.04
  -2  10   0    0.36    0.12
  -2  10   0    0.17    0.04
   4 -10   0   -0.01    0.04
  -4 -10   0   -0.05    0.04
   4 -10   0    0.11    0.05
  -4 -10   0    0.06    0.04
  -4  10   0    0.01    0.10
   4  10   0   -0.03    0.08
  -4  10   0    0.01    0.03
   4  10   0    0.03    0.04
  -6 -10   0    9.99    0.21
   6 -10   0   10.01    0.23
  -6 -10   0    9.78    0.24
   6 -10   0    9.75    0.23
   6  10   0    9.91    0.24
   6  10   0    9.86    0.30
  -6  10   0    9.69    0.34
  -6  10   0   10.47    0.22
   8 -10   0   -0.02    0.05
  -8 -10   0    0.02    0.05
   8 -10   0    0.05    0.04
   8  10   0   -0.02    0.07
  -8  10   0    0.02    0.04
   8  10   0   -0.02    0.04
  -8  10   0    0.02    0.10
  10 -10   0    0.05    0.05
  10 -10   0    0.12    0.04
 -10 -10   0    0.06    0.06
  10  10   0    0.11    0.08
 -10  10   0    0.10    0.12
  10  10   0    0.04    0.05
  12 -10   0   12.43    0.29
 -12 -10   0   12.20    0.29
  12 -10   0   12.71    0.27
 -12  10   0   12.11    0.39
  12  10   0   12.61    0.32
  12  10   0   11.99    0.30
 -14 -10   0    0.27    0.07
  14 -10   0    0.30    0.07
  14  10   0    0.26    0.06
 -14  10   0    0.13    0.13
  14  10   0    0.28    0.08
  16 -10   0    0.00    0.06
 -16 -10   0   -0.02    0.06
 -16  10   0    0.08    0.13
  16  10   0    0.03    0.06
  16  10   0    0.07    0.07
 -18 -10   0   -0.02    0.07
  18 -10   0    0.06    0.07
 -18  10   0   -0.02    0.13
  18  10   0    0.09    0.08
  18  10   0    0.00    0.06
  20 -10   0    0.06    0.07
 -20 -10   0   -0.14    0.07
 -20  10   0   -0.13    0.12
  20  10   0    0.02    0.07
  20  10   0   -0.02    0.07
 -22 -10   0   -0.06    0.07
  22 -10   0    0.10    0.07
 -22  10   0    0.30    0.15
  22  10   0    0.00    0.07
  22  10   0   -0.01    0.07
 -24 -10   0    0.93    0.11
  24 -10   0    0.83    0.10
  24  10   0    0.93    0.11
  24  10   0    1.01    0.11
 -24  10   0    0.82    0.18
  26 -10   0   -0.01    0.08
 -26 -10   0    0.00    0.08
  26  10   0    0.00    0.08
 -26  10   0   -0.09    0.14
  26  10   0   -0.12    0.07
 -28 -10   0    0.08    0.08
  28 -10   0    0.09    0.09
 -28  10   0    0.19    0.16
  28  10   0    0.16    0.09
  28  10   0   -0.10    0.08
   1 -11   0    0.15    0.05
  -1 -11   0    0.20    0.05
  -1 -11   0    0.21    0.05
   1 -11   0    0.13    0.05
  -1  11   0    0.15    0.12
   1  11   0    0.28    0.05
   1  11   0    0.02    0.09
  -1  11   0    0.19    0.04
  -3 -11   0   13.79    0.28
  -3 -11   0   13.82    0.31
   3 -11   0   13.46    0.30
   3 -11   0   13.84    0.30
   3  11   0   13.79    0.29
   3  11   0   14.06    0.40
  -3  11   0   13.29    0.28
  -3  11   0   12.84    0.42
  -5 -11   0    0.38    0.04
   5 -11   0    0.41    0.06
   5 -11   0    0.34    0.05
  -5 -11   0    0.42    0.06
   5  11   0    0.38    0.05
   5  11   0    0.21    0.10
  -5  11   0    0.41    0.05
  -5  11   0    0.31    0.12
  -7 -11   0    0.11    0.06
   7 -11   0    0.07    0.05
   7 -11   0    0.12    0.05
   7  11   0    0.10    0.09
   7  11   0    0.06    0.04
  -7  11   0    0.05    0.13
  -9 -11   0   17.33    0.38
   9 -11   0   16.99    0.37
   9 -11   0   17.66    0.36
  -9  11   0   17.97    0.51
   9  11   0   17.07    0.43
   9  11   0   16.62    0.37
 -11 -11   0    1.15    0.09
  11 -11   0    1.29    0.09
  11 -11   0    1.26    0.09
  11  11   0    1.06    0.08
  11  11   0    1.06    0.11
 -11  11   0    1.10    0.18
 -13 -11   0    0.18    0.07
  13 -11   0    0.18    0.07
  13  11   0    0.18    0.08
  13  11   0    0.19    0.06
 -13  11   0    0.11    0.14
  15 -11   0    0.33    0.07
 -15 -11   0    0.29    0.08
  15  11   0    0.34    0.07
  15  11   0    0.27    0.08
 -15  11   0    0.25    0.15
  17 -11   0   -0.01    0.07
 -17 -11   0    0.13    0.07
 -17  11   0    0.10    0.14
  17  11   0    0.04    0.08
  17  11   0    0.16    0.07
 -19 -11   0    0.13    0.07
  19 -11   0    0.09    0.07
 -19  11   0    0.13    0.15
  19  11   0    0.10    0.08
  19  11   0    0.10    0.07
 -21 -11   0    1.02    0.11
  21 -11   0    1.25    0.10
 -21  11   0    0.87    0.18
  21  11   0    1.28    0.12
  21  11   0    1.49    0.12
  23 -11   0   -0.01    0.07
 -23 -11   0   -0.03    0.07
  23  11   0    0.01    0.08
 -23  11   0    0.09    0.14
  23  11   0    0.02    0.08
  25 -11   0    0.08    0.08
 -25 -11   0    0.11    0.08
  25  11   0   -0.10    0.08
 -25  11   0    0.06    0.16
  25  11   0    0.02    0.08
 -27 -11   0    0.47    0.10
  27 -11   0    0.40    0.10
  27  11   0    0.49    0.10
  27  11   0    0.59    0.11
 -27  11   0    0.65    0.19
   0 -12   0   24.76    0.49
   0 -12   0   24.43    0.48
   0  12   0   23.78    0.61
   0  12   0   24.10    0.48
  -2 -12   0    0.01    0.05
   2 -12   0    0.06    0.05
   2 -12   0    0.09    0.05
  -2 -12   0    0.09    0.05
   2  12   0    0.11    0.05
  -2  12   0    0.17    0.13
  -2  12   0    0.03    0.04
   2  12   0    0.23    0.12
   4 -12   0    0.14    0.05
  -4 -12   0    0.11    0.04
  -4 -12   0    0.06    0.06
   4 -12   0    0.10    0.06
   4  12   0    0.07    0.10
   4  12   0    0.12    0.05
  -4  12   0    0.04    0.12
   6 -12   0    9.42    0.23
  -6 -12   0    9.49    0.24
   6 -12   0    9.37    0.23
  -6  12   0    9.17    0.36
   6  12   0    9.55    0.24
   6  12   0    9.03    0.30
   8 -12   0    0.07    0.05
  -8 -12   0    0.04    0.06
   8 -12   0    0.02    0.06
   8  12   0    0.08    0.08
   8  12   0    0.05    0.05
  -8  12   0    0.19    0.14
 -10 -12   0    0.04    0.07
  10 -12   0    0.11    0.05
  10 -12   0    0.03    0.06
  10  12   0    0.16    0.06
  10  12   0    0.10    0.09
 -10  12   0    0.07    0.13
  12 -12   0    5.06    0.17
 -12 -12   0    5.27    0.19
  12  12   0    5.38    0.21
  12  12   0    5.39    0.19
 -12  12   0    4.83    0.30
  14 -12   0    0.03    0.06
 -14 -12   0    0.00    0.07
  14  12   0    0.06    0.08
  14  12   0    0.03    0.06
 -14  12   0   -0.02    0.13
 -16 -12   0    0.30    0.08
  16 -12   0    0.28    0.08
  16  12   0    0.32    0.08
 -16  12   0    0.25    0.16
  16  12   0    0.31    0.09
  18 -12   0    1.35    0.10
 -18 -12   0    1.15    0.11
  18  12   0    1.20    0.11
 -18  12   0    1.20    0.20
  18  12   0    1.21    0.12
 -20 -12   0    0.00    0.07
  20 -12   0    0.02    0.07
  20  12   0    0.03    0.08
 -20  12   0   -0.11    0.15
  20  12   0   -0.09    0.07
  22 -12   0    0.03    0.08
 -22 -12   0   -0.05    0.07
 -22  12   0   -0.09    0.13
  22  12   0   -0.18    0.07
  22  12   0   -0.15    0.07
  24 -12   0    1.06    0.11
 -24 -12   0    0.89    0.11
  24  12   0    1.09    0.12
  24  12   0    0.97    0.12
 -24  12   0    1.04    0.21
 -26 -12   0   -0.07    0.08
  26 -12   0   -0.14    0.08
  26  12   0    0.06    0.09
  26  12   0   -0.08    0.08
 -26  12   0   -0.14    0.14
  -1 -13   0    0.25    0.06
  -1 -13   0    0.32    0.07
   1 -13   0    0.14    0.06
   1 -13   0    0.18    0.06
   1  13   0    0.22    0.13
  -1  13   0    0.03    0.13
   1  13   0    0.17    0.05
   3 -13   0   26.57    0.54
  -3 -13   0   28.04    0.55
  -3 -13   0   26.48    0.53
   3 -13   0   27.13    0.54
   3  13   0   27.05    0.54
  -3  13   0   27.17    0.70
   3  13   0   26.28    0.66
   5 -13   0    0.05    0.06
   5 -13   0    0.10    0.05
  -5 -13   0    0.09    0.07
   5  13   0    0.20    0.13
   5  13   0    0.05    0.05
  -5  13   0    0.24    0.15
   7 -13   0    0.14    0.06
   7 -13   0    0.14    0.05
  -7 -13   0    0.13    0.07
   7  13   0   -0.02    0.11
  -7  13   0    0.11    0.15
   7  13   0    0.17    0.06
  -9 -13   0    1.70    0.13
   9 -13   0    1.40    0.11
   9 -13   0    1.48    0.11
  -9  13   0    1.26    0.18
   9  13   0    1.39    0.14
   9  13   0    1.48    0.12
  11 -13   0    0.09    0.05
 -11 -13   0    0.13    0.07
  11 -13   0   -0.01    0.07
  11  13   0    0.01    0.06
 -11  13   0   -0.05    0.13
  11  13   0    0.12    0.09
  13 -13   0   -0.04    0.06
 -13 -13   0    0.01    0.07
  13  13   0    0.06    0.09
 -13  13   0    0.25    0.16
  13  13   0    0.07    0.06
 -15 -13   0    2.98    0.16
  15 -13   0    2.82    0.14
  15  13   0    2.71    0.17
 -15  13   0    2.67    0.25
  15  13   0    2.86    0.16
 -17 -13   0   -0.05    0.07
  17 -13   0    0.00    0.07
  17  13   0    0.01    0.08
 -17  13   0   -0.04    0.15
  17  13   0   -0.04    0.07
  19 -13   0    0.18    0.08
 -19 -13   0    0.02    0.08
  19  13   0    0.08    0.08
 -19  13   0   -0.25    0.15
  19  13   0    0.15    0.09
  21 -13   0    2.02    0.14
 -21 -13   0    1.75    0.14
  21  13   0    1.98    0.16
 -21  13   0    2.04    0.25
  21  13   0    2.04    0.16
 -23 -13   0   -0.02    0.08
  23 -13   0   -0.02    0.08
  23  13   0    0.09    0.08
  23  13   0    0.02    0.08
 -23  13   0    0.21    0.18
  25 -13   0   -0.01    0.09
 -25 -13   0   -0.11    0.08
  25  13   0   -0.12    0.08
  25  13   0   -0.14    0.08
 -25  13   0   -0.11    0.17
   0 -14   0   47.10    0.90
   0 -14   0   48.62    0.91
   0  14   0   46.77    1.06
   2 -14   0    0.47    0.07
  -2 -14   0    0.50    0.07
  -2 -14   0    0.35    0.08
   2 -14   0    0.46    0.08
  -2  14   0    0.39    0.15
   2  14   0    0.46    0.15
   4 -14   0    0.03    0.06
  -4 -14   0   -0.01    0.07
   4 -14   0    0.00    0.06
   4  14   0   -0.12    0.12
  -4  14   0    0.06    0.15
   6 -14   0    1.44    0.10
   6 -14   0    2.11    0.11
  -6 -14   0    1.87    0.13
   6  14   0    1.56    0.10
  -6  14   0    1.52    0.21
   6  14   0    1.62    0.17
   8 -14   0   -0.05    0.06
   8 -14   0    0.09    0.06
  -8 -14   0    0.04    0.07
  -8  14   0    0.08    0.13
   8  14   0    0.02    0.11
   8  14   0   -0.01    0.06
  10 -14   0    0.08    0.05
  10 -14   0   -0.02    0.07
 -10 -14   0    0.12    0.07
  10  14   0    0.04    0.06
  10  14   0    0.06    0.10
 -10  14   0    0.00    0.14
  12 -14   0    2.06    0.13
 -12 -14   0    2.17    0.14
  12  14   0    2.16    0.17
  12  14   0    2.18    0.15
 -12  14   0    2.03    0.23
 -14 -14   0    0.22    0.08
  14 -14   0    0.23    0.08
  14  14   0    0.29    0.08
  14  14   0    0.32    0.10
 -14  14   0    0.45    0.17
 -16 -14   0    0.19    0.08
  16 -14   0    0.14    0.08
  16  14   0    0.09    0.08
  16  14   0    0.07    0.09
 -16  14   0    0.33    0.18
  18 -14   0    3.26    0.16
 -18 -14   0    3.33    0.17
  18  14   0    3.45    0.19
  18  14   0    2.96    0.18
 -18  14   0    3.58    0.29
 -20 -14   0   -0.10    0.08
  20 -14   0    0.14    0.08
  20  14   0    0.03    0.08
 -20  14   0    0.21    0.18
  20  14   0    0.05    0.09
 -22 -14   0   -0.06    0.08
  22 -14   0   -0.09    0.08
 -22  14   0   -0.22    0.15
  22  14   0   -0.03    0.08
  22  14   0   -0.02    0.09
  24  14   0    0.63    0.11
  24  14   0    0.61    0.11
  -1 -15   0    0.00    0.07
   1 -15   0    0.09    0.06
  -1 -15   0    0.01    0.06
   1 -15   0    0.06    0.07
   1  15   0   -0.02    0.15
  -1  15   0   -0.15    0.14
   3 -15   0    8.54    0.23
   3 -15   0    8.38    0.24
  -3 -15   0    8.54    0.25
   3  15   0    8.56    0.35
  -3  15   0    8.31    0.37
  -5 -15   0    0.13    0.07
   5 -15   0    0.02    0.07
   5 -15   0   -0.03    0.06
  -5  15   0    0.19    0.15
   5  15   0   -0.07    0.12
  -7 -15   0   -0.05    0.07
   7 -15   0    0.20    0.07
   7 -15   0    0.07    0.06
   7  15   0    0.00    0.12
  -7  15   0   -0.11    0.14
   9 -15   0    0.95    0.10
   9 -15   0    0.83    0.08
  -9 -15   0    0.98    0.10
   9  15   0    1.12    0.09
  -9  15   0    1.01    0.20
   9  15   0    0.76    0.14
  11 -15   0    0.09    0.07
 -11 -15   0   -0.04    0.07
 -11  15   0   -0.09    0.15
  11  15   0    0.04    0.10
  11  15   0   -0.05    0.06
  13 -15   0    0.09    0.08
 -13 -15   0    0.09    0.08
  13  15   0    0.14    0.10
 -13  15   0    0.30    0.16
  13  15   0    0.07    0.07
  15 -15   0    3.04    0.15
 -15 -15   0    3.28    0.16
  15  15   0    3.32    0.18
 -15  15   0    3.66    0.28
  15  15   0    3.07    0.19
  17 -15   0    0.01    0.08
 -17 -15   0   -0.09    0.08
  17  15   0    0.01    0.09
 -17  15   0    0.17    0.18
  17  15   0    0.15    0.08
 -19 -15   0   -0.17    0.08
  19 -15   0    0.12    0.09
 -19  15   0   -0.06    0.17
  19  15   0    0.02    0.09
  19  15   0    0.03    0.08
 -21 -15   0    0.75    0.11
  21 -15   0    0.76    0.11
  21  15   0    0.95    0.13
 -21  15   0    1.05    0.23
  21  15   0    0.81    0.11
   0 -16   0    2.40    0.15
   0  16   0    2.43    0.23
  -2 -16   0    0.09    0.08
   2 -16   0    0.15    0.07
   2 -16   0   -0.05    0.06
  -2  16   0   -0.06    0.14
   2  16   0    0.01    0.14
   4 -16   0   -0.02    0.07
  -4 -16   0    0.00    0.07
   4 -16   0    0.05    0.06
   4  16   0    0.06    0.14
  -4  16   0   -0.03    0.14
   6 -16   0    0.89    0.09
  -6 -16   0    0.78    0.10
   6 -16   0    0.76    0.09
  -6  16   0    0.90    0.20
   6  16   0    0.85    0.16
   8 -16   0    0.00    0.06
   8 -16   0    0.10    0.07
  -8 -16   0   -0.04    0.07
   8  16   0   -0.04    0.11
  -8  16   0    0.03    0.16
  10 -16   0    0.11    0.07
 -10 -16   0    0.02    0.08
  10  16   0   -0.04    0.11
 -10  16   0   -0.01    0.15
 -12 -16   0    3.17    0.16
  12 -16   0    3.13    0.15
 -12  16   0    3.13    0.28
  12  16   0    2.98    0.20
  14 -16   0    0.01    0.07
 -14 -16   0    0.02    0.08
 -14  16   0    0.00    0.17
  14  16   0    0.04    0.07
  14  16   0   -0.03    0.10
  16 -16   0    0.00    0.08
 -16 -16   0    0.17    0.08
  16  16   0    0.06    0.10
 -16  16   0    0.16    0.18
  16  16   0    0.14    0.08
 -18 -16   0    0.79    0.11
  18 -16   0    0.89    0.11
 -18  16   0    0.81    0.22
  18  16   0    0.85    0.11
  18  16   0    0.80    0.12
 -20 -16   0   -0.09    0.08
  20  16   0   -0.09    0.08
  20  16   0    0.08    0.10
  -1 -17   0    0.07    0.08
   1 -17   0    0.13    0.07
   1  17   0   -0.09    0.14
  -1  17   0    0.04    0.15
  -3 -17   0    0.17    0.08
   3 -17   0    0.09    0.07
   3 -17   0    0.09    0.07
  -3  17   0    0.30    0.17
   3  17   0    0.17    0.14
   5 -17   0   -0.03    0.06
   5 -17   0    0.02    0.07
  -5 -17   0    0.07    0.08
  -5  17   0   -0.19    0.15
   5  17   0   -0.33    0.12
   7 -17   0    0.05    0.07
  -7 -17   0   -0.03    0.08
  -7  17   0    0.06    0.18
   7  17   0    0.02    0.11
  -9 -17   0    2.47    0.16
   9 -17   0    2.63    0.14
   9  17   0    2.98    0.21
  -9  17   0    2.11    0.27
  11 -17   0    0.11    0.08
 -11 -17   0    0.01    0.08
  11  17   0   -0.10    0.11
 -11  17   0   -0.18    0.15
  13 -17   0   -0.03    0.08
 -13 -17   0   -0.05    0.08
  13  17   0   -0.12    0.10
 -13  17   0    0.07    0.18
 -15 -17   0    0.79    0.11
  15 -17   0    0.81    0.11
 -15  17   0    0.63    0.20
  15  17   0    0.86    0.14
 -17 -17   0   -0.05    0.08
  17 -17   0    0.03    0.09
 -17  17   0    0.17    0.19
  17  17   0    0.08    0.10
   0 -18   0   -0.13    0.07
   0  18   0   -0.10    0.15
  -2 -18   0    0.00    0.08
   2 -18   0    0.02    0.07
   2  18   0    0.13    0.15
  -2  18   0    0.16    0.16
   4 -18   0    0.09    0.08
  -4 -18   0   -0.08    0.08
   4 -18   0    0.09    0.07
   4  18   0   -0.09    0.14
  -4  18   0    0.19    0.17
  -6 -18   0    1.61    0.13
   6 -18   0    1.47    0.12
  -6  18   0    1.73    0.24
   6  18   0    1.23    0.19
   8 -18   0    0.05    0.08
  -8 -18   0    0.01    0.08
  -8  18   0    0.11    0.18
   8  18   0    0.15    0.13
  10 -18   0    0.10    0.09
 -10 -18   0   -0.02    0.09
  10  18   0   -0.01    0.12
 -10  18   0    0.38    0.20
  12 -18   0    1.31    0.12
 -12 -18   0    1.36    0.13
  12  18   0    1.17    0.16
 -12  18   0    1.22    0.24
  14 -18   0    0.06    0.09
 -14 -18   0    0.04    0.09
 -14  18   0    0.02    0.18
  14  18   0   -0.12    0.10
  -1 -19   0   -0.04    0.08
   1 -19   0    0.03    0.08
   1  19   0   -0.08    0.15
  -1  19   0   -0.11    0.15
  -3 -19   0    0.49    0.10
   3 -19   0    0.62    0.10
  -3  19   0    0.96    0.21
   3  19   0    0.48    0.16
  -5 -19   0   -0.03    0.08
   5  19   0   -0.02    0.15
  -5  19   0   -0.12    0.14
  -7 -19   0   -0.06    0.08
   7 -19   0    0.12    0.08
   7  19   0   -0.04    0.14
  -7  19   0    0.20    0.19
  -9 -19   0    1.09    0.12
   9 -19   0    1.22    0.12
  -9  19   0    1.05    0.23
   9  19   0    1.26    0.18
  32   0  -1    0.15    0.09
 -32   0   1    0.24    0.08
  32   0  -1    0.19    0.08
  30   0  -1   -0.16    0.07
  30   0  -1    0.06    0.07
 -30   0   1    0.07    0.07
  28   0  -1    0.71    0.09
  28   0  -1    0.76    0.10
  26   0  -1    0.87    0.09
 -26   0   1    0.86    0.09
  26   0  -1    0.66    0.09
  24   0  -1    0.83    0.08
  24   0  -1    0.92    0.07
  24   0  -1    0.85    0.09
 -24   0   1    0.97    0.09
  22   0  -1    6.81    0.21
  22   0  -1    6.93    0.20
  22   0  -1    6.94    0.18
 -22   0   1    6.85    0.20
  22   0  -1    7.05    0.19
  20   0  -1    1.19    0.09
  20   0  -1    1.26    0.07
 -20   0   1    1.31    0.11
  20   0  -1    1.36    0.11
  20   0  -1    1.29    0.10
  18   0  -1    0.06    0.04
  18   0  -1    0.08    0.04
  18   0  -1    0.11    0.05
  18   0  -1    0.08    0.04
  16   0  -1    1.77    0.08
  16   0  -1    1.74    0.09
  16   0  -1    1.79    0.07
  16   0  -1    1.71    0.10
  14   0  -1    0.75    0.05
  14   0  -1    0.79    0.06
  14   0  -1    0.78    0.06
  14   0  -1    0.81    0.05
  12   0  -1    1.40    0.07
  12   0  -1    1.51    0.06
  12   0  -1    1.41    0.08
  12   0  -1    1.41    0.06
  10   0  -1   16.96    0.33
  10   0  -1   16.65    0.32
  10   0  -1   16.57    0.32
  10   0  -1   16.71    0.32
   8   0  -1    0.19    0.03
   8   0  -1    0.19    0.03
   8   0  -1    0.19    0.03
   8   0  -1    0.18    0.03
   6   0  -1  459.12    8.10
   6   0  -1  470.27    8.23
   6   0  -1  454.83    8.30
   6   0  -1  467.82    8.19
   4   0  -1  328.18    5.64
   4   0  -1  313.88    5.77
   4   0  -1  323.25    5.70
   2   0  -1   52.58    1.03
  -2   0   1   63.80    1.07
  -2   0  -1  635.41   11.17
   4   0   1   54.93    0.99
   4   0   1   54.76    0.98
  -4   0  -1   54.31    0.97
   6   0   1  217.32    3.87
  -6   0  -1  212.45    3.77
   8   0   1   17.89    0.36
   8   0   1   19.16    0.36
  -8   0  -1   18.55    0.36
  -8   0  -1   19.62    0.34
  10   0   1    2.33    0.07
 -10   0  -1    2.33    0.07
  10   0   1    2.28    0.09
 -10   0  -1    2.08    0.08
 -12   0  -1    2.01    0.07
  12   0   1    2.02    0.07
  12   0   1    1.98    0.09
 -12   0  -1    2.07    0.09
  12   0   1    1.89    0.08
  14   0   1    8.50    0.20
  14   0   1    8.69    0.21
 -14   0  -1    8.70    0.20
  14   0   1    8.57    0.19
 -14   0  -1    8.69    0.19
 -16   0  -1    0.54    0.05
  16   0   1    0.47    0.06
  16   0   1    0.58    0.05
  16   0   1    0.51    0.06
 -16   0  -1    0.53    0.06
  18   0   1    2.86    0.12
  18   0   1    2.59    0.09
  18   0   1    2.64    0.13
 -18   0  -1    2.66    0.12
 -18   0  -1    2.63    0.10
 -20   0  -1    4.20    0.15
  20   0   1    4.07    0.15
  20   0   1    4.33    0.12
 -20   0  -1    4.04    0.13
 -22   0  -1    0.24    0.06
  22   0   1    0.16    0.06
  22   0   1    0.22    0.05
  24   0   1    0.06    0.06
 -24   0  -1   -0.01    0.06
 -26   0  -1    3.11    0.15
  26   0   1    3.08    0.14
  28   0   1    0.10    0.07
 -28   0  -1   -0.02    0.07
  30   0   1    0.13    0.08
 -30   0  -1    0.20    0.08
  32   0   1    0.39    0.08
 -32   0  -1    0.23    0.09
 -33  -1   1    0.02    0.08
  33  -1  -1   -0.15    0.07
  33   1  -1    0.01    0.08
 -33   1   1   -0.01    0.07
  33   1  -1    0.00    0.07
 -31  -1   1    0.59    0.09
  31  -1  -1    0.62    0.09
  31   1  -1    0.76    0.10
 -31   1   1    0.68    0.09
  31   1  -1    0.71    0.09
  29  -1  -1    0.46    0.09
  29  -1  -1    0.28    0.08
 -29   1   1    0.59    0.09
  29   1  -1    0.42    0.09
  29   1  -1    0.41    0.08
 -27  -1   1    0.10    0.07
  27  -1  -1    0.10    0.07
  27  -1  -1    0.12    0.07
 -27   1   1    0.04    0.07
  27   1  -1    0.16    0.07
  27   1  -1    0.11    0.07
  25  -1  -1    0.81    0.09
  25  -1  -1    1.09    0.09
 -25  -1   1    1.00    0.09
  25  -1  -1    0.76    0.08
 -25   1   1    1.00    0.09
  25   1  -1    0.93    0.09
  25   1  -1    0.83    0.09
  23  -1  -1    0.69    0.07
  23  -1  -1    0.61    0.08
 -23  -1   1    0.66    0.08
  23  -1  -1    0.56    0.07
  23  -1  -1    0.52    0.07
  23   1  -1    0.86    0.09
  23   1  -1    0.55    0.07
 -23   1   1    0.67    0.07
  21  -1  -1    3.21    0.12
 -21  -1   1    3.30    0.14
  21  -1  -1    3.42    0.13
  21  -1  -1    3.39    0.15
  21  -1  -1    3.30    0.12
  21   1  -1    3.33    0.12
  21   1  -1    3.57    0.11
  21   1  -1    3.15    0.14
  19  -1  -1   10.63    0.24
  19  -1  -1   10.36    0.25
  19  -1  -1   10.29    0.24
  19  -1  -1   10.39    0.24
 -19  -1   1   10.40    0.25
  19   1  -1   10.82    0.26
  19   1  -1   10.53    0.23
  19   1  -1   10.50    0.24
  17  -1  -1    2.22    0.10
  17  -1  -1    2.39    0.10
  17  -1  -1    2.24    0.08
  17  -1  -1    2.28    0.11
 -17  -1   1    2.10    0.11
  17   1  -1    2.38    0.10
  17   1  -1    2.21    0.08
  17   1  -1    2.29    0.11
  17   1  -1    2.25    0.11
  15  -1  -1    0.62    0.05
  15  -1  -1    0.64    0.05
  15  -1  -1    0.59    0.05
 -15  -1   1    0.58    0.05
  15  -1  -1    0.61    0.05
  15   1  -1    0.72    0.06
  15   1  -1    0.65    0.06
  15   1  -1    0.54    0.05
  15   1  -1    0.62    0.05
  13  -1  -1    0.14    0.04
  13  -1  -1    0.17    0.03
  13  -1  -1    0.10    0.03
  13  -1  -1    0.20    0.03
  13   1  -1    0.17    0.04
  13   1  -1    0.15    0.04
  13   1  -1    0.15    0.03
  13   1  -1    0.10    0.04
  11  -1  -1    0.05    0.03
  11  -1  -1    0.05    0.03
  11  -1  -1    0.05    0.03
  11  -1  -1    0.03    0.03
  11   1  -1    0.00    0.03
  11   1  -1    0.05    0.03
  11   1  -1    0.06    0.03
  11   1  -1    0.13    0.03
   9  -1  -1   17.34    0.33
   9  -1  -1   17.52    0.33
   9  -1  -1   17.41    0.33
   9  -1  -1   17.41    0.33
   9   1  -1   17.56    0.33
   9   1  -1   17.36    0.33
   9   1  -1   16.58    0.33
   7  -1  -1  165.50    2.85
   7  -1  -1  162.24    2.87
   7  -1  -1  162.46    2.83
   7  -1  -1  161.62    2.90
   7   1  -1  159.85    2.89
   7   1  -1  162.95    2.86
   7   1  -1  159.20    2.83
   7   1  -1  163.79    2.87
   5  -1  -1    3.57    0.08
   5  -1  -1    3.64    0.08
  -5  -1   1    3.57    0.09
   5  -1  -1    3.65    0.08
   5  -1  -1    3.68    0.08
   5   1  -1    3.56    0.08
   5   1  -1    3.62    0.09
   5   1  -1    3.57    0.09
   3  -1  -1   12.10    0.23
  -3  -1   1   12.73    0.24
   3   1  -1   12.69    0.23
  -1  -1   1  674.37   11.91
   1  -1  -1  589.30   11.56
  -1   1   1  731.27   11.93
   1  -1   1   70.89    1.29
   1   1   1   76.01    1.28
  -1   1  -1   67.92    1.26
  -3  -1  -1    7.74    0.15
  -3  -1  -1    8.53    0.16
   3  -1   1    8.24    0.16
   3  -1   1    8.22    0.17
   3   1   1    8.44    0.17
  -5  -1  -1   21.55    0.40
  -5  -1  -1   21.91    0.39
   5  -1   1   21.90    0.40
  -5   1  -1   21.70    0.40
   5   1   1   21.07    0.40
   5   1   1   21.53    0.41
   7  -1   1    6.02    0.13
  -7  -1  -1    6.12    0.13
  -7  -1  -1    6.07    0.14
   7   1   1    6.01    0.14
  -7   1  -1    6.34    0.14
   7   1   1    5.81    0.14
   7   1   1    6.19    0.13
   9  -1   1    3.18    0.09
  -9  -1  -1    3.28    0.09
   9   1   1    3.29    0.08
   9   1   1    3.08    0.10
  -9   1  -1    3.08    0.10
  -9   1  -1    3.13    0.08
  11  -1   1    2.15    0.07
 -11  -1  -1    2.14    0.08
  11  -1   1    2.24    0.08
  11   1   1    2.19    0.06
  11   1   1    2.11    0.09
 -11   1  -1    1.99    0.08
 -11   1  -1    2.16    0.07
  13  -1   1    0.41    0.05
 -13  -1  -1    0.52    0.04
  13  -1   1    0.50    0.04
 -13   1  -1    0.54    0.04
  13   1   1    0.53    0.04
  13   1   1    0.50    0.05
  13   1   1    0.52    0.05
 -13   1  -1    0.50    0.05
  15  -1   1    4.48    0.12
 -15  -1  -1    4.14    0.13
 -15  -1  -1    4.32    0.12
  15  -1   1    4.28    0.13
  15   1   1    4.38    0.11
 -15   1  -1    4.57    0.12
  15   1   1    4.42    0.13
 -15   1  -1    4.23    0.13
  15   1   1    4.37    0.14
  17  -1   1   23.27    0.47
 -17  -1  -1   23.03    0.46
  17  -1   1   23.21    0.45
 -17  -1  -1   23.08    0.45
 -17   1  -1   22.95    0.44
 -17   1  -1   23.17    0.46
  17   1   1   23.53    0.47
  17   1   1   23.60    0.48
  17   1   1   22.82    0.44
 -19  -1  -1    0.03    0.05
  19  -1   1    0.02    0.05
  19  -1   1    0.01    0.04
 -19  -1  -1   -0.03    0.04
  19   1   1   -0.03    0.03
 -19   1  -1   -0.04    0.04
  19   1   1   -0.01    0.05
 -19   1  -1   -0.12    0.04
  19   1   1   -0.03    0.05
 -21  -1  -1    0.10    0.05
  21  -1   1    0.04    0.06
  21  -1   1    0.00    0.04
 -21  -1  -1    0.04    0.05
  21   1   1    0.04    0.06
  21   1   1    0.01    0.06
 -21   1  -1   -0.02    0.05
  21   1   1   -0.02    0.04
  23  -1   1    3.61    0.14
 -23  -1  -1    3.69    0.15
  23  -1   1    3.86    0.13
  23   1   1    3.92    0.17
 -23   1  -1    3.84    0.15
  23   1   1    3.76    0.15
 -25  -1  -1    0.26    0.07
  25  -1   1    0.12    0.07
 -25   1  -1    0.21    0.07
  25   1   1    0.20    0.07
  27  -1   1    0.11    0.07
 -27  -1  -1    0.11    0.07
 -27   1  -1    0.00    0.07
  27   1   1    0.18    0.08
 -29  -1  -1    0.67    0.10
  29  -1   1    0.59    0.09
  29   1   1    0.79    0.09
 -29   1  -1    0.77    0.10
  31  -1   1   -0.05    0.07
 -31  -1  -1    0.00    0.08
 -31   1  -1    0.11    0.08
  31   1   1   -0.01    0.08
 -33  -1  -1    0.04    0.08
  33  -1   1    0.04    0.08
  33   1   1   -0.01    0.08
 -33   1  -1    0.10    0.09
  32  -2  -1    0.17    0.08
 -32   2   1    0.13    0.08
  32   2  -1    0.10    0.08
  32   2  -1    0.27    0.09
  30  -2  -1    0.19    0.08
  30   2  -1    0.20    0.08
  30   2  -1    0.17    0.08
 -30   2   1    0.05    0.07
 -28  -2   1    0.86    0.09
  28  -2  -1    0.98    0.10
  28   2  -1    0.91    0.10
  28   2  -1    0.98    0.10
 -28   2   1    1.03    0.10
 -26  -2   1    0.49    0.08
  26  -2  -1    0.48    0.07
  26  -2  -1    0.43    0.08
  26  -2  -1    0.40    0.08
  26   2  -1    0.35    0.08
  26   2  -1    0.40    0.07
 -26   2   1    0.43    0.07
  24  -2  -1    0.15    0.06
 -24  -2   1    0.09    0.06
  24  -2  -1    0.13    0.06
  24  -2  -1    0.13    0.06
  24  -2  -1    0.09    0.06
  24   2  -1    0.06    0.06
 -24   2   1    0.14    0.06
  24   2  -1    0.15    0.07
  22  -2  -1    3.88    0.14
  22  -2  -1    3.84    0.13
  22  -2  -1    3.96    0.14
 -22  -2   1    4.08    0.15
  22  -2  -1    3.98    0.16
  22   2  -1    3.98    0.14
  22   2  -1    3.82    0.16
  20  -2  -1    1.83    0.11
 -20  -2   1    1.70    0.11
  20  -2  -1    1.63    0.08
  20  -2  -1    1.53    0.10
  20  -2  -1    1.60    0.09
  20   2  -1    1.70    0.10
  20   2  -1    1.54    0.11
  20   2  -1    1.80    0.08
  18  -2  -1    0.16    0.05
  18  -2  -1    0.22    0.04
 -18  -2   1    0.26    0.05
  18  -2  -1    0.24    0.05
  18  -2  -1    0.17    0.04
  18   2  -1    0.18    0.05
  18   2  -1    0.22    0.04
  18   2  -1    0.19    0.05
 -16  -2   1    5.75    0.17
  16  -2  -1    5.69    0.15
  16  -2  -1    5.73    0.16
  16  -2  -1    5.67    0.15
  16  -2  -1    5.73    0.15
  16   2  -1    5.70    0.17
  16   2  -1    5.82    0.13
  16   2  -1    5.67    0.15
  14  -2  -1   -0.05    0.03
  14  -2  -1    0.00    0.03
 -14  -2   1    0.02    0.04
  14  -2  -1    0.01    0.03
  14  -2  -1   -0.03    0.04
  14   2  -1    0.03    0.04
  14   2  -1    0.01    0.04
  14   2  -1    0.04    0.03
 -12  -2   1    0.14    0.04
  12  -2  -1    0.14    0.04
  12  -2  -1    0.12    0.03
  12  -2  -1    0.11    0.03
  12  -2  -1    0.04    0.03
  12   2  -1    0.06    0.03
  12   2  -1    0.17    0.04
  12   2  -1    0.06    0.03
  12   2  -1    0.13    0.03
  10  -2  -1    1.16    0.07
  10  -2  -1    1.23    0.06
 -10  -2   1    1.18    0.08
 -10  -2   1    1.10    0.07
  10  -2  -1    1.00    0.06
  10  -2  -1    1.20    0.06
  10   2  -1    1.15    0.06
  10   2  -1    1.18    0.05
  10   2  -1    1.14    0.08
  10   2  -1    1.09    0.07
   8  -2  -1   18.61    0.34
  -8  -2   1   18.44    0.36
   8  -2  -1   18.37    0.35
   8  -2  -1   18.37    0.34
  -8  -2   1   18.33    0.35
   8  -2  -1   18.61    0.35
   8   2  -1   17.97    0.36
   8   2  -1   17.64    0.35
   8   2  -1   18.33    0.35
  -6  -2   1   32.34    0.60
   6  -2  -1   33.55    0.61
   6  -2  -1   33.26    0.59
   6  -2  -1   33.06    0.59
   6  -2  -1   32.26    0.60
  -6  -2   1   33.38    0.61
   6   2  -1   33.56    0.60
   6   2  -1   32.46    0.60
  -6   2   1   33.00    0.62
   6   2  -1   31.72    0.60
  -4  -2   1    6.11    0.13
   4  -2  -1    5.91    0.12
  -4  -2   1    5.86    0.13
  -4   2   1    6.20    0.15
   4   2  -1    6.17    0.12
   4   2  -1    5.88    0.13
   2  -2  -1   64.97    1.14
   2  -2  -1   65.47    1.17
  -2  -2   1   64.43    1.15
  -2  -2   1   65.21    1.18
  -2   2   1   67.37    1.19
   2   2  -1   64.57    1.15
   0  -2   1   58.15    1.04
   0  -2  -1   58.05    1.01
   0  -2  -1   54.66    1.03
   0   2  -1   59.61    1.02
   0   2   1   56.64    1.04
  -2  -2  -1  204.59    3.61
   2  -2   1  207.78    3.72
   2  -2   1  202.05    3.65
   2   2   1  199.44    3.61
  -2   2  -1  205.88    3.62
   2   2   1  211.74    3.68
   4  -2   1   33.39    0.61
  -4  -2  -1   32.91    0.60
   4  -2   1   33.25    0.62
  -4   2  -1   33.70    0.60
   4   2   1   33.81    0.62
   4   2   1   33.41    0.60
   6  -2   1   34.65    0.64
  -6  -2  -1   34.59    0.62
   6  -2   1   34.92    0.64
  -6   2  -1   35.19    0.63
   6   2   1   35.00    0.64
   6   2   1   33.92    0.63
   8  -2   1   32.98    0.61
  -8  -2  -1   33.12    0.60
   8  -2   1   33.15    0.61
   8   2   1   32.65    0.61
  -8   2  -1   32.98    0.60
   8   2   1   32.49    0.62
   8   2   1   32.72    0.60
  10  -2   1    0.57    0.04
  10  -2   1    0.64    0.04
 -10  -2  -1    0.59    0.04
  10  -2   1    0.52    0.05
  10   2   1    0.68    0.05
 -10   2  -1    0.58    0.04
  10   2   1    0.56    0.03
  10   2   1    0.67    0.06
  12  -2   1   -0.02    0.03
  12  -2   1    0.01    0.03
 -12  -2  -1    0.03    0.03
  12   2   1    0.04    0.04
 -12   2  -1    0.01    0.02
  12   2   1    0.02    0.03
  12   2   1   -0.01    0.02
 -12   2  -1    0.05    0.03
  14  -2   1   10.52    0.23
  14  -2   1   10.86    0.24
 -14  -2  -1   10.93    0.23
 -14   2  -1   10.75    0.24
 -14   2  -1   11.11    0.22
  14   2   1   10.68    0.25
  14   2   1   10.98    0.25
  14   2   1   11.10    0.22
  16  -2   1    0.55    0.05
 -16  -2  -1    0.54    0.05
  16  -2   1    0.48    0.06
 -16   2  -1    0.62    0.06
  16   2   1    0.59    0.05
  16   2   1    0.53    0.06
  16   2   1    0.52    0.06
 -16   2  -1    0.61    0.04
 -18  -2  -1    0.62    0.06
  18  -2   1    0.52    0.06
  18  -2   1    0.54    0.05
  18   2   1    0.34    0.06
  18   2   1    0.63    0.05
 -18   2  -1    0.47    0.06
  18   2   1    0.54    0.07
 -18   2  -1    0.57    0.05
  20  -2   1    3.12    0.11
  20  -2   1    2.94    0.12
 -20  -2  -1    3.21    0.13
  20   2   1    2.92    0.13
 -20   2  -1    3.14    0.13
  20   2   1    3.17    0.15
 -22  -2  -1    0.25    0.06
 -22  -2  -1    0.29    0.06
  22  -2   1    0.25    0.06
  22  -2   1    0.17    0.06
  22   2   1    0.31    0.07
  22   2   1    0.32    0.07
 -22   2  -1    0.29    0.07
  24  -2   1    0.15    0.07
 -24  -2  -1    0.03    0.06
  24  -2   1    0.03    0.06
  24   2   1    0.04    0.07
 -24   2  -1    0.06    0.06
  24   2   1    0.00    0.06
  26  -2   1    3.49    0.15
  26  -2   1    3.90    0.14
 -26  -2  -1    3.64    0.16
  26   2   1    3.69    0.16
  26   2   1    3.95    0.18
 -26   2  -1    3.68    0.16
  28  -2   1   -0.08    0.07
 -28  -2  -1   -0.04    0.07
 -28   2  -1    0.04    0.07
  28   2   1   -0.02    0.06
 -30  -2  -1   -0.06    0.07
  30  -2   1    0.12    0.08
  30   2   1    0.06    0.07
 -30   2  -1    0.09    0.08
  32  -2   1    0.10    0.08
 -32  -2  -1    0.09    0.08
 -32   2  -1    0.12    0.08
  32   2   1    0.21    0.09
  33  -3  -1    0.13    0.08
  33   3  -1    0.23    0.10
  33   3  -1    0.24    0.09
 -33   3   1    0.09    0.08
  31  -3  -1    0.68    0.09
  31   3  -1    0.62    0.10
  31   3  -1    0.65    0.10
 -31   3   1    0.65    0.09
  29  -3  -1    0.37    0.08
  29  -3  -1    0.48    0.08
 -29  -3   1    0.55    0.09
  29   3  -1    0.39    0.09
  29   3  -1    0.50    0.08
 -29   3   1    0.56    0.09
  27  -3  -1    0.05    0.07
 -27  -3   1    0.10    0.07
  27  -3  -1    0.10    0.07
  27   3  -1    0.07    0.07
  27   3  -1    0.12    0.07
 -27   3   1    0.09    0.07
  25  -3  -1    0.69    0.08
 -25  -3   1    0.67    0.08
  25  -3  -1    0.64    0.08
  25   3  -1    0.80    0.09
 -25   3   1    0.78    0.08
  25   3  -1    0.69    0.08
  23  -3  -1    0.23    0.06
  23  -3  -1    0.27    0.06
 -23  -3   1    0.38    0.07
  23  -3  -1    0.22    0.06
  23  -3  -1    0.28    0.07
  23   3  -1    0.28    0.07
  23   3  -1    0.26    0.07
 -23   3   1    0.24    0.06
  21  -3  -1    0.04    0.05
  21  -3  -1    0.10    0.06
  21  -3  -1   -0.06    0.05
  21  -3  -1    0.07    0.05
 -21  -3   1    0.01    0.06
 -21   3   1    0.00    0.05
  21   3  -1   -0.02    0.05
  21   3  -1    0.06    0.05
 -19  -3   1    7.68    0.21
  19  -3  -1    7.81    0.19
  19  -3  -1    7.76    0.21
  19  -3  -1    8.19    0.20
  19  -3  -1    7.63    0.20
  19   3  -1    7.99    0.18
  19   3  -1    7.52    0.22
 -19   3   1    8.40    0.20
  19   3  -1    7.59    0.20
  17  -3  -1    1.41    0.07
  17  -3  -1    1.06    0.08
  17  -3  -1    1.28    0.08
  17  -3  -1    1.23    0.09
 -17  -3   1    1.27    0.08
 -17  -3   1    1.33    0.10
  17   3  -1    1.28    0.06
  17   3  -1    1.40    0.09
  17   3  -1    1.18    0.10
 -17   3   1    1.34    0.08
  15  -3  -1    5.36    0.14
  15  -3  -1    5.09    0.14
 -15  -3   1    5.27    0.16
  15  -3  -1    5.26    0.14
  15  -3  -1    5.25    0.14
 -15  -3   1    5.32    0.14
  15   3  -1    5.30    0.12
  15   3  -1    5.35    0.17
  15   3  -1    5.26    0.15
 -13  -3   1    1.01    0.07
 -13  -3   1    0.93    0.06
  13  -3  -1    0.98    0.06
  13  -3  -1    1.00    0.06
  13  -3  -1    1.08    0.06
  13  -3  -1    0.97    0.07
  13   3  -1    1.03    0.07
  13   3  -1    1.04    0.08
  11  -3  -1    0.50    0.04
  11  -3  -1    0.44    0.04
 -11  -3   1    0.55    0.05
 -11  -3   1    0.48    0.05
  11  -3  -1    0.51    0.04
  11  -3  -1    0.45    0.04
  11   3  -1    0.70    0.06
  11   3  -1    0.44    0.05
   9  -3  -1    1.20    0.06
   9  -3  -1    1.17    0.06
   9  -3  -1    1.19    0.06
  -9  -3   1    1.25    0.08
   9  -3  -1    1.16    0.06
  -9  -3   1    1.33    0.06
   9   3  -1    0.99    0.08
   9   3  -1    1.16    0.06
  -7  -3   1   58.30    1.05
   7  -3  -1   58.10    1.05
   7  -3  -1   56.38    1.02
  -7  -3   1   56.57    1.03
   7  -3  -1   57.44    1.02
   7   3  -1   59.11    1.04
  -7   3   1   58.26    1.07
   7   3  -1   56.78    1.04
  -5  -3   1  141.53    2.54
   5  -3  -1  143.79    2.53
  -5  -3   1  143.55    2.60
   5  -3  -1  147.90    2.60
   5   3  -1  148.71    2.58
  -5   3   1  147.58    2.61
   5   3  -1  143.47    2.56
   3  -3  -1  893.72   15.39
  -3  -3   1  892.44   15.42
   3  -3  -1  890.08   15.80
  -3  -3   1  877.39   15.80
   3   3  -1  853.08   15.56
   3   3  -1  885.95   15.71
  -3   3   1  889.97   15.82
  -1  -3   1   74.58    1.34
   1  -3  -1   73.51    1.30
   1  -3  -1   75.33    1.33
  -1  -3   1   73.24    1.30
  -1   3   1   74.27    1.36
   1   3  -1   74.41    1.34
   1   3  -1   73.62    1.31
   1  -3   1  115.48    2.01
  -1  -3  -1  116.71    2.06
  -1  -3  -1  113.62    2.02
   1  -3   1  114.11    2.07
  -1   3  -1  117.58    2.04
   1   3   1  113.44    2.08
  -1   3  -1  117.37    2.07
   3  -3   1  975.60   17.50
   3  -3   1  996.90   17.30
  -3  -3  -1  945.48   17.03
   3   3   1  974.01   17.41
   3   3   1  977.15   17.15
  -3   3  -1  986.68   17.16
  -3   3  -1  980.79   17.41
   5  -3   1  249.47    4.44
   5  -3   1  248.99    4.41
  -5  -3  -1  245.35    4.38
  -5   3  -1  250.21    4.41
   5   3   1  244.19    4.39
   5   3   1  253.50    4.43
   7  -3   1    0.60    0.05
  -7  -3  -1    0.60    0.04
   7  -3   1    0.57    0.05
   7   3   1    0.44    0.04
  -7   3  -1    0.57    0.04
   7   3   1    0.51    0.05
   9  -3   1    0.41    0.04
  -9  -3  -1    0.51    0.04
   9  -3   1    0.42    0.05
   9   3   1    0.45    0.04
   9   3   1    0.47    0.05
  -9   3  -1    0.54    0.04
  11  -3   1    2.91    0.09
  11  -3   1    2.94    0.09
  11  -3   1    3.03    0.07
 -11  -3  -1    3.03    0.10
  11   3   1    3.02    0.10
 -11   3  -1    3.02    0.10
  11   3   1    2.85    0.11
  11   3   1    3.06    0.07
 -13  -3  -1    0.00    0.03
  13  -3   1   -0.08    0.03
  13  -3   1    0.03    0.04
  13  -3   1    0.02    0.02
 -13   3  -1    0.00    0.03
  13   3   1    0.03    0.04
  13   3   1   -0.03    0.02
  13   3   1    0.02    0.04
  15  -3   1   -0.04    0.05
 -15  -3  -1    0.00    0.04
  15  -3   1    0.04    0.03
  15  -3   1    0.00    0.04
 -15   3  -1    0.05    0.04
  15   3   1    0.05    0.03
  15   3   1    0.14    0.05
  15   3   1    0.03    0.05
 -17  -3  -1    2.30    0.11
  17  -3   1    2.44    0.11
  17  -3   1    2.33    0.10
 -17   3  -1    2.54    0.11
  17   3   1    2.44    0.07
  17   3   1    2.44    0.11
 -17   3  -1    2.36    0.09
  17   3   1    2.42    0.12
 -19  -3  -1    0.18    0.05
  19  -3   1    0.15    0.06
  19  -3   1    0.16    0.05
  19   3   1    0.24    0.06
 -19   3  -1    0.10    0.05
  19   3   1    0.17    0.06
 -21  -3  -1    0.06    0.05
  21  -3   1    0.20    0.06
  21  -3   1    0.08    0.05
  21   3   1    0.18    0.06
 -21   3  -1    0.15    0.06
  21   3   1    0.03    0.06
  23  -3   1   10.06    0.25
  23  -3   1    9.62    0.25
 -23  -3  -1    9.91    0.25
 -23   3  -1    9.59    0.25
  23   3   1   10.10    0.28
  23   3   1   10.20    0.27
  25  -3   1    0.14    0.07
 -25  -3  -1    0.30    0.07
  25  -3   1    0.15    0.06
  25   3   1    0.18    0.08
 -25   3  -1    0.27    0.07
  25   3   1    0.11    0.08
  27  -3   1   -0.01    0.06
  27  -3   1   -0.01    0.06
 -27  -3  -1    0.00    0.07
 -27   3  -1    0.08    0.07
  27   3   1    0.05    0.08
  27   3   1    0.03    0.08
  29  -3   1    0.36    0.09
 -29  -3  -1    0.33    0.08
  29   3   1    0.43    0.10
 -29   3  -1    0.34    0.09
  29   3   1    0.43    0.09
 -31  -3  -1    0.01    0.07
  31  -3   1    0.00    0.08
  31   3   1   -0.04    0.08
 -31   3  -1    0.02    0.08
  33  -3   1   -0.01    0.08
  33   3   1   -0.03    0.08
  32  -4  -1    0.14    0.08
  32   4  -1    0.19    0.09
  32   4  -1    0.18    0.08
  30  -4  -1    0.17    0.07
  30  -4  -1    0.22    0.08
 -30  -4   1    0.25    0.08
 -30   4   1    0.44    0.08
  30   4  -1    0.37    0.08
  30   4  -1    0.16    0.09
  28  -4  -1    0.47    0.08
  28  -4  -1    0.81    0.09
 -28  -4   1    0.55    0.09
  28   4  -1    0.67    0.10
 -28   4   1    0.63    0.08
  28   4  -1    0.62    0.09
  26  -4  -1    0.27    0.07
  26  -4  -1    0.12    0.07
 -26  -4   1    0.22    0.08
 -26   4   1    0.20    0.07
  26   4  -1    0.17    0.08
  26   4  -1    0.03    0.07
  24  -4  -1    0.11    0.06
  24  -4  -1    0.02    0.06
 -24  -4   1    0.10    0.07
 -24   4   1    0.06    0.06
  24   4  -1   -0.05    0.06
  24   4  -1   -0.05    0.06
  22  -4  -1    2.88    0.12
  22  -4  -1    2.88    0.12
 -22  -4   1    2.93    0.14
  22  -4  -1    2.80    0.12
  22   4  -1    2.84    0.13
 -22   4   1    2.74    0.12
  22   4  -1    2.88    0.15
  20  -4  -1    2.11    0.10
  20  -4  -1    1.88    0.10
  20  -4  -1    1.99    0.10
 -20  -4   1    1.91    0.12
  20   4  -1    1.71    0.10
  20   4  -1    1.84    0.13
 -20   4   1    2.01    0.10
  18  -4  -1    1.19    0.08
  18  -4  -1    1.35    0.08
 -18  -4   1    1.15    0.08
  18  -4  -1    1.22    0.09
  18   4  -1    1.26    0.09
  18   4  -1    1.15    0.09
 -18   4   1    1.33    0.09
  16  -4  -1   12.75    0.26
  16  -4  -1   12.68    0.27
 -16  -4   1   12.67    0.29
 -16  -4   1   12.42    0.27
  16  -4  -1   11.99    0.27
  16   4  -1   12.59    0.29
 -16   4   1   12.98    0.27
  16   4  -1   12.72    0.28
 -14  -4   1    0.18    0.05
 -14  -4   1    0.20    0.04
  14  -4  -1    0.15    0.04
  14  -4  -1    0.12    0.04
  14  -4  -1    0.21    0.04
 -14   4   1    0.23    0.04
  14   4  -1    0.13    0.05
  14   4  -1    0.21    0.05
 -12  -4   1    1.77    0.07
  12  -4  -1    1.66    0.07
  12  -4  -1    1.66    0.08
  12  -4  -1    1.69    0.08
 -12  -4   1    1.71    0.09
  12   4  -1    1.59    0.09
  12   4  -1    1.72    0.08
 -12   4   1    1.64    0.07
 -10  -4   1    3.69    0.10
 -10  -4   1    3.68    0.12
  10  -4  -1    3.92    0.10
  10  -4  -1    3.85    0.11
  10  -4  -1    4.25    0.11
 -10   4   1    4.27    0.15
 -10   4   1    3.67    0.10
  10   4  -1    3.79    0.11
   8  -4  -1    2.66    0.08
  -8  -4   1    2.44    0.10
  -8  -4   1    2.56    0.08
   8  -4  -1    2.57    0.08
   8   4  -1    2.79    0.09
  -8   4   1    2.56    0.07
  -8   4   1    2.65    0.13
  -6  -4   1   15.65    0.32
   6  -4  -1   15.91    0.32
  -6  -4   1   15.94    0.31
   6  -4  -1   16.02    0.30
   6   4  -1   16.55    0.32
  -6   4   1   16.32    0.37
   6   4  -1   15.99    0.32
  -4  -4   1    0.12    0.03
  -4  -4   1    0.15    0.03
   4  -4  -1    0.06    0.03
   4  -4  -1    0.08    0.03
   4   4  -1    0.12    0.04
   4   4  -1    0.09    0.03
  -4   4   1    0.08    0.07
   2  -4  -1   47.42    0.85
  -2  -4   1   47.72    0.87
  -2  -4   1   47.19    0.85
   2  -4  -1   49.03    0.87
   2   4  -1   47.55    0.86
   2   4  -1   47.65    0.89
   0  -4   1   33.03    0.59
   0  -4   1   32.24    0.57
   0  -4  -1   32.53    0.58
   0  -4  -1   31.87    0.58
   0   4  -1   32.15    0.62
   0   4  -1   32.07    0.58
   0   4   1   29.64    0.63
   2  -4   1  111.15    1.96
  -2  -4  -1  113.49    2.00
  -2  -4  -1  110.26    1.97
   2  -4   1  112.20    2.02
   2   4   1  114.08    1.98
  -2   4  -1  112.17    1.98
  -2   4  -1  113.19    2.03
   2   4   1  110.85    2.03
   4  -4   1   18.77    0.34
   4  -4   1   18.76    0.37
   4   4   1   18.69    0.35
  -4   4  -1   18.54    0.36
  -4   4  -1   18.74    0.39
   4   4   1   18.65    0.38
   6  -4   1   20.56    0.39
   6  -4   1   21.37    0.37
  -6  -4  -1   20.40    0.39
   6  -4   1   19.96    0.40
   6   4   1   20.89    0.39
  -6   4  -1   20.42    0.39
   6   4   1   20.43    0.41
   8  -4   1    1.53    0.07
  -8  -4  -1    1.56    0.08
   8  -4   1    1.52    0.05
   8  -4   1    1.60    0.07
  -8   4  -1    1.65    0.08
   8   4   1    1.67    0.09
   8   4   1    1.69    0.09
  10  -4   1    2.05    0.08
  10  -4   1    2.14    0.06
 -10  -4  -1    2.16    0.09
  10  -4   1    1.94    0.08
 -10   4  -1    2.05    0.09
  10   4   1    2.14    0.10
  10   4   1    2.13    0.10
  12  -4   1    0.80    0.06
 -12  -4  -1    0.92    0.06
  12  -4   1    0.94    0.05
  12  -4   1    0.80    0.07
  12   4   1    0.78    0.06
 -12   4  -1    0.92    0.08
  12   4   1    0.76    0.07
  14  -4   1   10.28    0.20
 -14  -4  -1    9.98    0.23
  14  -4   1   10.29    0.23
  14  -4   1   10.33    0.23
  14   4   1   10.50    0.19
  14   4   1   10.27    0.24
  14   4   1   10.25    0.25
 -14   4  -1   10.04    0.23
  16  -4   1    0.33    0.05
  16  -4   1    0.36    0.03
  16  -4   1    0.24    0.06
 -16  -4  -1    0.25    0.05
  16   4   1    0.26    0.05
 -16   4  -1    0.30    0.05
  16   4   1    0.25    0.06
  18  -4   1   -0.03    0.05
  18  -4   1   -0.03    0.05
 -18  -4  -1    0.09    0.05
  18   4   1    0.00    0.05
  18   4   1   -0.06    0.05
 -18   4  -1    0.03    0.05
 -20  -4  -1    5.35    0.17
  20  -4   1    5.51    0.17
  20  -4   1    5.32    0.16
  20   4   1    5.64    0.20
 -20   4  -1    5.34    0.17
  20   4   1    5.56    0.18
  22  -4   1    0.23    0.07
  22  -4   1    0.26    0.07
 -22  -4  -1    0.32    0.07
  22   4   1    0.17    0.07
 -22   4  -1    0.28    0.07
  22   4   1    0.17    0.07
  24  -4   1    0.11    0.06
  24  -4   1   -0.02    0.06
 -24  -4  -1    0.10    0.07
  24   4   1    0.09    0.07
 -24   4  -1   -0.04    0.07
  24   4   1    0.15    0.08
  26  -4   1    3.39    0.14
  26  -4   1    2.81    0.14
 -26  -4  -1    3.24    0.15
  26   4   1    3.15    0.14
  26   4   1    3.25    0.17
 -26   4  -1    3.21    0.16
  28  -4   1    0.08    0.08
 -28  -4  -1   -0.02    0.07
  28  -4   1   -0.05    0.07
 -28   4  -1    0.03    0.07
  28   4   1   -0.03    0.07
  28   4   1    0.01    0.08
 -30  -4  -1    0.11    0.08
  30  -4   1    0.00    0.07
 -30   4  -1    0.12    0.08
  30   4   1   -0.12    0.08
  30   4   1   -0.09    0.07
  32  -4   1    0.33    0.09
 -32  -4  -1    0.34    0.09
 -32   4  -1    0.55    0.10
  32   4   1    0.29    0.09
  31  -5  -1    0.67    0.09
  31  -5  -1    0.56    0.09
 -31  -5   1    0.51    0.10
  31   5  -1    0.74    0.11
  31   5  -1    0.51    0.10
  29  -5  -1    0.24    0.08
 -29  -5   1    0.13    0.08
  29  -5  -1    0.36    0.08
  29   5  -1    0.25    0.08
  29   5  -1    0.22    0.09
 -27  -5   1    0.09    0.07
  27  -5  -1   -0.08    0.06
  27  -5  -1   -0.02    0.07
  27   5  -1    0.03    0.07
  27   5  -1   -0.08    0.07
 -25  -5   1    0.39    0.08
  25  -5  -1    0.37    0.08
  25  -5  -1    0.28    0.07
 -25   5   1    0.41    0.07
  25   5  -1    0.24    0.08
  25   5  -1    0.35    0.08
  23  -5  -1    0.31    0.07
 -23  -5   1    0.39    0.08
  23  -5  -1    0.22    0.07
 -23   5   1    0.26    0.06
  23   5  -1    0.20    0.07
  23   5  -1    0.20    0.07
  21  -5  -1    3.35    0.13
  21  -5  -1    3.43    0.14
 -21  -5   1    3.56    0.15
  21  -5  -1    3.62    0.14
  21   5  -1    3.25    0.13
  21   5  -1    3.56    0.17
 -21   5   1    3.57    0.13
  19  -5  -1   13.10    0.29
  19  -5  -1   12.76    0.30
  19  -5  -1   13.60    0.28
 -19  -5   1   12.89    0.31
  19   5  -1   12.93    0.32
 -19   5   1   13.23    0.29
  19   5  -1   13.45    0.30
  17  -5  -1    2.12    0.10
 -17  -5   1    1.99    0.12
  17  -5  -1    1.74    0.09
  17  -5  -1    1.89    0.09
  17   5  -1    1.77    0.10
  17   5  -1    1.70    0.12
 -17   5   1    1.92    0.09
  15  -5  -1    0.98    0.08
  15  -5  -1    1.18    0.07
  15  -5  -1    1.17    0.08
 -15  -5   1    1.22    0.07
 -15  -5   1    1.37    0.11
 -15   5   1    1.29    0.12
  15   5  -1    1.23    0.10
 -15   5   1    1.26    0.08
  15   5  -1    1.19    0.09
  13  -5  -1   25.57    0.50
  13  -5  -1   26.29    0.49
 -13  -5   1   25.51    0.49
  13  -5  -1   25.48    0.51
 -13  -5   1   26.44    0.51
  13   5  -1   26.46    0.52
 -13   5   1   26.32    0.49
 -13   5   1   26.10    0.57
  13   5  -1   25.75    0.51
 -11  -5   1    7.97    0.20
 -11  -5   1    8.20    0.17
  11  -5  -1    8.15    0.19
  11  -5  -1    8.07    0.18
 -11   5   1    7.99    0.17
  11   5  -1    7.98    0.20
  11   5  -1    8.36    0.19
 -11   5   1    8.02    0.24
   9  -5  -1    2.92    0.09
   9  -5  -1    2.93    0.09
  -9  -5   1    2.87    0.10
  -9  -5   1    2.92    0.08
  -9   5   1    2.88    0.08
   9   5  -1    2.77    0.11
  -9   5   1    2.89    0.14
   9   5  -1    3.00    0.10
   7  -5  -1    1.17    0.06
  -7  -5   1    1.17    0.07
  -7  -5   1    1.28    0.05
   7  -5  -1    1.20    0.06
  -7   5   1    1.31    0.05
  -7   5   1    1.37    0.11
   7   5  -1    1.30    0.08
   7   5  -1    1.14    0.08
   5  -5  -1    0.70    0.04
   5  -5  -1    0.68    0.05
  -5  -5   1    0.81    0.05
  -5  -5   1    0.74    0.05
   5   5  -1    0.72    0.07
  -5   5   1    0.75    0.09
   5   5  -1    0.70    0.05
   3  -5  -1   30.07    0.55
  -3  -5   1   30.77    0.56
  -3  -5   1   29.94    0.56
   3  -5  -1   31.18    0.57
   3   5  -1   29.65    0.60
   3   5  -1   29.98    0.56
  -1  -5   1   31.00    0.56
  -1  -5   1   31.30    0.58
   1  -5  -1   30.40    0.56
   1  -5  -1   31.35    0.57
  -1   5   1   29.91    0.63
   1   5  -1   30.78    0.62
   1   5  -1   31.00    0.57
  -1  -5  -1    0.75    0.05
   1  -5   1    0.76    0.06
   1  -5   1    0.77    0.04
  -1  -5  -1    0.82    0.04
  -1   5  -1    0.81    0.05
   1   5   1    0.77    0.05
   1   5   1    0.83    0.08
  -1   5  -1    0.75    0.09
   3  -5   1   47.30    0.84
   3  -5   1   47.80    0.87
  -3  -5  -1   48.84    0.85
  -3  -5  -1   46.19    0.85
   3   5   1   45.93    0.90
  -3   5  -1   47.61    0.86
   3   5   1   48.52    0.85
  -3   5  -1   46.28    0.91
   5  -5   1   18.19    0.36
   5  -5   1   18.28    0.34
   5   5   1   18.18    0.39
   5   5   1   18.33    0.35
  -5   5  -1   18.00    0.40
  -5   5  -1   18.23    0.35
  -7  -5  -1    0.07    0.03
   7  -5   1    0.10    0.03
   7  -5   1    0.08    0.03
   7  -5   1    0.16    0.02
   7   5   1    0.13    0.05
  -7   5  -1    0.05    0.06
   7   5   1    0.12    0.03
  -7   5  -1    0.10    0.03
  -9  -5  -1    0.65    0.05
   9  -5   1    0.62    0.05
   9  -5   1    0.58    0.04
   9  -5   1    0.75    0.06
  -9   5  -1    0.56    0.05
   9   5   1    0.45    0.05
   9   5   1    0.71    0.06
  11  -5   1    3.98    0.09
 -11  -5  -1    3.87    0.13
  11  -5   1    3.99    0.12
  11  -5   1    4.11    0.12
  11   5   1    3.93    0.14
 -11   5  -1    3.99    0.12
  11   5   1    3.90    0.13
  13  -5   1    1.45    0.08
  13  -5   1    1.57    0.08
 -13  -5  -1    1.51    0.10
  13  -5   1    1.74    0.06
 -13   5  -1    1.31    0.09
  13   5   1    1.51    0.10
  13   5   1    1.70    0.10
 -15  -5  -1    0.52    0.06
  15  -5   1    0.43    0.06
  15  -5   1    0.57    0.06
  15  -5   1    0.53    0.04
  15   5   1    0.48    0.07
  15   5   1    0.40    0.06
 -15   5  -1    0.57    0.06
 -17  -5  -1    7.68    0.21
  17  -5   1    7.92    0.20
  17  -5   1    8.35    0.21
  17   5   1    8.14    0.22
 -17   5  -1    8.15    0.21
  17   5   1    8.02    0.22
  19  -5   1    0.81    0.08
 -19  -5  -1    0.69    0.07
  19  -5   1    0.94    0.08
  19   5   1    0.62    0.08
  19   5   1    0.76    0.08
 -19   5  -1    0.80    0.07
  21  -5   1    0.08    0.06
 -21  -5  -1   -0.03    0.06
  21  -5   1   -0.03    0.06
  21   5   1    0.00    0.06
  21   5   1    0.02    0.06
 -21   5  -1    0.05    0.06
 -23  -5  -1    7.58    0.22
  23  -5   1    7.08    0.21
  23  -5   1    7.70    0.21
  23   5   1    7.50    0.24
  23   5   1    7.64    0.23
 -23   5  -1    7.55    0.22
  25  -5   1    0.10    0.07
  25  -5   1    0.07    0.07
 -25  -5  -1    0.16    0.07
 -25   5  -1    0.09    0.07
  25   5   1    0.18    0.08
  25   5   1    0.04    0.07
  27  -5   1   -0.01    0.06
  27  -5   1   -0.07    0.07
 -27   5  -1    0.04    0.07
  27   5   1   -0.02    0.08
  27   5   1    0.01    0.07
  29  -5   1    0.55    0.09
  29  -5   1    0.50    0.09
 -29  -5  -1    0.59    0.09
  29   5   1    0.49    0.09
 -29   5  -1    0.69    0.10
  29   5   1    0.66    0.11
  31  -5   1    0.02    0.08
 -31  -5  -1    0.00    0.07
 -31   5  -1    0.05    0.08
  31   5   1   -0.08    0.09
  31   5   1   -0.09    0.08
  32  -6  -1    0.23    0.09
  32  -6  -1    0.10    0.08
  32   6  -1    0.25    0.09
  32   6  -1    0.05    0.09
  30  -6  -1    0.11    0.08
 -30  -6   1    0.13    0.08
  30  -6  -1   -0.02    0.07
  30   6  -1    0.08    0.08
  30   6  -1    0.11    0.09
  28  -6  -1    0.16    0.08
  28  -6  -1    0.16    0.08
 -28  -6   1    0.36    0.09
  28   6  -1    0.14    0.08
  28   6  -1    0.18    0.08
  26  -6  -1    0.18    0.08
 -26  -6   1    0.23    0.08
  26  -6  -1    0.32    0.08
  26   6  -1    0.17    0.07
  26   6  -1    0.33    0.09
 -24  -6   1    0.89    0.09
  24  -6  -1    0.72    0.09
  24  -6  -1    0.73    0.09
  24   6  -1    0.95    0.10
  24   6  -1    0.79    0.09
  22  -6  -1    6.52    0.20
  22  -6  -1    6.30    0.19
 -22  -6   1    6.71    0.21
  22   6  -1    6.38    0.22
  22   6  -1    6.34    0.20
 -22   6   1    6.66    0.28
 -22   6   1    6.60    0.19
  20  -6  -1    1.43    0.10
  20  -6  -1    1.36    0.10
 -20  -6   1    1.39    0.10
  20  -6  -1    1.26    0.10
  20   6  -1    1.42    0.10
 -20   6   1    1.33    0.14
 -20   6   1    1.39    0.10
  20   6  -1    1.45    0.11
  18  -6  -1    5.54    0.16
  18  -6  -1    5.61    0.17
 -18  -6   1    5.53    0.18
  18  -6  -1    5.98    0.16
  18   6  -1    5.69    0.19
  18   6  -1    5.79    0.17
 -18   6   1    5.85    0.16
 -18   6   1    6.22    0.25
  16  -6  -1    8.28    0.21
  16  -6  -1    8.62    0.20
 -16  -6   1    8.48    0.22
  16  -6  -1    8.37    0.21
 -16   6   1    8.59    0.20
  16   6  -1    8.83    0.23
  16   6  -1    8.57    0.22
 -16   6   1    8.77    0.29
  14  -6  -1    4.35    0.13
 -14  -6   1    4.62    0.16
  14  -6  -1    4.65    0.13
 -14   6   1    4.70    0.21
  14   6  -1    4.58    0.14
 -14   6   1    4.60    0.13
  14   6  -1    4.47    0.15
  12  -6  -1    0.29    0.04
 -12  -6   1    0.23    0.04
  12  -6  -1    0.26    0.05
 -12  -6   1    0.21    0.05
  12   6  -1    0.19    0.05
  12   6  -1    0.24    0.05
 -12   6   1    0.19    0.08
 -12   6   1    0.27    0.04
  10  -6  -1   44.01    0.83
 -10  -6   1   45.14    0.81
 -10  -6   1   43.40    0.82
  10  -6  -1   44.20    0.80
 -10   6   1   44.85    0.79
 -10   6   1   44.51    0.90
  10   6  -1   43.16    0.83
  10   6  -1   43.67    0.83
  -8  -6   1    3.56    0.12
   8  -6  -1    3.70    0.11
  -8  -6   1    3.84    0.09
   8  -6  -1    3.83    0.10
   8   6  -1    3.80    0.13
  -8   6   1    3.81    0.09
   8   6  -1    3.72    0.13
  -8   6   1    3.77    0.17
  -6  -6   1    6.10    0.16
   6  -6  -1    5.97    0.14
  -6  -6   1    6.24    0.14
  -6   6   1    6.07    0.22
   6   6  -1    5.57    0.16
   6   6  -1    6.06    0.17
   4  -6  -1    0.22    0.04
   4  -6  -1    0.22    0.03
  -4  -6   1    0.35    0.04
   4   6  -1    0.39    0.04
   4   6  -1    0.20    0.06
  -4   6   1    0.28    0.09
   2  -6  -1    0.17    0.03
   2  -6  -1    0.16    0.03
  -2  -6   1    0.07    0.04
  -2  -6   1    0.12    0.03
   2   6  -1    0.18    0.07
  -2   6   1    0.12    0.02
   2   6  -1    0.18    0.03
  -2   6   1    0.14    0.08
   0  -6   1    0.06    0.04
   0  -6  -1    0.09    0.03
   0  -6   1    0.17    0.03
   0  -6  -1    0.13    0.03
   0   6  -1    0.11    0.03
   0   6  -1    0.10    0.07
   0   6   1    0.18    0.02
   0   6   1    0.11    0.08
  -2  -6  -1    0.02    0.03
  -2  -6  -1    0.19    0.04
   2  -6   1    0.00    0.03
   2  -6   1    0.00    0.04
   2   6   1    0.02    0.02
   2   6   1    0.01    0.06
  -2   6  -1    0.03    0.07
  -2   6  -1    0.04    0.03
   4  -6   1    0.05    0.04
  -4  -6  -1    0.03    0.02
  -4  -6  -1    0.04    0.03
   4  -6   1    0.03    0.02
   4   6   1    0.06    0.03
  -4   6  -1    0.05    0.03
  -4   6  -1    0.14    0.06
   4   6   1    0.04    0.06
   6  -6   1    4.73    0.13
   6  -6   1    4.83    0.11
  -6   6  -1    4.67    0.18
   6   6   1    4.86    0.16
  -6   6  -1    5.00    0.13
   6   6   1    4.62    0.13
  -8  -6  -1    9.18    0.21
   8  -6   1    9.44    0.18
   8  -6   1    8.91    0.21
   8   6   1    8.99    0.23
  -8   6  -1    9.09    0.20
  -8   6  -1    9.13    0.26
   8   6   1    9.07    0.21
  10  -6   1    0.86    0.05
  10  -6   1    0.80    0.06
 -10  -6  -1    0.88    0.06
  10  -6   1    0.82    0.06
 -10   6  -1    0.93    0.08
 -10   6  -1    0.93    0.09
  10   6   1    0.82    0.06
  10   6   1    0.83    0.08
  12  -6   1    1.97    0.09
 -12  -6  -1    1.97    0.11
  12  -6   1    2.00    0.09
  12  -6   1    2.04    0.07
  12   6   1    1.81    0.11
  12   6   1    1.92    0.10
 -12   6  -1    2.15    0.10
  14  -6   1   35.15    0.67
  14  -6   1   36.10    0.63
  14  -6   1   34.67    0.68
 -14  -6  -1   34.39    0.66
  14   6   1   35.05    0.68
 -14   6  -1   34.60    0.66
  14   6   1   34.39    0.69
  16  -6   1    0.36    0.06
 -16  -6  -1    0.29    0.06
  16  -6   1    0.15    0.06
  16   6   1    0.15    0.06
  16   6   1    0.21    0.06
 -16   6  -1    0.25    0.05
  18  -6   1    0.11    0.06
 -18  -6  -1    0.08    0.06
  18  -6   1    0.15    0.06
  18   6   1    0.04    0.06
  18   6   1   -0.02    0.06
 -18   6  -1    0.08    0.06
  20  -6   1    5.93    0.18
  20  -6   1    5.61    0.17
 -20  -6  -1    5.61    0.18
  20   6   1    5.64    0.19
  20   6   1    5.65    0.20
 -20   6  -1    5.61    0.18
  22  -6   1    0.77    0.08
  22  -6   1    0.80    0.08
 -22  -6  -1    0.81    0.09
 -22   6  -1    0.87    0.09
  22   6   1    0.64    0.09
  22   6   1    0.78    0.10
 -24  -6  -1   -0.09    0.06
  24  -6   1   -0.08    0.06
  24  -6   1   -0.07    0.07
  24   6   1    0.00    0.07
  24   6   1    0.08    0.08
 -24   6  -1    0.02    0.07
  26  -6   1    1.25    0.11
  26  -6   1    1.15    0.11
 -26  -6  -1    1.16    0.10
 -26   6  -1    1.24    0.11
  26   6   1    1.10    0.11
  26   6   1    1.41    0.12
  28  -6   1    0.01    0.08
  28  -6   1    0.07    0.07
  28   6   1    0.01    0.07
  28   6   1    0.10    0.08
 -28   6  -1   -0.10    0.07
 -30  -6  -1    0.00    0.07
  30  -6   1   -0.06    0.08
  30  -6   1    0.13    0.08
  30   6   1   -0.02    0.08
 -30   6  -1   -0.08    0.07
  30   6   1   -0.04    0.08
  31  -7  -1    0.52    0.09
  31  -7  -1    0.30    0.09
 -31  -7   1    0.52    0.10
  31   7  -1    0.53    0.11
 -31   7   1    0.49    0.16
  31   7  -1    0.41    0.09
 -29  -7   1    0.11    0.08
  29  -7  -1    0.28    0.08
  29  -7  -1   -0.02    0.07
 -29   7   1    0.19    0.13
  29   7  -1    0.11    0.08
  29   7  -1    0.12    0.08
 -27  -7   1    0.18    0.08
  27  -7  -1    0.14    0.07
  27  -7  -1    0.19    0.08
 -27   7   1   -0.06    0.12
  27   7  -1    0.19    0.09
  27   7  -1    0.22    0.07
  25  -7  -1    0.29    0.07
 -25  -7   1    0.28    0.08
  25  -7  -1    0.40    0.08
 -25   7   1    0.09    0.12
  25   7  -1    0.37    0.09
  25   7  -1    0.36    0.08
  23  -7  -1    0.65    0.09
  23  -7  -1    0.48    0.08
 -23  -7   1    0.56    0.09
  23   7  -1    0.53    0.08
  23   7  -1    0.56    0.09
 -23   7   1    0.35    0.12
  21  -7  -1   12.97    0.32
  21  -7  -1   13.19    0.32
 -21  -7   1   13.18    0.33
  21   7  -1   13.14    0.34
 -21   7   1   14.02    0.42
  21   7  -1   13.96    0.33
  19  -7  -1   15.78    0.32
 -19  -7   1   15.02    0.35
  19  -7  -1   15.09    0.35
 -19   7   1   14.69    0.42
  19   7  -1   15.22    0.36
  19   7  -1   15.08    0.35
  17  -7  -1    1.15    0.09
 -17  -7   1    0.96    0.09
  17  -7  -1    1.12    0.09
 -17   7   1    1.14    0.15
  17   7  -1    0.98    0.08
  17   7  -1    1.26    0.10
 -17   7   1    1.04    0.09
 -15  -7   1    0.28    0.06
  15  -7  -1    0.25    0.06
  15  -7  -1    0.19    0.04
  15   7  -1    0.20    0.06
 -15   7   1    0.02    0.09
 -15   7   1    0.16    0.04
  15   7  -1    0.11    0.05
 -13  -7   1    9.42    0.24
  13  -7  -1    8.79    0.22
  13  -7  -1    9.01    0.20
 -13   7   1    9.59    0.31
  13   7  -1    8.89    0.23
 -13   7   1    9.14    0.20
  13   7  -1    8.93    0.23
  11  -7  -1    9.17    0.22
 -11  -7   1    9.13    0.23
  11  -7  -1    9.31    0.20
 -11  -7   1    9.60    0.19
 -11   7   1    9.40    0.31
  11   7  -1    8.97    0.23
 -11   7   1    9.40    0.20
  11   7  -1    9.41    0.23
  -9  -7   1    5.35    0.16
   9  -7  -1    5.35    0.15
  -9  -7   1    5.57    0.12
   9  -7  -1    5.46    0.14
   9   7  -1    5.22    0.16
  -9   7   1    5.40    0.23
  -9   7   1    5.45    0.12
   9   7  -1    5.34    0.16
   7  -7  -1   10.47    0.23
   7  -7  -1   10.53    0.22
  -7  -7   1   10.31    0.24
  -7  -7   1   10.93    0.21
  -7   7   1   10.73    0.20
   7   7  -1    9.95    0.24
   7   7  -1   10.27    0.26
  -7   7   1   10.30    0.32
  -5  -7   1    1.57    0.06
  -5  -7   1    1.46    0.08
   5  -7  -1    1.84    0.07
   5  -7  -1    1.52    0.08
  -5   7   1    1.51    0.05
   5   7  -1    1.56    0.09
   5   7  -1    1.67    0.11
  -5   7   1    1.59    0.13
   3  -7  -1    2.05    0.07
  -3  -7   1    2.10    0.09
  -3  -7   1    2.18    0.07
   3  -7  -1    2.02    0.08
  -3   7   1    2.07    0.06
   3   7  -1    1.93    0.09
  -3   7   1    2.07    0.14
   3   7  -1    2.00    0.13
  -1  -7   1    2.20    0.08
  -1  -7   1    2.26    0.09
   1  -7  -1    2.18    0.07
   1  -7  -1    2.47    0.09
   1   7  -1    2.22    0.15
  -1   7   1    2.20    0.07
  -1   7   1    2.21    0.14
   1   7  -1    2.05    0.09
  -1  -7  -1    0.92    0.07
   1  -7   1    0.82    0.07
   1  -7   1    0.94    0.06
  -1  -7  -1    0.89    0.05
   1   7   1    0.90    0.05
  -1   7  -1    0.93    0.10
  -1   7  -1    0.84    0.07
   1   7   1    0.79    0.09
   3  -7   1    3.52    0.10
  -3  -7  -1    3.61    0.09
   3  -7   1    3.56    0.11
  -3  -7  -1    3.49    0.11
  -3   7  -1    3.40    0.17
   3   7   1    3.46    0.15
   3   7   1    3.63    0.10
  -3   7  -1    3.53    0.11
   5  -7   1    5.24    0.14
  -5  -7  -1    5.54    0.11
  -5  -7  -1    4.98    0.14
   5  -7   1    5.33    0.13
  -5   7  -1    5.39    0.20
  -5   7  -1    5.47    0.14
   5   7   1    5.31    0.19
   5   7   1    5.22    0.14
   7  -7   1    1.02    0.06
   7  -7   1    1.09    0.07
  -7  -7  -1    1.17    0.04
  -7  -7  -1    1.18    0.08
   7   7   1    1.06    0.09
   7   7   1    1.16    0.08
  -7   7  -1    1.20    0.12
  -7   7  -1    1.22    0.08
   9  -7   1    6.95    0.15
  -9  -7  -1    6.78    0.18
  -9   7  -1    6.51    0.16
  -9   7  -1    6.15    0.22
   9   7   1    6.69    0.18
   9   7   1    6.86    0.20
  11  -7   1   19.84    0.36
 -11  -7  -1   19.01    0.39
  11  -7   1   18.71    0.40
 -11   7  -1   19.44    0.46
  11   7   1   18.85    0.42
 -11   7  -1   19.84    0.39
  11   7   1   19.16    0.40
  13  -7   1    0.33    0.03
  13  -7   1    0.18    0.05
  13  -7   1    0.17    0.05
 -13  -7  -1    0.23    0.06
 -13   7  -1    0.22    0.05
  13   7   1    0.21    0.07
 -13   7  -1    0.42    0.10
  13   7   1    0.30    0.06
  15  -7   1    4.02    0.14
 -15  -7  -1    4.05    0.15
  15  -7   1    4.13    0.14
 -15   7  -1    4.18    0.14
  15   7   1    4.09    0.16
  15   7   1    3.99    0.16
 -15   7  -1    4.41    0.21
  17  -7   1   18.89    0.41
 -17  -7  -1   19.67    0.42
  17  -7   1   19.60    0.42
 -17   7  -1   19.74    0.41
  17   7   1   19.52    0.43
  17   7   1   19.78    0.43
  19  -7   1    0.83    0.09
 -19  -7  -1    0.79    0.08
  19  -7   1    0.82    0.09
 -19   7  -1    0.90    0.08
  19   7   1    0.94    0.09
  19   7   1    0.83    0.09
  21  -7   1    0.37    0.08
 -21  -7  -1    0.48    0.08
  21  -7   1    0.26    0.07
  21   7   1    0.48    0.08
  21   7   1    0.39    0.09
 -21   7  -1    0.34    0.07
  23  -7   1    1.08    0.10
 -23  -7  -1    0.96    0.10
  23  -7   1    0.95    0.10
  23   7   1    0.85    0.10
 -23   7  -1    1.07    0.10
  23   7   1    1.06    0.11
  25  -7   1    0.14    0.08
 -25  -7  -1    0.16    0.07
  25  -7   1    0.04    0.07
  25   7   1    0.17    0.08
 -25   7  -1    0.19    0.08
  25   7   1    0.16    0.08
  27  -7   1   -0.12    0.07
 -27  -7  -1    0.16    0.08
  27  -7   1    0.01    0.08
  27   7   1    0.07    0.08
  27   7   1    0.01    0.08
  29  -7   1    0.95    0.11
  29  -7   1    0.69    0.10
  29   7   1    1.00    0.11
  29   7   1    1.06    0.12
 -31  -7  -1    0.04    0.07
  31  -7   1    0.05    0.09
  31  -7   1    0.04    0.07
  31   7   1    0.02    0.08
  31   7   1   -0.25    0.08
  30  -8  -1    0.07    0.08
 -30  -8   1    0.01    0.08
 -30   8   1   -0.02    0.14
  30   8  -1   -0.04    0.08
  28  -8  -1    0.26    0.08
 -28  -8   1    0.22    0.09
  28   8  -1    0.28    0.08
 -28   8   1    0.22    0.14
  28   8  -1    0.19    0.09
  26  -8  -1    0.27    0.07
 -26  -8   1    0.17    0.08
  26   8  -1    0.39    0.08
 -26   8   1    0.38    0.15
  26   8  -1    0.36    0.09
 -24  -8   1    0.01    0.07
  24  -8  -1    0.13    0.07
 -24   8   1    0.16    0.12
  24   8  -1    0.04    0.07
  24   8  -1    0.12    0.07
  22  -8  -1    3.71    0.16
 -22  -8   1    4.05    0.17
  22   8  -1    3.52    0.17
  22   8  -1    4.20    0.17
 -22   8   1    4.23    0.26
  20  -8  -1    0.47    0.08
 -20  -8   1    0.35    0.08
 -20   8   1    0.11    0.13
  20   8  -1    0.48    0.08
  20   8  -1    0.37    0.08
  18  -8  -1    8.20    0.22
 -18  -8   1    7.76    0.23
  18  -8  -1    8.23    0.20
  18   8  -1    7.83    0.22
  18   8  -1    7.75    0.23
 -18   8   1    8.05    0.31
 -16  -8   1    3.17    0.14
  16  -8  -1    3.31    0.13
  16  -8  -1    3.19    0.11
  16   8  -1    3.21    0.13
  16   8  -1    3.06    0.15
 -16   8   1    3.50    0.23
 -14  -8   1    0.79    0.08
  14  -8  -1    0.89    0.07
  14  -8  -1    0.69    0.07
  14   8  -1    0.73    0.08
  14   8  -1    0.62    0.07
 -14   8   1    0.63    0.14
  12  -8  -1    0.11    0.04
 -12  -8   1    0.11    0.05
  12  -8  -1    0.12    0.05
 -12   8   1    0.14    0.03
  12   8  -1    0.18    0.05
  12   8  -1    0.21    0.06
 -12   8   1    0.07    0.10
 -10  -8   1   21.71    0.45
 -10  -8   1   22.38    0.41
  10  -8  -1   21.76    0.44
  10  -8  -1   22.22    0.42
 -10   8   1   22.46    0.41
 -10   8   1   21.34    0.53
  10   8  -1   21.15    0.45
  10   8  -1   21.92    0.46
   8  -8  -1   10.54    0.24
  -8  -8   1   10.93    0.22
   8  -8  -1   10.53    0.23
  -8  -8   1   10.35    0.25
  -8   8   1   11.33    0.21
   8   8  -1   10.46    0.27
  -8   8   1   11.38    0.35
   8   8  -1   10.35    0.25
   6  -8  -1    0.96    0.08
  -6  -8   1    0.97    0.06
  -6  -8   1    0.88    0.06
   6  -8  -1    0.92    0.07
  -6   8   1    0.86    0.12
  -6   8   1    0.87    0.05
   6   8  -1    0.85    0.06
   6   8  -1    0.80    0.09
  -4  -8   1   17.70    0.36
  -4  -8   1   18.11    0.35
   4  -8  -1   17.48    0.35
   4  -8  -1   17.56    0.35
   4   8  -1   17.72    0.36
   4   8  -1   17.52    0.41
  -4   8   1   17.24    0.45
  -4   8   1   17.76    0.33
   2  -8  -1    0.03    0.03
  -2  -8   1    0.05    0.03
  -2  -8   1    0.03    0.03
   2  -8  -1   -0.02    0.03
   2   8  -1   -0.01    0.03
  -2   8   1   -0.03    0.02
  -2   8   1   -0.09    0.08
   2   8  -1    0.00    0.07
   0  -8  -1    0.11    0.03
   0  -8  -1    0.15    0.04
   0  -8   1    0.12    0.04
   0  -8   1    0.13    0.04
   0   8   1    0.16    0.08
   0   8   1    0.13    0.03
   0   8  -1    0.13    0.08
   0   8  -1    0.10    0.03
  -2  -8  -1    1.81    0.06
   2  -8   1    1.73    0.09
  -2  -8  -1    1.85    0.10
   2  -8   1    1.80    0.08
  -2   8  -1    1.72    0.09
  -2   8  -1    1.84    0.16
   2   8   1    1.99    0.08
   2   8   1    1.84    0.15
  -4  -8  -1    1.61    0.06
   4  -8   1    1.93    0.08
   4  -8   1    1.62    0.08
  -4  -8  -1    1.80    0.09
  -4   8  -1    1.74    0.14
   4   8   1    1.54    0.12
   4   8   1    1.74    0.08
  -4   8  -1    1.70    0.09
   6  -8   1    5.76    0.14
  -6  -8  -1    5.89    0.12
   6  -8   1    5.92    0.16
  -6   8  -1    6.05    0.15
   6   8   1    5.77    0.15
   6   8   1    5.87    0.20
  -6   8  -1    6.03    0.24
  -8  -8  -1    8.20    0.20
   8  -8   1    7.62    0.20
  -8  -8  -1    7.84    0.15
   8  -8   1    7.76    0.17
   8   8   1    7.81    0.23
   8   8   1    7.74    0.20
  -8   8  -1    7.92    0.28
  -8   8  -1    7.97    0.19
  10  -8   1    0.24    0.06
 -10  -8  -1    0.24    0.05
  10  -8   1    0.33    0.03
 -10   8  -1    0.23    0.09
 -10   8  -1    0.34    0.05
  10   8   1    0.19    0.05
  10   8   1    0.22    0.06
  12  -8   1    2.42    0.08
  12  -8   1    2.42    0.10
 -12  -8  -1    2.54    0.12
 -12   8  -1    2.51    0.17
  12   8   1    2.67    0.14
  12   8   1    2.55    0.13
 -12   8  -1    2.44    0.11
 -14  -8  -1   25.94    0.53
  14  -8   1   26.32    0.54
 -14   8  -1   26.84    0.62
  14   8   1   26.31    0.56
  14   8   1   25.93    0.54
 -14   8  -1   26.50    0.52
  16  -8   1    0.39    0.08
 -16  -8  -1    0.30    0.07
  16  -8   1    0.31    0.07
 -16   8  -1    0.33    0.06
  16   8   1    0.26    0.07
  16   8   1    0.32    0.08
 -16   8  -1    0.23    0.10
  18  -8   1    0.07    0.07
 -18  -8  -1    0.32    0.07
  18  -8   1    0.12    0.07
  18   8   1    0.15    0.07
 -18   8  -1    0.10    0.06
 -18   8  -1    0.22    0.10
  18   8   1    0.22    0.07
  20  -8   1    0.63    0.08
  20  -8   1    0.63    0.09
 -20  -8  -1    0.53    0.08
  20   8   1    0.83    0.10
  20   8   1    0.46    0.08
 -20   8  -1    0.59    0.13
 -20   8  -1    0.65    0.08
 -22  -8  -1    0.16    0.07
  22  -8   1    0.01    0.07
  22  -8   1    0.24    0.08
  22   8   1    0.36    0.08
 -22   8  -1    0.14    0.07
 -22   8  -1    0.35    0.13
  22   8   1    0.21    0.08
  24  -8   1    0.03    0.07
 -24  -8  -1   -0.02    0.07
  24  -8   1   -0.06    0.07
  24   8   1    0.00    0.07
  24   8   1   -0.07    0.07
 -24   8  -1   -0.09    0.11
  26  -8   1    1.02    0.11
 -26  -8  -1    0.94    0.10
  26  -8   1    1.10    0.11
  26   8   1    0.74    0.11
  26   8   1    0.95    0.11
  28  -8   1    0.07    0.08
 -28  -8  -1   -0.05    0.07
  28  -8   1   -0.06    0.08
  28   8   1   -0.06    0.07
  28   8   1    0.10    0.09
  30  -8   1    0.03    0.08
  30  -8   1    0.16    0.09
 -30   8  -1   -0.10    0.13
  30   8   1    0.12    0.10
  30   8   1    0.08    0.08
 -29  -9   1    0.04    0.09
  29  -9  -1    0.13    0.08
 -29   9   1   -0.01    0.15
  29   9  -1    0.07    0.09
  27  -9  -1    0.00    0.08
 -27  -9   1    0.10    0.08
  27   9  -1    0.14    0.09
  27   9  -1    0.07    0.07
 -27   9   1    0.08    0.15
  25  -9  -1    0.09    0.08
 -25  -9   1    0.20    0.08
 -25   9   1    0.36    0.15
  25   9  -1    0.23    0.08
  25   9  -1    0.42    0.09
 -23  -9   1    0.43    0.09
  23  -9  -1    0.59    0.09
  23   9  -1    0.45    0.08
  23   9  -1    0.38    0.09
 -23   9   1    0.45    0.14
 -21  -9   1    1.77    0.14
  21  -9  -1    1.58    0.12
 -21   9   1    1.55    0.19
  21   9  -1    1.68    0.12
  21   9  -1    1.68    0.14
 -19  -9   1    5.08    0.19
  19  -9  -1    4.83    0.17
  19   9  -1    5.14    0.20
  19   9  -1    4.97    0.18
 -19   9   1    5.27    0.29
  17  -9  -1    0.11    0.05
  17  -9  -1   -0.02    0.06
 -17  -9   1    0.12    0.07
  17   9  -1    0.14    0.07
 -17   9   1   -0.13    0.11
  17   9  -1   -0.04    0.06
 -15  -9   1    1.43    0.12
  15  -9  -1    1.45    0.09
  15  -9  -1    1.47    0.09
  15   9  -1    1.40    0.12
  15   9  -1    1.33    0.11
 -15   9   1    1.42    0.17
  13  -9  -1    1.70    0.09
  13  -9  -1    1.61    0.10
 -13  -9   1    1.72    0.13
  13   9  -1    1.78    0.12
 -13   9   1    1.64    0.17
  13   9  -1    1.76    0.11
 -11  -9   1    0.69    0.07
  11  -9  -1    0.85    0.06
  11  -9  -1    0.74    0.07
  11   9  -1    0.85    0.08
  11   9  -1    0.76    0.09
 -11   9   1    0.68    0.14
  -9  -9   1    0.07    0.04
  -9  -9   1    0.05    0.05
   9  -9  -1    0.14    0.04
   9  -9  -1    0.04    0.05
  -9   9   1    0.06    0.12
   9   9  -1    0.06    0.05
   9   9  -1    0.15    0.07
   7  -9  -1   19.80    0.40
  -7  -9   1   19.60    0.41
  -7  -9   1   19.89    0.38
   7  -9  -1   19.84    0.39
   7   9  -1   19.36    0.41
  -7   9   1   20.49    0.37
  -7   9   1   19.59    0.51
   7   9  -1   19.57    0.45
   5  -9  -1    5.53    0.15
  -5  -9   1    5.40    0.17
  -5  -9   1    5.80    0.14
   5  -9  -1    5.45    0.15
   5   9  -1    5.93    0.21
   5   9  -1    6.14    0.17
  -5   9   1    5.74    0.26
  -5   9   1    5.57    0.13
   3  -9  -1    3.69    0.11
  -3  -9   1    4.05    0.11
  -3  -9   1    3.99    0.13
   3  -9  -1    3.82    0.12
  -3   9   1    3.92    0.23
   3   9  -1    3.95    0.13
   3   9  -1    3.80    0.19
  -3   9   1    4.04    0.10
   1  -9  -1   22.57    0.45
   1  -9  -1   23.22    0.45
  -1  -9   1   22.95    0.45
  -1  -9   1   22.83    0.45
  -1   9   1   23.13    0.43
   1   9  -1   22.51    0.53
   1   9  -1   23.05    0.45
  -1  -9  -1    3.07    0.11
   1  -9   1    3.12    0.11
  -1  -9  -1    3.13    0.09
   1  -9   1    3.18    0.11
   1   9   1    3.17    0.18
  -1   9  -1    2.93    0.11
   1   9   1    3.05    0.10
  -1   9  -1    2.94    0.17
   3  -9   1    1.05    0.09
  -3  -9  -1    1.00    0.05
  -3  -9  -1    1.20    0.09
   3  -9   1    1.12    0.07
  -3   9  -1    1.04    0.08
   3   9   1    1.14    0.08
   3   9   1    1.05    0.11
  -3   9  -1    1.24    0.14
  -5  -9  -1   12.95    0.25
   5  -9   1   12.42    0.28
  -5  -9  -1   12.68    0.28
   5  -9   1   12.44    0.26
  -5   9  -1   12.19    0.37
   5   9   1   12.29    0.33
   5   9   1   12.55    0.27
  -5   9  -1   12.78    0.27
   7  -9   1    0.11    0.03
   7  -9   1    0.12    0.05
  -7  -9  -1    0.14    0.03
  -7  -9  -1    0.08    0.05
   7   9   1    0.15    0.04
  -7   9  -1    0.06    0.09
  -7   9  -1    0.20    0.05
   7   9   1    0.21    0.07
  -9  -9  -1    0.06    0.05
   9  -9   1   -0.01    0.05
   9  -9   1    0.00    0.03
   9   9   1    0.15    0.07
   9   9   1   -0.06    0.04
  -9   9  -1   -0.02    0.04
  -9   9  -1    0.05    0.10
  11  -9   1    7.17    0.20
  11  -9   1    7.60    0.17
 -11  -9  -1    7.53    0.21
 -11   9  -1    8.41    0.20
  11   9   1    7.34    0.23
  11   9   1    7.52    0.21
 -11   9  -1    7.26    0.28
 -13  -9  -1    1.27    0.09
  13  -9   1    1.37    0.09
  13   9   1    1.48    0.11
  13   9   1    1.21    0.11
 -13   9  -1    1.29    0.10
 -13   9  -1    1.08    0.15
  15  -9   1   -0.09    0.05
 -15  -9  -1   -0.14    0.06
 -15   9  -1    0.03    0.05
  15   9   1    0.04    0.07
  15   9   1    0.06    0.06
 -15   9  -1    0.18    0.12
 -17  -9  -1    0.86    0.09
  17  -9   1    0.84    0.09
 -17   9  -1    0.91    0.08
  17   9   1    0.85    0.09
  17   9   1    0.88    0.10
 -17   9  -1    1.04    0.15
  19  -9   1   -0.04    0.06
 -19  -9  -1    0.04    0.07
  19   9   1    0.07    0.07
  19   9   1    0.13    0.07
 -19   9  -1    0.15    0.12
 -19   9  -1   -0.06    0.06
  21  -9   1    0.00    0.07
 -21  -9  -1    0.11    0.07
  21  -9   1    0.09    0.08
  21   9   1   -0.03    0.07
 -21   9  -1    0.06    0.11
  21   9   1    0.02    0.07
  23  -9   1    0.78    0.10
 -23  -9  -1    0.81    0.10
  23  -9   1    1.03    0.10
  23   9   1    0.94    0.10
 -23   9  -1    0.94    0.16
  23   9   1    0.88    0.11
  25  -9   1   -0.11    0.07
 -25  -9  -1    0.08    0.07
  25  -9   1    0.02    0.07
  25   9   1   -0.01    0.08
 -25   9  -1   -0.02    0.11
  25   9   1   -0.05    0.08
 -27  -9  -1   -0.01    0.07
  27  -9   1    0.02    0.08
  27  -9   1    0.06    0.07
  27   9   1    0.00    0.08
  27   9   1    0.07    0.08
 -27   9  -1    0.22    0.13
  29  -9   1    0.71    0.11
  29  -9   1    0.85    0.11
 -29  -9  -1    0.87    0.11
  29   9   1    0.70    0.12
  29   9   1    0.79    0.11
 -29   9  -1    0.63    0.16
  28 -10  -1    0.38    0.09
 -28 -10   1    0.25    0.09
  28  10  -1    0.37    0.10
 -28  10   1    0.27    0.17
 -26 -10   1    0.09    0.08
  26 -10  -1    0.14    0.08
  26  10  -1    0.22    0.08
  26  10  -1    0.22    0.09
 -26  10   1    0.40    0.17
 -24 -10   1    0.20    0.08
  24 -10  -1    0.24    0.08
  24  10  -1    0.13    0.08
  24  10  -1    0.14    0.08
 -24  10   1    0.35    0.15
 -22 -10   1    0.77    0.10
  22 -10  -1    0.78    0.10
 -22  10   1    1.03    0.19
  22  10  -1    0.67    0.10
  22  10  -1    0.90    0.10
 -20 -10   1    0.31    0.08
  20 -10  -1    0.54    0.08
 -20  10   1    0.42    0.14
  20  10  -1    0.45    0.09
  20  10  -1    0.52    0.09
  18 -10  -1    1.77    0.11
 -18 -10   1    1.39    0.11
  18  10  -1    1.85    0.15
 -18  10   1    1.25    0.19
  18  10  -1    1.59    0.12
  16 -10  -1    2.50    0.11
 -16 -10   1    2.09    0.14
  16 -10  -1    2.11    0.11
  16  10  -1    2.10    0.14
  16  10  -1    2.16    0.13
 -16  10   1    2.07    0.21
  14 -10  -1    0.01    0.06
  14 -10  -1   -0.01    0.04
 -14 -10   1   -0.06    0.06
 -14  10   1    0.06    0.12
  14  10  -1    0.14    0.07
  14  10  -1    0.02    0.06
  12 -10  -1    4.80    0.14
 -12 -10   1    4.73    0.17
  12 -10  -1    4.71    0.16
  12  10  -1    4.82    0.18
  12  10  -1    4.54    0.18
 -12  10   1    4.69    0.29
 -10 -10   1    7.33    0.21
  10 -10  -1    7.49    0.19
  10 -10  -1    7.64    0.19
  10  10  -1    7.14    0.23
  10  10  -1    7.68    0.22
 -10  10   1    7.13    0.32
  -8 -10   1    2.42    0.08
  -8 -10   1    2.78    0.13
   8 -10  -1    2.67    0.11
   8 -10  -1    2.43    0.11
  -8  10   1    2.40    0.21
   8  10  -1    2.47    0.13
   8  10  -1    2.33    0.15
  -6 -10   1    0.46    0.06
  -6 -10   1    0.46    0.05
   6 -10  -1    0.57    0.06
   6 -10  -1    0.55    0.06
   6  10  -1    0.42    0.09
   6  10  -1    0.50    0.06
  -6  10   1    0.57    0.13
   4 -10  -1    8.56    0.21
  -4 -10   1    8.65    0.20
   4 -10  -1    8.62    0.21
  -4 -10   1    8.48    0.22
  -4  10   1    8.91    0.32
   4  10  -1    8.79    0.29
   4  10  -1    8.91    0.22
  -4  10   1    8.85    0.18
   2 -10  -1    3.05    0.10
  -2 -10   1    3.05    0.12
  -2 -10   1    3.03    0.11
   2 -10  -1    3.14    0.12
  -2  10   1    2.97    0.22
   2  10  -1    3.08    0.12
   2  10  -1    3.06    0.19
  -2  10   1    2.98    0.09
   0 -10  -1    1.30    0.08
   0 -10  -1    1.45    0.07
   0 -10   1    1.54    0.08
   0 -10   1    1.33    0.09
   0  10   1    1.52    0.07
   0  10  -1    1.33    0.09
   0  10  -1    1.49    0.15
   0  10   1    1.43    0.15
  -2 -10  -1   26.61    0.50
  -2 -10  -1   25.89    0.51
   2 -10   1   26.20    0.50
   2 -10   1   26.40    0.52
  -2  10  -1   26.10    0.51
  -2  10  -1   25.98    0.62
   2  10   1   25.47    0.61
   2  10   1   25.74    0.50
  -4 -10  -1    0.19    0.04
   4 -10   1    0.16    0.05
   4 -10   1    0.26    0.04
   4  10   1    0.28    0.04
   4  10   1    0.26    0.10
  -4  10  -1    0.18    0.10
  -4  10  -1    0.25    0.05
  -6 -10  -1    4.91    0.16
  -6 -10  -1    4.84    0.12
   6 -10   1    4.76    0.14
   6 -10   1    4.77    0.14
   6  10   1    5.04    0.15
   6  10   1    4.61    0.20
  -6  10  -1    4.70    0.23
  -6  10  -1    4.82    0.15
   8 -10   1    7.48    0.18
  -8 -10  -1    7.04    0.20
   8 -10   1    7.08    0.19
   8  10   1    7.25    0.25
  -8  10  -1    7.23    0.19
  -8  10  -1    7.10    0.30
   8  10   1    7.36    0.20
  10 -10   1    1.98    0.09
  10 -10   1    1.63    0.09
 -10 -10  -1    1.71    0.13
  10  10   1    1.60    0.11
  10  10   1    1.76    0.14
 -10  10  -1    1.71    0.10
 -10  10  -1    1.63    0.17
  12 -10   1    0.42    0.07
 -12 -10  -1    0.56    0.08
 -12  10  -1    0.41    0.14
 -12  10  -1    0.58    0.07
  12  10   1    0.45    0.09
  12  10   1    0.42    0.07
 -14 -10  -1    1.44    0.12
  14 -10   1    1.46    0.11
 -14  10  -1    1.58    0.18
  14  10   1    1.32    0.12
  14  10   1    1.63    0.13
 -14  10  -1    1.57    0.11
 -16 -10  -1    0.26    0.07
  16 -10   1    0.16    0.06
  16  10   1    0.19    0.07
 -16  10  -1    0.08    0.13
  16  10   1    0.14    0.06
  18 -10   1    0.30    0.08
 -18 -10  -1    0.24    0.07
  18  10   1    0.33    0.08
 -18  10  -1    0.26    0.14
  18  10   1    0.37    0.09
  20 -10   1    0.09    0.07
 -20 -10  -1    0.25    0.08
  20  10   1    0.21    0.08
  20  10   1    0.16    0.07
 -20  10  -1    0.20    0.14
 -22 -10  -1    0.03    0.07
  22 -10   1    0.06    0.07
  22  10   1   -0.02    0.08
  22  10   1    0.00    0.07
 -22  10  -1    0.22    0.13
 -24 -10  -1    0.08    0.08
  24 -10   1   -0.05    0.07
  24  10   1    0.09    0.08
  24  10   1    0.04    0.08
 -24  10  -1   -0.08    0.14
 -26 -10  -1    0.96    0.11
  26 -10   1    0.93    0.11
 -26  10  -1    0.91    0.17
  26  10   1    0.93    0.11
  26  10   1    1.02    0.12
 -28 -10  -1   -0.08    0.08
  28 -10   1   -0.12    0.08
  28  10   1    0.07    0.09
  28  10   1    0.01    0.09
 -28  10  -1   -0.11    0.12
  27 -11  -1    0.01    0.08
 -27 -11   1   -0.05    0.08
  27  11  -1   -0.15    0.08
 -27  11   1    0.12    0.15
 -25 -11   1    0.46    0.10
  25 -11  -1    0.33    0.09
  25  11  -1    0.54    0.09
 -25  11   1    0.33    0.17
  25  11  -1    0.39    0.10
  23 -11  -1    0.28    0.08
 -23 -11   1    0.17    0.08
 -23  11   1    0.32    0.17
  23  11  -1    0.11    0.08
  23  11  -1    0.17    0.08
 -21 -11   1    0.10    0.08
  21 -11  -1    0.03    0.08
 -21  11   1   -0.07    0.14
  21  11  -1    0.08    0.07
  21  11  -1    0.11    0.08
  19 -11  -1    1.83    0.12
 -19 -11   1    1.81    0.14
  19  11  -1    1.67    0.13
  19  11  -1    1.66    0.14
 -19  11   1    1.69    0.21
 -17 -11   1    0.61    0.09
  17 -11  -1    0.43    0.08
  17  11  -1    0.51    0.09
  17  11  -1    0.55    0.09
 -17  11   1    0.50    0.17
  15 -11  -1    1.89    0.12
  15 -11  -1    1.74    0.10
 -15 -11   1    1.66    0.14
  15  11  -1    1.74    0.13
 -15  11   1    1.66    0.20
  15  11  -1    1.84    0.14
  13 -11  -1    2.17    0.12
  13 -11  -1    2.25    0.11
 -13 -11   1    2.08    0.13
 -13  11   1    1.84    0.20
  13  11  -1    2.11    0.14
  13  11  -1    2.24    0.14
  11 -11  -1   -0.05    0.06
  11 -11  -1    0.05    0.04
 -11 -11   1    0.00    0.06
 -11  11   1   -0.05    0.12
  11  11  -1   -0.04    0.05
  11  11  -1    0.04    0.07
   9 -11  -1    2.46    0.11
   9 -11  -1    2.46    0.11
  -9 -11   1    2.38    0.14
   9  11  -1    2.09    0.15
  -9  11   1    2.22    0.20
   9  11  -1    2.31    0.12
  -7 -11   1    6.95    0.20
   7 -11  -1    7.00    0.19
  -7 -11   1    6.79    0.16
   7 -11  -1    6.65    0.18
   7  11  -1    7.13    0.25
  -7  11   1    6.95    0.30
   7  11  -1    6.88    0.20
   5 -11  -1    3.28    0.12
   5 -11  -1    3.27    0.13
  -5 -11   1    3.16    0.10
  -5 -11   1    3.27    0.13
  -5  11   1    2.76    0.22
   5  11  -1    3.42    0.14
   5  11  -1    3.34    0.19
  -3 -11   1    2.55    0.13
   3 -11  -1    2.49    0.12
   3 -11  -1    2.48    0.10
  -3 -11   1    2.70    0.10
  -3  11   1    2.27    0.19
   3  11  -1    2.29    0.19
   3  11  -1    2.54    0.12
  -1 -11   1    9.54    0.22
   1 -11  -1    9.46    0.23
  -1 -11   1    9.57    0.23
   1 -11  -1    9.20    0.21
  -1  11   1    8.93    0.34
   1  11  -1    9.42    0.23
  -1  11   1    9.25    0.20
   1  11  -1    9.22    0.32
   1 -11   1    0.94    0.07
   1 -11   1    0.99    0.08
  -1 -11  -1    0.91    0.07
  -1 -11  -1    0.96    0.08
   1  11   1    0.99    0.08
  -1  11  -1    0.81    0.07
   1  11   1    1.19    0.15
  -1  11  -1    0.78    0.13
  -3 -11  -1   13.18    0.30
   3 -11   1   13.20    0.29
  -3 -11  -1   13.12    0.27
   3 -11   1   12.76    0.29
   3  11   1   12.80    0.38
  -3  11  -1   12.77    0.29
   3  11   1   13.14    0.28
  -3  11  -1   13.01    0.41
   5 -11   1   19.49    0.41
   5 -11   1   19.72    0.40
  -5 -11  -1   19.25    0.38
  -5 -11  -1   19.46    0.41
  -5  11  -1   19.28    0.53
   5  11   1   19.08    0.48
   5  11   1   19.70    0.40
  -5  11  -1   19.97    0.40
  -7 -11  -1    0.70    0.08
   7 -11   1    0.90    0.08
   7 -11   1    0.86    0.06
  -7  11  -1    0.79    0.14
  -7  11  -1    0.84    0.07
   7  11   1    0.80    0.11
   7  11   1    0.77    0.07
  -9 -11  -1    0.50    0.07
   9 -11   1    0.50    0.07
   9 -11   1    0.52    0.05
  -9  11  -1    0.59    0.07
  -9  11  -1    0.44    0.14
   9  11   1    0.45    0.06
   9  11   1    0.58    0.11
 -11 -11  -1    5.80    0.19
  11 -11   1    5.73    0.18
  11  11   1    5.57    0.21
 -11  11  -1    5.20    0.29
  11  11   1    5.71    0.18
  13 -11   1    0.09    0.06
 -13 -11  -1    0.21    0.07
  13  11   1    0.08    0.06
  13  11   1    0.33    0.09
 -13  11  -1    0.22    0.13
 -15 -11  -1    0.13    0.07
  15 -11   1    0.02    0.07
  15  11   1    0.01    0.06
 -15  11  -1    0.01    0.13
  15  11   1    0.03    0.08
 -17 -11  -1   -0.02    0.07
  17 -11   1   -0.12    0.06
  17  11   1    0.05    0.06
  17  11   1   -0.06    0.08
 -17  11  -1    0.00    0.12
  19 -11   1    0.04    0.07
 -19 -11  -1    0.10    0.07
  19  11   1    0.07    0.08
  19  11   1    0.17    0.07
 -19  11  -1    0.07    0.14
 -21 -11  -1    0.04    0.07
  21 -11   1   -0.01    0.07
  21  11   1    0.04    0.08
  21  11   1    0.06    0.07
 -21  11  -1   -0.03    0.14
  23 -11   1    1.55    0.11
 -23 -11  -1    1.43    0.12
  23  11   1    1.29    0.12
  23  11   1    1.20    0.12
 -23  11  -1    1.32    0.20
 -25 -11  -1    0.08    0.08
  25 -11   1    0.04    0.08
 -25  11  -1    0.02    0.13
  25  11   1    0.03    0.08
  25  11   1   -0.08    0.08
 -27 -11  -1    0.11    0.08
  27 -11   1   -0.03    0.08
 -27  11  -1    0.07    0.16
  27  11   1    0.12    0.09
  27  11   1   -0.02    0.08
 -26 -12   1    0.29    0.09
  26 -12  -1    0.20    0.09
  26  12  -1    0.26    0.10
 -26  12   1    0.36    0.19
 -24 -12   1    0.16    0.08
  24 -12  -1    0.03    0.08
 -24  12   1    0.08    0.17
  24  12  -1    0.02    0.08
  24  12  -1    0.00    0.08
  22 -12  -1    0.68    0.10
 -22 -12   1    0.89    0.11
  22  12  -1    0.83    0.10
 -22  12   1    0.95    0.19
  22  12  -1    0.80    0.11
  20 -12  -1    0.53    0.09
 -20 -12   1    0.64    0.09
  20  12  -1    0.59    0.10
  20  12  -1    0.58    0.10
 -20  12   1    0.41    0.17
 -18 -12   1    0.01    0.07
  18 -12  -1   -0.07    0.07
  18  12  -1    0.06    0.07
  18  12  -1    0.05    0.07
 -18  12   1   -0.05    0.16
 -16 -12   1    2.11    0.14
  16 -12  -1    2.25    0.13
  16  12  -1    2.36    0.16
 -16  12   1    2.05    0.23
  16  12  -1    1.98    0.15
  14 -12  -1    0.29    0.06
 -14 -12   1    0.19    0.07
  14 -12  -1    0.24    0.07
 -14  12   1    0.32    0.15
  14  12  -1    0.14    0.07
  14  12  -1    0.16    0.08
  12 -12  -1    0.87    0.08
 -12 -12   1    0.81    0.09
  12 -12  -1    1.05    0.08
  12  12  -1    0.84    0.09
 -12  12   1    0.81    0.18
  12  12  -1    0.84    0.11
  10 -12  -1    2.79    0.13
  10 -12  -1    2.77    0.12
 -10 -12   1    2.73    0.15
  10  12  -1    2.66    0.17
 -10  12   1    2.85    0.24
  10  12  -1    2.81    0.15
   8 -12  -1    0.30    0.06
   8 -12  -1    0.33    0.06
  -8 -12   1    0.29    0.07
   8  12  -1    0.34    0.10
  -8  12   1    0.32    0.14
   8  12  -1    0.31    0.06
   6 -12  -1   -0.01    0.05
   6 -12  -1    0.02    0.05
  -6 -12   1    0.02    0.06
   6  12  -1   -0.07    0.09
   6  12  -1    0.02    0.05
  -6  12   1   -0.06    0.12
   4 -12  -1    7.77    0.20
   4 -12  -1    8.31    0.21
  -4 -12   1    7.79    0.19
  -4 -12   1    7.75    0.22
   4  12  -1    8.52    0.30
   4  12  -1    7.90    0.22
  -4  12   1    7.74    0.33
   2 -12  -1    2.49    0.11
  -2 -12   1    2.71    0.13
   2 -12  -1    2.52    0.13
  -2 -12   1    2.49    0.10
  -2  12   1    2.44    0.21
   2  12  -1    2.44    0.20
   2  12  -1    2.52    0.13
   0 -12  -1    2.34    0.10
   0 -12  -1    2.50    0.14
   0 -12   1    2.70    0.11
   0 -12   1    2.57    0.13
   0  12  -1    2.70    0.20
   0  12  -1    2.40    0.13
   0  12   1    2.49    0.20
   2 -12   1   20.10    0.42
  -2 -12  -1   19.99    0.42
  -2 -12  -1   20.34    0.40
   2 -12   1   20.09    0.41
  -2  12  -1   20.41    0.41
   2  12   1   20.09    0.53
   2  12   1   19.69    0.40
  -2  12  -1   19.45    0.54
   4 -12   1    0.66    0.07
   4 -12   1    0.65    0.07
  -4 -12  -1    0.87    0.08
  -4 -12  -1    0.74    0.06
  -4  12  -1    0.62    0.07
   4  12   1    0.71    0.13
  -4  12  -1    0.56    0.15
   4  12   1    0.67    0.06
   6 -12   1    0.09    0.05
   6 -12   1    0.01    0.05
  -6 -12  -1    0.02    0.06
   6  12   1   -0.05    0.04
  -6  12  -1   -0.03    0.12
   6  12   1    0.05    0.10
  -6  12  -1    0.01    0.05
   8 -12   1    3.43    0.13
   8 -12   1    3.31    0.14
  -8 -12  -1    3.21    0.15
   8  12   1    3.53    0.20
   8  12   1    3.23    0.14
  -8  12  -1    3.18    0.25
  10 -12   1    0.28    0.07
 -10 -12  -1    0.19    0.07
 -10  12  -1    0.08    0.13
  10  12   1    0.25    0.10
  10  12   1    0.30    0.06
 -12 -12  -1    0.22    0.07
  12 -12   1    0.19    0.07
 -12  12  -1    0.15    0.15
  12  12   1    0.31    0.07
  12  12   1    0.29    0.10
  14 -12   1    2.79    0.14
 -14 -12  -1    2.57    0.15
 -14  12  -1    2.54    0.23
  14  12   1    2.40    0.15
  14  12   1    2.30    0.16
  16 -12   1    0.08    0.07
 -16 -12  -1    0.07    0.07
  16  12   1    0.08    0.07
  16  12   1    0.07    0.09
 -16  12  -1    0.16    0.15
 -18 -12  -1   -0.01    0.07
  18 -12   1    0.02    0.07
  18  12   1    0.11    0.09
  18  12   1   -0.01    0.07
 -18  12  -1   -0.01    0.13
 -20 -12  -1    1.56    0.13
  20 -12   1    1.73    0.13
 -20  12  -1    1.14    0.19
  20  12   1    1.81    0.15
  20  12   1    1.45    0.13
 -22 -12  -1    0.00    0.08
  22 -12   1    0.02    0.07
 -22  12  -1   -0.10    0.15
  22  12   1   -0.05    0.08
  22  12   1   -0.01    0.08
 -24 -12  -1   -0.08    0.08
  24 -12   1    0.09    0.08
  24  12   1    0.05    0.08
  24  12   1    0.00    0.08
 -24  12  -1   -0.07    0.13
  26 -12   1    0.41    0.10
 -26 -12  -1    0.30    0.10
 -26  12  -1    0.31    0.17
  26  12   1    0.26    0.10
  26  12   1    0.36    0.10
 -25 -13   1    0.67    0.11
  25 -13  -1    0.75    0.11
 -25  13   1    0.59    0.20
  25  13  -1    0.61    0.11
  23 -13  -1    0.26    0.09
 -23 -13   1    0.20    0.09
  23  13  -1    0.29    0.09
  23  13  -1    0.12    0.09
 -23  13   1    0.16    0.19
  21 -13  -1   -0.05    0.08
 -21 -13   1    0.05    0.08
  21  13  -1    0.17    0.08
  21  13  -1    0.02    0.08
 -21  13   1    0.05    0.17
  19 -13  -1    1.84    0.13
 -19 -13   1    2.02    0.15
 -19  13   1    1.47    0.23
  19  13  -1    2.04    0.15
  19  13  -1    1.55    0.13
  17 -13  -1    0.90    0.10
 -17 -13   1    0.88    0.10
 -17  13   1    0.96    0.20
  17  13  -1    1.12    0.12
  17  13  -1    0.98    0.10
  15 -13  -1    0.26    0.08
 -15 -13   1    0.25    0.08
  15  13  -1    0.42    0.08
 -15  13   1    0.30    0.17
  15  13  -1    0.30    0.09
  13 -13  -1    0.96    0.10
 -13 -13   1    1.16    0.10
  13 -13  -1    1.24    0.08
  13  13  -1    1.17    0.12
  13  13  -1    1.20    0.10
 -13  13   1    1.17    0.20
  11 -13  -1    0.11    0.05
 -11 -13   1    0.07    0.07
  11 -13  -1    0.06    0.06
  11  13  -1    0.01    0.06
 -11  13   1   -0.04    0.14
  11  13  -1    0.07    0.09
   9 -13  -1    1.85    0.11
  -9 -13   1    1.76    0.13
   9 -13  -1    1.81    0.11
   9  13  -1    1.99    0.16
   9  13  -1    1.89    0.14
  -9  13   1    2.07    0.22
   7 -13  -1    4.82    0.17
   7 -13  -1    4.84    0.16
  -7 -13   1    4.87    0.18
   7  13  -1    5.07    0.24
   7  13  -1    4.97    0.18
  -7  13   1    4.33    0.27
   5 -13  -1    0.79    0.08
   5 -13  -1    0.75    0.08
  -5 -13   1    0.70    0.08
   5  13  -1    0.73    0.08
   5  13  -1    0.60    0.13
  -5  13   1    0.49    0.16
  -3 -13   1    1.55    0.13
  -3 -13   1    1.39    0.09
   3 -13  -1    1.45    0.09
   3 -13  -1    1.22    0.09
   3  13  -1    1.58    0.18
  -3  13   1    1.53    0.20
   3  13  -1    1.49    0.09
   1 -13  -1   20.37    0.42
  -1 -13   1   20.75    0.42
   1 -13  -1   21.01    0.44
  -1 -13   1   20.19    0.43
   1  13  -1   21.08    0.56
  -1  13   1   20.66    0.57
   1  13  -1   19.82    0.43
   1 -13   1    1.58    0.12
   1 -13   1    1.54    0.10
  -1 -13  -1    1.45    0.10
  -1 -13  -1    1.38    0.09
   1  13   1    1.36    0.17
  -1  13  -1    1.42    0.12
  -1  13  -1    1.42    0.19
   3 -13   1    0.27    0.06
  -3 -13  -1    0.23    0.06
  -3 -13  -1    0.32    0.07
   3 -13   1    0.30    0.06
   3  13   1    0.24    0.12
  -3  13  -1    0.25    0.06
  -3  13  -1    0.32    0.15
   5 -13   1    2.65    0.13
  -5 -13  -1    2.93    0.15
   5 -13   1    2.83    0.13
  -5  13  -1    2.71    0.22
   5  13   1    3.17    0.22
   5  13   1    2.78    0.13
   7 -13   1    1.30    0.10
   7 -13   1    1.29    0.11
  -7 -13  -1    1.25    0.10
  -7  13  -1    1.11    0.18
   7  13   1    1.08    0.14
   7  13   1    1.37    0.09
   9 -13   1    0.19    0.07
  -9 -13  -1    0.36    0.08
  -9  13  -1    0.02    0.14
   9  13   1    0.30    0.06
   9  13   1    0.28    0.11
  11 -13   1    3.08    0.14
 -11 -13  -1    3.14    0.15
  11  13   1    3.01    0.15
 -11  13  -1    3.36    0.25
  11  13   1    3.26    0.19
  13 -13   1   -0.04    0.07
 -13 -13  -1    0.01    0.07
  13  13   1   -0.08    0.09
  13  13   1    0.09    0.06
 -13  13  -1    0.04    0.15
  15 -13   1    1.25    0.11
 -15 -13  -1    1.08    0.10
  15  13   1    1.42    0.11
  15  13   1    1.27    0.14
 -15  13  -1    1.45    0.21
 -17 -13  -1    3.57    0.16
  17 -13   1    3.30    0.15
 -17  13  -1    3.86    0.29
  17  13   1    3.17    0.18
  17  13   1    3.34    0.18
  19 -13   1    0.03    0.08
 -19 -13  -1    0.14    0.08
  19  13   1    0.15    0.09
 -19  13  -1    0.22    0.16
  19  13   1   -0.09    0.07
  21 -13   1   -0.08    0.07
 -21 -13  -1    0.02    0.08
  21  13   1   -0.08    0.07
  21  13   1   -0.03    0.08
 -21  13  -1    0.05    0.16
  23 -13   1    0.58    0.10
 -23 -13  -1    0.66    0.10
  23  13   1    0.56    0.11
  23  13   1    0.66    0.11
 -23  13  -1    0.49    0.19
 -25 -13  -1   -0.04    0.09
  25 -13   1    0.04    0.08
  25  13   1   -0.04    0.09
 -25  13  -1   -0.02    0.17
  25  13   1   -0.10    0.08
  24  14  -1    0.26    0.10
 -22 -14   1    0.98    0.12
  22 -14  -1    1.20    0.12
 -22  14   1    1.29    0.23
  22  14  -1    1.27    0.13
  20 -14  -1    0.25    0.09
 -20 -14   1    0.24    0.09
  20  14  -1    0.40    0.10
  20  14  -1    0.24    0.09
 -20  14   1    0.35    0.17
 -18 -14   1   -0.08    0.07
  18 -14  -1   -0.10    0.08
 -18  14   1    0.00    0.15
  18  14  -1    0.08    0.08
  18  14  -1    0.12    0.08
  16 -14  -1    1.55    0.12
 -16 -14   1    1.74    0.14
  16  14  -1    1.74    0.14
 -16  14   1    1.56    0.23
  16  14  -1    1.43    0.13
 -14 -14   1    0.83    0.10
  14 -14  -1    0.92    0.10
  14  14  -1    0.85    0.10
 -14  14   1    1.22    0.22
  14  14  -1    0.77    0.12
  12 -14  -1    0.42    0.07
  12 -14  -1    0.40    0.08
 -12 -14   1    0.48    0.09
  12  14  -1    0.34    0.10
  12  14  -1    0.38    0.08
 -12  14   1    0.38    0.17
  10 -14  -1    1.27    0.10
 -10 -14   1    1.29    0.11
  10 -14  -1    1.10    0.09
  10  14  -1    1.26    0.14
  10  14  -1    1.32    0.10
 -10  14   1    1.14    0.20
   8 -14  -1    0.15    0.07
   8 -14  -1    0.14    0.06
  -8 -14   1    0.15    0.07
   8  14  -1    0.18    0.07
   8  14  -1   -0.04    0.10
  -8  14   1    0.31    0.15
  -6 -14   1    4.10    0.17
   6 -14  -1    3.95    0.16
   6 -14  -1    4.14    0.15
   6  14  -1    4.34    0.24
  -6  14   1    4.06    0.28
   6  14  -1    4.07    0.17
   4 -14  -1   11.55    0.28
  -4 -14   1   11.21    0.29
   4 -14  -1   11.28    0.29
   4  14  -1   11.46    0.29
   4  14  -1   11.90    0.39
  -4  14   1   11.83    0.43
  -2 -14   1    0.75    0.09
  -2 -14   1    0.83    0.08
   2 -14  -1    0.62    0.08
   2 -14  -1    0.78    0.08
  -2  14   1    0.43    0.15
   2  14  -1    0.73    0.08
   2  14  -1    0.80    0.16
   0 -14   1    1.52    0.13
   0 -14  -1    1.24    0.10
   0 -14   1    1.49    0.11
   0 -14  -1    1.11    0.10
   0  14  -1    1.46    0.19
   0  14   1    1.31    0.18
  -2 -14  -1    9.97    0.27
   2 -14   1   10.33    0.26
   2 -14   1   10.43    0.26
   2  14   1   10.01    0.38
  -2  14  -1    9.73    0.39
   4 -14   1    1.29    0.09
  -4 -14  -1    1.32    0.10
   4 -14   1    1.35    0.10
  -4  14  -1    1.06    0.19
   4  14   1    1.31    0.16
   6 -14   1    1.88    0.12
   6 -14   1    1.68    0.12
  -6 -14  -1    1.61    0.13
   6  14   1    2.06    0.19
  -6  14  -1    2.09    0.22
   8 -14   1   -0.03    0.07
  -8 -14  -1    0.11    0.07
  -8  14  -1    0.22    0.15
   8  14   1    0.02    0.10
  10 -14   1    0.10    0.07
 -10 -14  -1    0.11    0.07
 -10  14  -1   -0.01    0.15
  10  14   1   -0.18    0.10
  10  14   1    0.06    0.06
  12 -14   1    1.58    0.11
 -12 -14  -1    1.60    0.13
  12  14   1    1.88    0.14
  12  14   1    1.42    0.15
 -12  14  -1    1.33    0.21
  14 -14   1    6.90    0.22
 -14 -14  -1    6.49    0.22
  14  14   1    6.44    0.26
  14  14   1    6.63    0.22
 -14  14  -1    6.04    0.33
  16 -14   1    0.18    0.08
 -16 -14  -1    0.11    0.08
 -16  14  -1    0.08    0.17
  16  14   1    0.17    0.10
  16  14   1    0.18    0.08
 -18 -14  -1   -0.02    0.08
  18 -14   1    0.05    0.07
  18  14   1    0.12    0.08
 -18  14  -1    0.15    0.17
  18  14   1   -0.05    0.09
  20 -14   1    1.41    0.12
 -20 -14  -1    1.25    0.12
  20  14   1    1.08    0.14
 -20  14  -1    1.39    0.22
  20  14   1    0.96    0.11
 -22 -14  -1   -0.05    0.08
  22 -14   1   -0.16    0.07
  22  14   1    0.04    0.08
 -22  14  -1    0.19    0.17
  22  14   1    0.03    0.09
 -21 -15   1   -0.02    0.09
  21 -15  -1    0.12    0.09
 -21  15   1   -0.01    0.18
  21  15  -1    0.06    0.09
  19 -15  -1    1.17    0.11
 -19 -15   1    0.83    0.11
 -19  15   1    1.20    0.24
  19  15  -1    1.14    0.12
  19  15  -1    1.04    0.13
  17 -15  -1    0.30    0.08
 -17 -15   1    0.41    0.09
  17  15  -1    0.34    0.10
  17  15  -1    0.21    0.08
 -17  15   1    0.50    0.20
  15 -15  -1    0.25    0.09
 -15 -15   1    0.34    0.09
  15  15  -1    0.39    0.10
 -15  15   1    0.22    0.18
  15  15  -1    0.16    0.08
  13 -15  -1    1.16    0.11
 -13 -15   1    1.04    0.11
 -13  15   1    1.06    0.20
  13  15  -1    0.97    0.13
  13  15  -1    1.14    0.11
 -11 -15   1    0.71    0.10
  11 -15  -1    0.61    0.07
  11 -15  -1    0.91    0.10
  11  15  -1    0.69    0.13
  11  15  -1    0.71    0.09
 -11  15   1    0.68    0.17
  -9 -15   1    0.18    0.08
   9 -15  -1    0.26    0.08
   9 -15  -1    0.38    0.07
  -9  15   1    0.32    0.17
   9  15  -1    0.28    0.08
   9  15  -1    0.45    0.12
   7 -15  -1    1.72    0.13
   7 -15  -1    1.79    0.11
  -7 -15   1    1.69    0.14
   7  15  -1    1.67    0.18
  -7  15   1    2.00    0.23
   7  15  -1    1.92    0.14
   5 -15  -1    0.17    0.07
  -5 -15   1    0.20    0.08
   5 -15  -1    0.13    0.07
   5  15  -1    0.11    0.12
   5  15  -1    0.15    0.07
  -5  15   1    0.14    0.15
   3 -15  -1    1.71    0.13
  -3 -15   1    1.79    0.14
   3 -15  -1    1.70    0.11
   3  15  -1    1.32    0.18
  -3  15   1    1.83    0.22
  -1 -15   1    8.17    0.22
   1 -15  -1    7.80    0.23
  -1 -15   1    8.32    0.23
   1 -15  -1    7.97    0.21
  -1  15   1    8.10    0.36
   1  15  -1    7.49    0.34
   1 -15   1    0.31    0.07
  -1 -15  -1    0.27    0.08
   1 -15   1    0.29    0.07
   1  15   1    0.14    0.13
  -1  15  -1    0.21    0.13
   3 -15   1    0.14    0.07
   3 -15   1    0.18    0.07
  -3 -15  -1    0.02    0.07
  -3  15  -1    0.22    0.15
   3  15   1    0.23    0.13
   5 -15   1    0.41    0.07
  -5 -15  -1    0.33    0.08
   5 -15   1    0.50    0.08
  -5  15  -1    0.21    0.16
   5  15   1    0.26    0.14
  -7 -15  -1    0.29    0.08
   7 -15   1    0.19    0.07
  -7  15  -1    0.13    0.14
   7  15   1    0.12    0.11
  -9 -15  -1    0.11    0.08
   9 -15   1   -0.04    0.07
   9  15   1    0.02    0.11
  -9  15  -1    0.06    0.15
 -11 -15  -1    3.57    0.17
  11 -15   1    3.73    0.16
 -11  15  -1    3.09    0.28
  11  15   1    3.27    0.20
  13 -15   1    0.08    0.08
 -13 -15  -1    0.08    0.08
  13  15   1    0.07    0.11
  13  15   1    0.06    0.07
 -13  15  -1    0.04    0.17
 -15 -15  -1    0.42    0.09
  15 -15   1    0.56    0.10
  15  15   1    0.65    0.09
 -15  15  -1    0.42    0.19
  15  15   1    0.76    0.12
 -17 -15  -1    2.14    0.15
  17 -15   1    2.84    0.15
  17  15   1    2.47    0.17
  17  15   1    2.30    0.17
 -17  15  -1    2.15    0.25
  19 -15   1   -0.03    0.07
 -19 -15  -1    0.06    0.09
  19  15   1   -0.04    0.09
 -19  15  -1   -0.08    0.17
  19  15   1   -0.04    0.08
  21 -15   1   -0.12    0.07
 -21 -15  -1    0.01    0.08
  21  15   1    0.04    0.08
 -21  15  -1   -0.06    0.18
  21  15   1   -0.05    0.09
 -20 -16   1    0.18    0.09
  20  16  -1    0.05    0.09
  18 -16  -1   -0.03    0.08
 -18 -16   1   -0.03    0.08
  18  16  -1   -0.02    0.08
  18  16  -1   -0.04    0.09
 -18  16   1    0.04    0.18
  16 -16  -1    0.53    0.10
 -16 -16   1    0.64    0.10
 -16  16   1    0.70    0.21
  16  16  -1    0.58    0.12
  16  16  -1    0.40    0.09
  14 -16  -1    0.31    0.08
 -14 -16   1    0.34    0.09
  14  16  -1    0.24    0.08
  14  16  -1    0.22    0.10
 -14  16   1    0.22    0.18
  12 -16  -1   -0.04    0.08
 -12 -16   1   -0.28    0.07
  12  16  -1    0.10    0.08
  12  16  -1    0.12    0.10
 -12  16   1    0.05    0.15
 -10 -16   1    1.66    0.14
  10 -16  -1    1.56    0.12
  10 -16  -1    1.44    0.12
 -10  16   1    1.20    0.22
  10  16  -1    1.68    0.12
  10  16  -1    1.51    0.16
   8 -16  -1    0.47    0.07
  -8 -16   1    0.24    0.08
   8 -16  -1    0.53    0.09
  -8  16   1    0.33    0.18
   8  16  -1    0.53    0.14
   8  16  -1    0.56    0.08
   6 -16  -1    0.03    0.07
   6 -16  -1    0.02    0.06
  -6 -16   1    0.11    0.08
  -6  16   1    0.00    0.16
   6  16  -1    0.02    0.12
   4 -16  -1    0.96    0.09
  -4 -16   1    0.84    0.10
   4 -16  -1    1.02    0.10
  -4  16   1    1.12    0.20
   4  16  -1    1.11    0.17
  -2 -16   1    0.14    0.07
   2 -16  -1    0.09    0.07
   2 -16  -1    0.13    0.07
   2  16  -1    0.41    0.15
  -2  16   1    0.43    0.16
   0 -16  -1    0.03    0.07
   0 -16   1   -0.05    0.07
   0 -16   1    0.05    0.07
   0  16  -1    0.05    0.13
   0  16   1   -0.04    0.14
  -2 -16  -1    1.47    0.12
   2 -16   1    1.31    0.10
   2 -16   1    1.28    0.10
  -2  16  -1    1.31    0.20
   2  16   1    1.19    0.19
   4 -16   1    0.09    0.08
  -4 -16  -1    0.00    0.07
   4 -16   1    0.06    0.06
  -4  16  -1   -0.11    0.13
   4  16   1    0.15    0.13
  -6 -16  -1    0.18    0.08
   6 -16   1    0.07    0.07
   6  16   1    0.11    0.13
  -6  16  -1    0.06    0.16
  -8 -16  -1    1.44    0.12
   8 -16   1    1.66    0.12
   8  16   1    1.62    0.18
  -8  16  -1    1.42    0.22
 -10 -16  -1    0.06    0.08
  10 -16   1    0.14    0.07
  10  16   1    0.16    0.11
 -10  16  -1    0.26    0.15
  12 -16   1    0.23    0.09
 -12 -16  -1    0.18    0.09
 -12  16  -1    0.28    0.18
  12  16   1    0.18    0.12
 -14 -16  -1    2.87    0.17
  14 -16   1    2.71    0.14
 -14  16  -1    2.54    0.28
  14  16   1    2.57    0.19
  16 -16   1   -0.01    0.07
 -16 -16  -1   -0.06    0.08
 -16  16  -1    0.28    0.19
  16  16   1    0.00    0.10
  18 -16   1   -0.04    0.08
 -18 -16  -1   -0.08    0.08
  18  16   1    0.01    0.08
 -18  16  -1   -0.08    0.18
  18  16   1    0.10    0.10
 -17 -17   1    0.02    0.09
  17 -17  -1    0.15    0.09
  17  17  -1    0.11    0.10
 -17  17   1    0.15    0.20
  17  17  -1    0.09    0.09
 -15 -17   1    0.08    0.09
  15 -17  -1   -0.19    0.07
 -15  17   1    0.11    0.18
  15  17  -1   -0.04    0.10
  15  17  -1    0.04    0.08
  13 -17  -1    0.78    0.10
 -13 -17   1    0.82    0.11
 -13  17   1    0.55    0.18
  13  17  -1    0.74    0.10
  13  17  -1    0.69    0.13
  11 -17  -1    0.19    0.08
 -11 -17   1    0.23    0.09
 -11  17   1    0.28    0.18
  11  17  -1   -0.06    0.11
  -9 -17   1    0.08    0.08
   9 -17  -1    0.11    0.06
   9 -17  -1   -0.10    0.07
  -9  17   1    0.05    0.17
   9  17  -1    0.15    0.12
  -7 -17   1    0.93    0.11
   7 -17  -1    0.99    0.10
   7 -17  -1    0.96    0.10
  -7  17   1    0.98    0.19
   7  17  -1    0.88    0.17
   5 -17  -1    0.28    0.08
   5 -17  -1    0.27    0.08
  -5 -17   1    0.27    0.09
  -5  17   1    0.49    0.17
   5  17  -1    0.36    0.15
  -3 -17   1    0.07    0.08
   3 -17  -1    0.09    0.07
   3 -17  -1   -0.01    0.07
  -3  17   1    0.13    0.16
   3  17  -1    0.08    0.14
  -1 -17   1    0.00    0.07
   1 -17  -1    0.08    0.08
   1  17  -1    0.14    0.14
  -1  17   1    0.07    0.14
  -1 -17  -1    0.09    0.08
   1 -17   1    0.25    0.08
   1  17   1    0.15    0.14
  -1  17  -1    0.19    0.14
  -3 -17  -1    0.07    0.08
   3 -17   1    0.23    0.08
   3 -17   1    0.20    0.07
   3  17   1    0.14    0.15
  -3  17  -1    0.19    0.16
  -5 -17  -1    1.39    0.12
   5 -17   1    1.60    0.13
   5  17   1    1.17    0.19
  -5  17  -1    1.50    0.22
  -7 -17  -1    0.04    0.08
   7 -17   1    0.07    0.08
   7  17   1    0.03    0.13
  -7  17  -1    0.02    0.17
  -9 -17  -1    0.10    0.08
   9 -17   1    0.22    0.08
   9  17   1    0.16    0.13
  -9  17  -1    0.34    0.19
  11 -17   1    2.03    0.14
 -11 -17  -1    1.84    0.14
 -11  17  -1    1.60    0.24
  11  17   1    1.77    0.19
 -13 -17  -1    0.07    0.09
  13 -17   1    0.12    0.08
  13  17   1   -0.01    0.11
 -13  17  -1    0.34    0.17
 -15 -17  -1   -0.02    0.09
  15 -17   1    0.08    0.09
  15  17   1    0.00    0.11
 -15  17  -1   -0.02    0.18
  17 -17   1    0.56    0.10
 -17 -17  -1    0.24    0.10
  17  17   1    0.07    0.11
 -14 -18   1    0.10    0.09
  14 -18  -1    0.08    0.09
 -14  18   1    0.26    0.21
  14  18  -1    0.01    0.11
  12 -18  -1    0.11    0.09
 -12 -18   1    0.25    0.10
  12  18  -1    0.21    0.13
 -12  18   1    0.30    0.20
 -10 -18   1    1.21    0.12
  10 -18  -1    1.37    0.12
 -10  18   1    1.07    0.23
  10  18  -1    0.86    0.16
   8 -18  -1    0.01    0.07
  -8 -18   1    0.15    0.09
   8 -18  -1    0.05    0.08
  -8  18   1    0.13    0.17
   8  18  -1    0.28    0.14
   6 -18  -1   -0.10    0.07
   6 -18  -1   -0.13    0.06
  -6 -18   1    0.06    0.08
   6  18  -1    0.00    0.13
  -6  18   1    0.09    0.17
   4 -18  -1    0.42    0.08
  -4 -18   1    0.37    0.09
  -4  18   1    0.35    0.16
   4  18  -1    0.33    0.15
   2 -18  -1    0.06    0.08
  -2 -18   1    0.00    0.07
   2  18  -1   -0.01    0.14
  -2  18   1    0.21    0.16
   0 -18   1   -0.04    0.07
   0 -18  -1    0.02    0.08
   0  18   1    0.08    0.15
   0  18  -1    0.18    0.15
   2 -18   1    0.82    0.10
  -2 -18  -1    0.44    0.09
   2  18   1    0.70    0.16
  -2  18  -1    0.54    0.18
  -4 -18  -1   -0.06    0.08
   4 -18   1   -0.04    0.08
  -4  18  -1    0.22    0.15
   4  18   1    0.05    0.15
   6 -18   1    0.28    0.09
  -6 -18  -1    0.16    0.09
   6  18   1   -0.01    0.14
  -6  18  -1    0.14    0.17
  -8 -18  -1    1.34    0.13
   8 -18   1    1.65    0.13
  -8  18  -1    1.70    0.25
   8  18   1    1.48    0.19
  10 -18   1    0.23    0.09
 -10 -18  -1    0.15    0.09
  10  18   1   -0.09    0.11
 -10  18  -1    0.22    0.19
  12 -18   1   -0.05    0.08
 -12 -18  -1    0.01    0.08
 -12  18  -1   -0.21    0.17
  12  18   1   -0.08    0.12
  -9 -19   1    0.25    0.10
   9 -19  -1    0.33    0.09
  -9  19   1    0.31    0.19
   9  19  -1    0.24    0.15
  -7 -19   1    0.86    0.12
   7 -19  -1    1.15    0.12
   7  19  -1    1.19    0.19
  -7  19   1    1.17    0.21
   5 -19  -1    0.05    0.08
  -5 -19   1    0.15    0.09
  -5  19   1    0.20    0.16
   5  19  -1    0.26    0.15
  -3 -19   1   -0.01    0.08
   3 -19  -1    0.12    0.08
   3  19  -1    0.09    0.15
  -3  19   1   -0.06    0.16
   1 -19  -1    0.55    0.10
  -1 -19   1    0.39    0.09
  -1  19   1    0.35    0.18
   1  19  -1    0.35    0.17
  -1 -19  -1    0.13    0.09
   1 -19   1    0.22    0.08
  -1  19  -1    0.55    0.18
   1  19   1   -0.09    0.15
  -3 -19  -1   -0.06    0.08
  -3  19  -1   -0.21    0.15
   3  19   1   -0.18    0.14
   5 -19   1    1.14    0.11
  -5 -19  -1    1.14    0.12
   5  19   1    0.94    0.18
  -5  19  -1    1.37    0.23
  -7 -19  -1    0.06    0.09
   7 -19   1    0.24    0.09
   7  19   1   -0.08    0.13
  -7  19  -1    0.02    0.17
  -9 -19  -1    0.07    0.09
   9 -19   1   -0.02    0.09
  -9  19  -1    0.06    0.19
   9  19   1   -0.14    0.13
  32   0  -2    0.16    0.07
  32   0  -2    0.14    0.08
  30   0  -2    1.18    0.11
  30   0  -2    1.19    0.10
  28   0  -2    0.94    0.09
  28   0  -2    0.76    0.10
 -28   0   2    0.98    0.10
  26   0  -2    1.10    0.10
  26   0  -2    0.88    0.09
 -26   0   2    0.98    0.10
  26   0  -2    0.85    0.08
  24   0  -2    3.81    0.14
  24   0  -2    3.67    0.16
  24   0  -2    4.08    0.14
 -24   0   2    3.99    0.16
  24   0  -2    3.54    0.17
  22   0  -2    0.68    0.08
  22   0  -2    0.72    0.07
  22   0  -2    0.74    0.08
  22   0  -2    0.66    0.07
  20   0  -2    1.70    0.12
  20   0  -2    1.50    0.09
  20   0  -2    1.66    0.10
  20   0  -2    1.56    0.09
  18   0  -2    0.40    0.05
  18   0  -2    0.44    0.05
  18   0  -2    0.50    0.06
  18   0  -2    0.42    0.05
  16   0  -2    2.47    0.09
  16   0  -2    2.45    0.11
  16   0  -2    2.22    0.11
  16   0  -2    2.49    0.09
  14   0  -2   23.44    0.44
  14   0  -2   22.77    0.45
  14   0  -2   23.15    0.45
  14   0  -2   22.77    0.45
  12   0  -2   16.92    0.34
  12   0  -2   17.52    0.33
  12   0  -2   17.09    0.34
  12   0  -2   16.71    0.34
  10   0  -2    0.06    0.03
  10   0  -2    0.10    0.03
  10   0  -2    0.07    0.03
   8   0  -2   10.23    0.21
   8   0  -2   10.27    0.22
   8   0  -2   10.57    0.20
  -8   0   2   10.35    0.24
  -6   0   2   83.52    1.52
   6   0  -2   81.98    1.47
   6   0  -2   83.75    1.47
   4   0  -2  657.58   11.55
   4   0  -2  646.85   11.44
  -4   0   2  660.07   11.80
   2   0  -2  235.83    4.20
  -2   0   2  243.49    4.31
   2   0  -2  238.27    4.25
   0   0  -2  176.63    3.12
   0   0   2  175.63    3.16
   0   0  -2  176.29    3.06
   2   0   2  604.41   10.67
   2   0   2  600.89   10.81
  -2   0  -2  599.76   10.59
  -2   0  -2  597.01   10.46
  -4   0  -2  111.12    1.95
   4   0   2  109.95    1.97
  -4   0  -2  111.15    1.92
   4   0   2  109.35    1.99
  -6   0  -2   48.00    0.88
  -6   0  -2   49.64    0.85
   6   0   2   48.28    0.89
   6   0   2   48.02    0.88
   8   0   2    0.07    0.04
  -8   0  -2    0.08    0.03
  -8   0  -2    0.09    0.02
   8   0   2    0.09    0.04
 -10   0  -2    0.70    0.05
  10   0   2    0.74    0.05
  10   0   2    0.68    0.05
 -10   0  -2    0.57    0.05
  12   0   2    0.75    0.05
  12   0   2    0.61    0.05
 -12   0  -2    0.71    0.05
 -12   0  -2    0.65    0.05
 -14   0  -2   12.59    0.25
  14   0   2   11.99    0.27
 -14   0  -2   12.35    0.27
  14   0   2   12.39    0.26
 -16   0  -2   20.66    0.39
 -16   0  -2   20.14    0.42
  16   0   2   20.51    0.41
  16   0   2   20.78    0.43
  18   0   2    2.62    0.10
 -18   0  -2    2.50    0.12
 -18   0  -2    2.61    0.10
  18   0   2    2.61    0.11
  20   0   2    0.56    0.08
  20   0   2    0.70    0.06
 -20   0  -2    0.74    0.08
 -22   0  -2    2.63    0.13
  22   0   2    2.70    0.11
  22   0   2    2.40    0.13
  24   0   2    0.44    0.08
 -24   0  -2    0.63    0.08
 -26   0  -2    3.23    0.16
  26   0   2    3.03    0.15
  28   0   2    1.08    0.11
 -28   0  -2    1.18    0.11
 -30   0  -2   -0.03    0.08
  30   0   2    0.06    0.08
  32   0   2    0.15    0.09
 -32   0  -2    0.09    0.09
  33  -1  -2    0.17    0.08
  33  -1  -2    0.11    0.08
  33   1  -2    0.16    0.09
 -33   1   2    0.09    0.08
  31  -1  -2    0.33    0.08
  31  -1  -2    0.21    0.08
  31   1  -2    0.15    0.08
 -31   1   2    0.28    0.08
  31   1  -2    0.09    0.07
 -29  -1   2    0.51    0.09
  29  -1  -2    0.46    0.09
  29  -1  -2    0.42    0.08
  29   1  -2    0.54    0.08
  29   1  -2    0.58    0.09
  27  -1  -2    2.01    0.12
 -27  -1   2    2.02    0.15
  27  -1  -2    2.00    0.12
  27  -1  -2    1.73    0.12
  27  -1  -2    2.10    0.14
  27   1  -2    2.17    0.15
  27   1  -2    2.07    0.12
 -27   1   2    2.24    0.14
  25  -1  -2    0.42    0.07
 -25  -1   2    0.48    0.08
  25  -1  -2    0.47    0.08
  25  -1  -2    0.43    0.07
  25  -1  -2    0.45    0.08
  25   1  -2    0.44    0.08
  25   1  -2    0.47    0.07
  23  -1  -2    1.95    0.12
  23  -1  -2    2.07    0.11
  23  -1  -2    1.79    0.13
 -23  -1   2    1.96    0.13
  23  -1  -2    2.18    0.11
  23   1  -2    1.73    0.13
  23   1  -2    2.02    0.10
  23   1  -2    1.99    0.11
  23   1  -2    1.90    0.14
 -21  -1   2    2.08    0.13
  21  -1  -2    2.19    0.10
  21  -1  -2    2.21    0.12
  21  -1  -2    1.90    0.10
  21  -1  -2    2.11    0.11
  21   1  -2    2.07    0.09
  21   1  -2    2.10    0.12
  21   1  -2    2.15    0.10
  21   1  -2    1.97    0.13
  19  -1  -2    0.29    0.06
  19  -1  -2    0.36    0.06
  19  -1  -2    0.33    0.05
  19  -1  -2    0.23    0.05
  19   1  -2    0.37    0.05
  19   1  -2    0.24    0.05
  19   1  -2    0.26    0.06
  19   1  -2    0.27    0.05
  17  -1  -2    1.75    0.08
  17  -1  -2    1.59    0.10
  17  -1  -2    1.55    0.08
  17  -1  -2    1.62    0.09
  17   1  -2    1.71    0.10
  17   1  -2    1.44    0.11
  17   1  -2    1.55    0.08
  17   1  -2    1.72    0.08
  15  -1  -2   10.24    0.22
  15  -1  -2   10.24    0.22
  15  -1  -2   10.35    0.23
  15  -1  -2   10.01    0.23
  15   1  -2   10.39    0.22
  15   1  -2   10.06    0.22
  15   1  -2   10.03    0.24
  15   1  -2   10.18    0.24
  13  -1  -2   10.72    0.22
  13  -1  -2   10.68    0.23
  13  -1  -2   10.63    0.23
  13  -1  -2   10.62    0.23
  13   1  -2   10.55    0.22
  13   1  -2   10.38    0.24
  13   1  -2   10.68    0.22
  13   1  -2   10.50    0.23
  11  -1  -2    3.83    0.11
  11  -1  -2    3.89    0.10
  11  -1  -2    3.78    0.11
 -11  -1   2    3.91    0.13
  11  -1  -2    3.79    0.10
  11   1  -2    3.77    0.12
  11   1  -2    3.90    0.12
  11   1  -2    3.96    0.10
  11   1  -2    3.71    0.10
   9  -1  -2    3.05    0.09
  -9  -1   2    2.87    0.10
   9  -1  -2    2.81    0.09
   9  -1  -2    2.84    0.08
   9   1  -2    2.94    0.08
   9   1  -2    2.83    0.10
   7  -1  -2   90.51    1.63
  -7  -1   2   91.85    1.69
   7  -1  -2   92.59    1.64
   7  -1  -2   91.82    1.64
   7  -1  -2   93.08    1.67
  -7   1   2   92.78    1.67
   7   1  -2   93.37    1.63
   7   1  -2   90.84    1.65
   7   1  -2   95.57    1.64
   5  -1  -2   93.52    1.70
  -5  -1   2   94.84    1.72
   5  -1  -2   93.17    1.67
   5  -1  -2   93.90    1.66
   5   1  -2   93.14    1.66
   5   1  -2   93.58    1.68
  -5   1   2   95.01    1.72
  -5   1   2   98.79    1.70
   3  -1  -2   22.78    0.41
  -3  -1   2   22.32    0.43
   3   1  -2   22.47    0.42
  -3   1   2   22.85    0.43
  -3   1   2   22.15    0.44
   1  -1  -2   52.53    0.94
  -1  -1   2   52.44    0.98
   1  -1  -2   53.28    0.95
   1   1  -2   53.96    0.94
  -1   1   2   54.66    0.96
   1   1  -2   53.01    0.95
  -1   1   2   53.58    0.98
   1  -1   2   38.92    0.74
  -1  -1  -2   40.02    0.72
  -1  -1  -2   39.97    0.71
   1  -1   2   40.32    0.72
  -1   1  -2   40.76    0.71
   1   1   2   39.46    0.74
  -1   1  -2   40.01    0.72
   1   1   2   40.95    0.73
  -3  -1  -2  109.41    1.91
   3  -1   2  107.97    1.92
   3  -1   2  105.85    1.95
  -3  -1  -2  108.64    1.88
  -3   1  -2  105.83    1.91
   3   1   2  108.11    1.94
   3   1   2  109.70    1.93
   5  -1   2   13.93    0.28
   5  -1   2   13.59    0.27
  -5  -1  -2   13.54    0.27
  -5  -1  -2   13.57    0.26
   5   1   2   13.31    0.27
  -5   1  -2   13.35    0.27
   5   1   2   13.63    0.27
   7  -1   2   12.30    0.26
  -7  -1  -2   12.13    0.24
   7  -1   2   12.66    0.25
  -7  -1  -2   12.27    0.25
   7   1   2   12.79    0.26
   7   1   2   12.64    0.25
  -7   1  -2   12.11    0.26
   9  -1   2    1.24    0.07
  -9  -1  -2    1.26    0.06
   9  -1   2    1.16    0.06
  -9  -1  -2    1.31    0.07
   9   1   2    1.24    0.06
  -9   1  -2    1.22    0.07
   9   1   2    1.19    0.06
 -11  -1  -2    3.15    0.09
  11  -1   2    3.33    0.10
  11  -1   2    3.12    0.10
 -11  -1  -2    2.99    0.10
 -11   1  -2    3.11    0.08
  11   1   2    3.33    0.09
 -11   1  -2    3.13    0.11
  11   1   2    3.03    0.11
 -13  -1  -2    8.05    0.17
  13  -1   2    8.09    0.19
 -13  -1  -2    7.92    0.19
  13  -1   2    7.89    0.19
  13   1   2    8.18    0.18
 -13   1  -2    8.12    0.16
 -13   1  -2    7.84    0.19
  15  -1   2    2.11    0.10
 -15  -1  -2    2.23    0.11
 -15  -1  -2    2.30    0.09
  15  -1   2    2.29    0.09
 -15   1  -2    2.31    0.11
  15   1   2    2.39    0.11
  15   1   2    2.33    0.08
 -15   1  -2    2.25    0.08
 -17  -1  -2    3.23    0.11
  17  -1   2    3.16    0.12
  17  -1   2    3.10    0.11
 -17  -1  -2    3.30    0.13
  17   1   2    3.13    0.12
 -17   1  -2    3.24    0.10
  17   1   2    3.15    0.10
 -17   1  -2    3.25    0.13
  19  -1   2    4.02    0.14
 -19  -1  -2    4.14    0.15
  19  -1   2    4.01    0.13
 -19  -1  -2    3.91    0.13
 -19   1  -2    3.87    0.15
  19   1   2    3.72    0.14
  19   1   2    4.09    0.12
  21  -1   2    1.00    0.08
  21  -1   2    0.97    0.09
 -21  -1  -2    0.89    0.08
  21   1   2    1.02    0.09
 -21   1  -2    1.03    0.09
  23  -1   2    0.25    0.06
 -23  -1  -2    0.16    0.07
  23  -1   2    0.17    0.07
 -23   1  -2    0.21    0.07
  23   1   2    0.10    0.07
  25  -1   2    1.96    0.13
 -25  -1  -2    2.03    0.13
  25   1   2    1.92    0.12
 -25   1  -2    2.12    0.14
  27  -1   2    0.10    0.08
 -27  -1  -2    0.10    0.07
  27   1   2    0.17    0.08
 -27   1  -2    0.09    0.07
  29  -1   2    0.64    0.09
 -29  -1  -2    0.78    0.10
 -29   1  -2    0.73    0.10
  29   1   2    0.77    0.10
  31  -1   2    0.52    0.10
 -31  -1  -2    0.65    0.10
  31   1   2    0.54    0.10
 -31   1  -2    0.31    0.10
  32  -2  -2   -0.01    0.08
  32  -2  -2    0.19    0.08
  32   2  -2    0.12    0.08
 -32   2   2    0.09    0.07
  30  -2  -2    0.85    0.09
  30  -2  -2    0.83    0.10
 -30  -2   2    0.66    0.10
  30   2  -2    0.70    0.09
  30   2  -2    0.83    0.11
 -30   2   2    0.78    0.09
  28  -2  -2    0.59    0.08
  28  -2  -2    0.77    0.09
  28  -2  -2    0.72    0.09
 -28  -2   2    0.50    0.09
  28   2  -2    0.67    0.09
  28   2  -2    0.72    0.09
  26  -2  -2    0.35    0.07
  26  -2  -2    0.40    0.07
  26  -2  -2    0.46    0.08
 -26  -2   2    0.44    0.08
  26  -2  -2    0.44    0.07
  26   2  -2    0.54    0.09
  26   2  -2    0.52    0.08
  24  -2  -2    0.63    0.08
 -24  -2   2    0.59    0.08
  24  -2  -2    0.69    0.08
  24  -2  -2    0.59    0.07
  24  -2  -2    0.55    0.07
  24   2  -2    0.53    0.07
  24   2  -2    0.58    0.08
  22  -2  -2    0.22    0.06
 -22  -2   2    0.35    0.08
 -22  -2   2    0.22    0.07
  22  -2  -2    0.27    0.06
  22  -2  -2    0.33    0.07
  22  -2  -2    0.17    0.06
  22   2  -2    0.19    0.06
  22   2  -2    0.14    0.06
  22   2  -2    0.18    0.06
  20  -2  -2    2.47    0.12
 -20  -2   2    2.40    0.13
  20  -2  -2    2.51    0.12
  20  -2  -2    2.67    0.11
 -20  -2   2    2.63    0.13
  20  -2  -2    2.56    0.10
  20   2  -2    2.24    0.13
  20   2  -2    2.57    0.11
  20   2  -2    2.56    0.13
  20   2  -2    2.58    0.10
 -18  -2   2    5.02    0.17
  18  -2  -2    5.26    0.16
  18  -2  -2    5.29    0.15
  18  -2  -2    5.18    0.15
 -18  -2   2    5.01    0.17
  18  -2  -2    5.02    0.15
  18   2  -2    5.12    0.14
  18   2  -2    5.24    0.13
  18   2  -2    5.36    0.17
  18   2  -2    5.14    0.17
 -16  -2   2    9.91    0.24
  16  -2  -2   10.05    0.22
  16  -2  -2    9.48    0.22
  16  -2  -2    9.45    0.22
  16  -2  -2    9.53    0.22
  16   2  -2    9.56    0.24
  16   2  -2    9.62    0.21
  16   2  -2    9.69    0.23
  16   2  -2    9.76    0.22
  14  -2  -2    3.63    0.12
  14  -2  -2    4.07    0.12
  14  -2  -2    3.93    0.11
 -14  -2   2    4.02    0.13
  14  -2  -2    3.83    0.11
  14   2  -2    3.89    0.11
  14   2  -2    3.79    0.13
  14   2  -2    3.89    0.13
  12  -2  -2    1.55    0.06
  12  -2  -2    1.58    0.08
  12  -2  -2    1.56    0.08
  12  -2  -2    1.48    0.06
  12   2  -2    1.41    0.08
  12   2  -2    1.51    0.09
  12   2  -2    1.56    0.06
 -10  -2   2    0.00    0.04
  10  -2  -2    0.01    0.03
  10  -2  -2    0.08    0.03
  10  -2  -2    0.01    0.03
  10  -2  -2    0.02    0.03
  10   2  -2    0.09    0.03
  10   2  -2    0.00    0.03
  10   2  -2    0.07    0.03
   8  -2  -2   18.69    0.36
  -8  -2   2   19.05    0.38
   8  -2  -2   18.66    0.37
   8  -2  -2   19.64    0.36
   8   2  -2   18.63    0.37
   8   2  -2   19.08    0.35
  -8   2   2   18.90    0.39
   8   2  -2   18.47    0.37
   6  -2  -2   85.16    1.50
  -6  -2   2   85.32    1.55
   6  -2  -2   85.20    1.50
   6  -2  -2   85.68    1.54
   6   2  -2   83.77    1.52
   6   2  -2   84.72    1.51
  -6   2   2   87.25    1.56
  -4  -2   2    0.29    0.04
   4  -2  -2    0.22    0.03
   4  -2  -2    0.32    0.02
   4  -2  -2    0.26    0.03
   4   2  -2    0.26    0.03
  -4   2   2    0.27    0.06
   4   2  -2    0.33    0.03
   2  -2  -2    4.76    0.11
  -2  -2   2    4.91    0.12
   2  -2  -2    5.01    0.10
   2   2  -2    4.78    0.11
  -2   2   2    4.86    0.14
   2   2  -2    4.91    0.12
  -2   2   2    4.73    0.13
   0  -2  -2   11.05    0.21
   0  -2  -2   11.28    0.21
   0   2   2   11.00    0.23
   0   2   2   10.85    0.23
   0   2  -2   10.76    0.22
   0   2  -2   10.93    0.21
   2  -2   2  107.70    1.96
   2  -2   2  108.75    1.92
  -2  -2  -2  110.14    1.91
  -2  -2  -2  109.09    1.90
  -2   2  -2  106.03    1.89
  -2   2  -2  106.82    1.92
   2   2   2  110.65    1.94
   2   2   2  108.34    1.95
  -4  -2  -2  176.49    3.15
   4  -2   2  178.96    3.22
   4  -2   2  181.40    3.17
  -4  -2  -2  179.13    3.12
   4   2   2  180.56    3.21
   4   2   2  180.59    3.19
  -4   2  -2  177.78    3.16
   6  -2   2   42.31    0.77
  -6  -2  -2   41.41    0.76
   6  -2   2   42.61    0.78
  -6  -2  -2   41.75    0.75
   6   2   2   42.39    0.78
   6   2   2   41.61    0.77
  -6   2  -2   41.82    0.77
  -8  -2  -2    2.37    0.08
  -8  -2  -2    2.18    0.09
   8  -2   2    2.33    0.09
   8  -2   2    2.36    0.08
   8   2   2    2.44    0.08
  -8   2  -2    2.38    0.10
   8   2   2    2.28    0.09
  10  -2   2    0.17    0.04
  10  -2   2    0.22    0.04
 -10  -2  -2    0.17    0.03
 -10  -2  -2    0.25    0.03
  10   2   2    0.26    0.03
  10   2   2    0.19    0.05
 -10   2  -2    0.23    0.04
 -12  -2  -2    0.06    0.03
  12  -2   2    0.07    0.04
  12  -2   2    0.10    0.04
 -12  -2  -2    0.09    0.04
 -12   2  -2    0.10    0.04
  12   2   2    0.09    0.05
  12   2   2    0.12    0.03
  14  -2   2    0.06    0.04
 -14  -2  -2   -0.03    0.03
  14  -2   2    0.09    0.05
 -14  -2  -2    0.00    0.04
  14   2   2   -0.02    0.05
  14   2   2    0.02    0.03
 -14   2  -2    0.01    0.02
 -14   2  -2    0.01    0.04
  16  -2   2    6.03    0.16
 -16  -2  -2    6.26    0.18
  16  -2   2    6.06    0.17
 -16  -2  -2    6.21    0.16
  16   2   2    6.15    0.14
 -16   2  -2    6.22    0.17
 -16   2  -2    6.20    0.14
  16   2   2    6.14    0.17
  18  -2   2    3.50    0.12
 -18  -2  -2    3.60    0.14
  18  -2   2    3.37    0.13
 -18  -2  -2    3.44    0.12
 -18   2  -2    3.48    0.14
  18   2   2    3.33    0.10
  18   2   2    3.37    0.13
  20  -2   2    0.02    0.05
 -20  -2  -2    0.05    0.05
  20  -2   2    0.08    0.06
 -20  -2  -2    0.07    0.05
  20   2   2    0.06    0.06
 -20   2  -2   -0.11    0.05
 -22  -2  -2    2.76    0.14
  22  -2   2    2.62    0.13
  22  -2   2    2.84    0.12
 -22   2  -2    2.58    0.13
  22   2   2    2.73    0.14
  24  -2   2    0.58    0.07
  24  -2   2    0.48    0.09
 -24  -2  -2    0.47    0.08
 -24   2  -2    0.56    0.08
  24   2   2    0.45    0.09
 -26  -2  -2    1.26    0.11
  26  -2   2    1.56    0.12
  26   2   2    1.37    0.12
 -26   2  -2    1.24    0.11
 -28  -2  -2    0.73    0.10
  28  -2   2    0.70    0.10
  28   2   2    0.64    0.09
 -28   2  -2    0.60    0.09
 -30  -2  -2    0.07    0.08
  30  -2   2    0.03    0.08
 -30   2  -2    0.17    0.09
  30   2   2    0.12    0.08
  32  -2   2    0.01    0.08
 -32  -2  -2    0.08    0.09
 -32   2  -2   -0.03    0.08
  32   2   2    0.01    0.08
  33  -3  -2    0.22    0.08
  33   3  -2    0.52    0.10
 -31  -3   2    0.15    0.08
  31  -3  -2    0.12    0.07
  31   3  -2    0.18    0.09
  29  -3  -2    0.43    0.08
  29  -3  -2    0.30    0.08
 -29  -3   2    0.36    0.09
  29  -3  -2    0.27    0.08
  29   3  -2    0.40    0.08
  29   3  -2    0.47    0.09
 -29   3   2    0.44    0.08
  27  -3  -2    0.28    0.07
  27  -3  -2    0.25    0.07
  27  -3  -2    0.47    0.08
 -27  -3   2    0.33    0.08
 -27   3   2    0.40    0.07
  27   3  -2    0.25    0.07
  27   3  -2    0.33    0.08
  25  -3  -2    0.40    0.07
  25  -3  -2    0.35    0.07
  25  -3  -2    0.34    0.07
  25  -3  -2    0.42    0.07
 -25  -3   2    0.40    0.08
 -25   3   2    0.36    0.07
  25   3  -2    0.41    0.08
  25   3  -2    0.33    0.07
  23  -3  -2    0.32    0.06
  23  -3  -2    0.44    0.07
  23  -3  -2    0.42    0.07
 -23  -3   2    0.22    0.07
  23  -3  -2    0.34    0.07
  23   3  -2    0.29    0.07
  23   3  -2    0.21    0.06
  21  -3  -2    3.00    0.13
  21  -3  -2    2.71    0.12
  21  -3  -2    2.70    0.11
 -21  -3   2    2.81    0.14
  21  -3  -2    2.74    0.11
  21   3  -2    2.69    0.12
  21   3  -2    2.83    0.14
  19  -3  -2    4.10    0.14
  19  -3  -2    3.97    0.13
 -19  -3   2    4.20    0.15
  19  -3  -2    4.13    0.13
 -19  -3   2    4.14    0.16
  19  -3  -2    4.12    0.14
  19   3  -2    3.75    0.15
  19   3  -2    3.98    0.13
 -17  -3   2    6.66    0.19
  17  -3  -2    6.68    0.17
 -17  -3   2    6.43    0.18
  17  -3  -2    7.07    0.17
  17  -3  -2    6.47    0.17
  17  -3  -2    6.63    0.17
  17   3  -2    6.27    0.19
  17   3  -2    6.68    0.17
  17   3  -2    6.69    0.19
  15  -3  -2    6.05    0.15
  15  -3  -2    6.37    0.16
 -15  -3   2    6.21    0.18
  15  -3  -2    6.10    0.16
  15  -3  -2    5.96    0.16
 -15  -3   2    6.23    0.17
  15   3  -2    5.96    0.18
  15   3  -2    6.15    0.15
  15   3  -2    6.14    0.18
  13  -3  -2    0.85    0.05
  13  -3  -2    0.98    0.07
 -13  -3   2    0.74    0.06
  13  -3  -2    0.85    0.07
 -13  -3   2    1.09    0.08
  13  -3  -2    0.88    0.06
  13   3  -2    0.77    0.06
  13   3  -2    0.87    0.07
  13   3  -2    0.80    0.06
  11  -3  -2    0.40    0.04
  11  -3  -2    0.44    0.04
 -11  -3   2    0.40    0.05
  11  -3  -2    0.43    0.04
  11  -3  -2    0.35    0.04
 -11  -3   2    0.44    0.05
  11   3  -2    0.35    0.05
  11   3  -2    0.45    0.04
  11   3  -2    0.30    0.04
 -11   3   2    0.52    0.07
   9  -3  -2    2.55    0.08
  -9  -3   2    2.57    0.10
   9  -3  -2    2.65    0.08
   9  -3  -2    2.58    0.09
   9   3  -2    2.51    0.10
  -9   3   2    2.66    0.13
   9   3  -2    2.39    0.10
   9   3  -2    2.61    0.08
   7  -3  -2    3.86    0.09
   7  -3  -2    3.69    0.10
   7  -3  -2    3.76    0.10
  -7  -3   2    3.68    0.11
   7   3  -2    3.80    0.09
   7   3  -2    3.57    0.12
   7   3  -2    3.48    0.12
  -7   3   2    3.79    0.15
  -5  -3   2   52.13    0.96
   5  -3  -2   51.66    0.95
   5  -3  -2   51.06    0.93
   5   3  -2   50.95    0.93
   5   3  -2   51.13    0.95
   5   3  -2   53.90    0.94
  -5   3   2   53.96    0.99
   3  -3  -2   29.43    0.54
   3  -3  -2   28.90    0.53
  -3  -3   2   29.17    0.55
   3   3  -2   28.65    0.53
  -3   3   2   29.98    0.59
   1  -3  -2    1.99    0.07
  -1  -3   2    2.00    0.07
   1  -3  -2    2.08    0.06
  -1   3   2    1.88    0.10
   1   3  -2    2.26    0.09
   1   3  -2    1.91    0.08
   1   3  -2    1.97    0.07
   1  -3   2   50.37    0.90
  -1  -3  -2   52.28    0.91
   1  -3   2   50.75    0.94
  -1  -3  -2   50.93    0.91
   1  -3   2   50.69    0.91
   1   3   2   51.35    0.95
  -1   3  -2   51.84    0.92
  -1   3  -2   51.85    0.93
  -1   3  -2   49.35    0.90
   1   3   2   50.68    0.94
  -3  -3  -2   34.84    0.63
   3  -3   2   34.76    0.66
   3  -3   2   34.49    0.63
  -3  -3  -2   35.26    0.63
   3  -3   2   34.27    0.62
   3   3   2   35.83    0.65
   3   3   2   34.92    0.66
  -3   3  -2   34.21    0.64
   5  -3   2   28.66    0.55
  -5  -3  -2   28.52    0.53
   5  -3   2   29.56    0.54
  -5  -3  -2   28.72    0.53
   5   3   2   29.45    0.54
   5   3   2   29.22    0.56
  -5   3  -2   29.02    0.55
  -7  -3  -2    6.22    0.15
   7  -3   2    6.17    0.16
  -7  -3  -2    6.11    0.15
   7  -3   2    6.28    0.15
  -7   3  -2    6.17    0.16
   7   3   2    6.38    0.16
   7   3   2    6.21    0.15
   9  -3   2    0.03    0.04
  -9  -3  -2    0.00    0.03
  -9  -3  -2    0.02    0.03
   9  -3   2    0.02    0.03
   9   3   2    0.02    0.03
  -9   3  -2    0.00    0.03
   9   3   2    0.08    0.04
   9   3   2   -0.01    0.03
  11  -3   2    0.38    0.05
 -11  -3  -2    0.41    0.04
  11  -3   2    0.40    0.05
 -11  -3  -2    0.50    0.04
  11   3   2    0.39    0.06
  11   3   2    0.49    0.04
 -11   3  -2    0.50    0.05
  11   3   2    0.38    0.05
  13  -3   2    0.37    0.05
 -13  -3  -2    0.45    0.05
  13  -3   2    0.54    0.06
 -13  -3  -2    0.34    0.05
 -13   3  -2    0.33    0.05
  13   3   2    0.30    0.05
  13   3   2    0.34    0.06
  13   3   2    0.46    0.04
  15  -3   2    2.92    0.11
 -15  -3  -2    2.71    0.12
 -15  -3  -2    2.93    0.11
  15  -3   2    2.74    0.11
  15   3   2    2.81    0.11
  15   3   2    3.02    0.13
  15   3   2    3.10    0.08
 -15   3  -2    2.84    0.12
  17  -3   2    1.23    0.09
  17  -3   2    1.44    0.09
 -17  -3  -2    1.34    0.10
 -17  -3  -2    1.33    0.10
  17   3   2    1.51    0.11
 -17   3  -2    1.50    0.10
  17   3   2    1.28    0.09
  19  -3   2    6.80    0.19
  19  -3   2    6.75    0.19
 -19  -3  -2    6.45    0.20
 -19  -3  -2    6.89    0.18
 -19   3  -2    6.47    0.19
  19   3   2    6.84    0.20
  19   3   2    7.28    0.22
  21  -3   2    1.68    0.11
  21  -3   2    1.56    0.11
 -21  -3  -2    1.58    0.12
 -21  -3  -2    1.75    0.11
 -21   3  -2    1.75    0.12
  21   3   2    1.51    0.11
 -23  -3  -2    0.22    0.07
  23  -3   2    0.25    0.08
  23  -3   2    0.33    0.07
  23   3   2    0.16    0.07
 -23   3  -2    0.23    0.07
  25  -3   2    1.12    0.09
  25  -3   2    1.10    0.10
 -25  -3  -2    1.00    0.10
  25   3   2    1.17    0.11
 -25   3  -2    0.96    0.10
 -27  -3  -2    0.11    0.07
  27  -3   2    0.23    0.08
  27   3   2    0.13    0.07
 -27   3  -2    0.02    0.07
 -29  -3  -2    0.13    0.08
  29  -3   2   -0.02    0.07
 -29   3  -2    0.13    0.08
  29   3   2    0.00    0.07
  31  -3   2    0.19    0.08
 -31  -3  -2    0.18    0.09
 -31   3  -2    0.19    0.09
  31   3   2    0.07    0.09
 -32  -4   2    0.10    0.08
  32  -4  -2    0.01    0.07
  32   4  -2    0.23    0.09
  30  -4  -2    0.54    0.09
  30  -4  -2    0.55    0.09
 -30  -4   2    0.61    0.10
  30   4  -2    0.37    0.09
  28  -4  -2    0.26    0.08
  28  -4  -2    0.33    0.08
 -28  -4   2    0.14    0.08
  28   4  -2    0.37    0.08
  28   4  -2    0.34    0.09
 -26  -4   2    0.12    0.07
  26  -4  -2    0.16    0.07
  26  -4  -2    0.11    0.07
  26   4  -2    0.06    0.07
  26   4  -2    0.02    0.06
 -26   4   2    0.10    0.06
  24  -4  -2   -0.01    0.05
 -24  -4   2   -0.09    0.06
  24  -4  -2   -0.10    0.05
  24  -4  -2   -0.11    0.06
  24  -4  -2    0.04    0.06
 -24   4   2   -0.01    0.05
  24   4  -2   -0.05    0.06
  24   4  -2    0.09    0.07
  22  -4  -2    0.65    0.07
  22  -4  -2    0.55    0.07
  22  -4  -2    0.42    0.07
 -22  -4   2    0.53    0.08
  22  -4  -2    0.63    0.07
 -22   4   2    0.49    0.07
  22   4  -2    0.56    0.08
  22   4  -2    0.57    0.07
  20  -4  -2    4.31    0.15
  20  -4  -2    4.26    0.14
  20  -4  -2    4.21    0.14
 -20  -4   2    4.21    0.17
  20  -4  -2    4.25    0.14
  20   4  -2    4.05    0.17
  20   4  -2    4.33    0.14
 -18  -4   2   11.25    0.28
  18  -4  -2   10.89    0.25
  18  -4  -2   11.35    0.26
  18  -4  -2   11.40    0.25
  18  -4  -2   11.14    0.25
  18   4  -2   11.26    0.25
  18   4  -2   10.77    0.28
 -16  -4   2   15.11    0.33
  16  -4  -2   15.48    0.33
  16  -4  -2   15.20    0.31
 -16  -4   2   15.36    0.34
  16  -4  -2   15.28    0.32
  16  -4  -2   15.13    0.32
 -16   4   2   15.49    0.38
  16   4  -2   15.25    0.32
  16   4  -2   15.51    0.35
  14  -4  -2    4.75    0.13
 -14  -4   2    4.84    0.15
  14  -4  -2    4.74    0.13
  14  -4  -2    4.80    0.13
 -14  -4   2    4.87    0.14
  14  -4  -2    4.78    0.14
  14   4  -2    4.88    0.13
 -14   4   2    4.62    0.19
  14   4  -2    4.82    0.16
  12  -4  -2   15.29    0.31
  12  -4  -2   14.86    0.30
 -12  -4   2   15.53    0.31
  12  -4  -2   15.10    0.29
 -12  -4   2   14.75    0.32
  12   4  -2   14.85    0.32
  12   4  -2   14.82    0.30
 -12   4   2   14.91    0.36
  10  -4  -2    5.17    0.13
  10  -4  -2    5.27    0.14
  10  -4  -2    5.20    0.12
 -10  -4   2    5.15    0.15
 -10  -4   2    5.37    0.14
 -10   4   2    4.97    0.18
  10   4  -2    4.86    0.15
  10   4  -2    5.34    0.13
   8  -4  -2    7.01    0.16
   8  -4  -2    6.78    0.16
   8  -4  -2    6.99    0.14
  -8  -4   2    7.07    0.17
  -8  -4   2    7.20    0.17
   8   4  -2    7.15    0.18
  -8   4   2    6.90    0.22
   8   4  -2    7.41    0.16
   6  -4  -2    1.82    0.07
  -6  -4   2    1.80    0.09
  -6  -4   2    1.81    0.08
   6  -4  -2    1.75    0.07
   6   4  -2    1.95    0.09
  -6   4   2    2.02    0.14
   6   4  -2    1.76    0.08
  -4  -4   2    9.81    0.21
   4  -4  -2   10.07    0.21
   4  -4  -2    9.68    0.21
  -4  -4   2    9.99    0.21
   4   4  -2    9.98    0.22
   4   4  -2   10.14    0.22
  -2  -4   2   36.85    0.68
   2  -4  -2   36.41    0.66
  -2  -4   2   35.82    0.66
   2  -4  -2   35.86    0.67
   2   4  -2   35.76    0.67
   2   4  -2   37.00    0.69
  -2   4   2   37.14    0.72
   0  -4   2   12.39    0.24
   0  -4   2   12.28    0.26
   0  -4  -2   12.20    0.24
   0  -4  -2   12.16    0.25
   0  -4  -2   12.61    0.23
   0   4   2   11.83    0.28
   0   4  -2   12.06    0.26
   0   4  -2   12.50    0.27
  -2  -4  -2   93.13    1.65
  -2  -4  -2   94.87    1.65
   2  -4   2   92.38    1.70
   2  -4   2   92.67    1.64
  -2   4  -2   94.04    1.67
  -2   4  -2   92.70    1.69
   2   4   2   94.39    1.70
   2   4   2   93.80    1.71
  -4  -4  -2    0.07    0.02
   4  -4   2    0.02    0.03
   4  -4   2    0.05    0.02
   4  -4   2    0.05    0.04
  -4  -4  -2    0.10    0.03
  -4   4  -2    0.07    0.04
   4   4   2    0.09    0.03
   4   4   2    0.04    0.05
   4   4   2   -0.01    0.03
   6  -4   2    0.06    0.03
  -6  -4  -2    0.00    0.03
  -6  -4  -2    0.03    0.03
   6  -4   2    0.02    0.04
  -6   4  -2    0.06    0.03
   6   4   2    0.08    0.03
   6   4   2    0.03    0.04
   6   4   2    0.04    0.03
  -8  -4  -2    7.48    0.17
   8  -4   2    7.47    0.17
   8  -4   2    7.14    0.18
   8   4   2    7.12    0.17
   8   4   2    7.63    0.19
  -8   4  -2    7.28    0.18
   8   4   2    7.50    0.15
  10  -4   2    8.21    0.20
  10  -4   2    8.16    0.19
 -10  -4  -2    7.92    0.19
  10   4   2    8.40    0.17
  10   4   2    8.04    0.19
 -10   4  -2    8.15    0.20
  10   4   2    8.17    0.20
  12  -4   2    2.47    0.09
  12  -4   2    2.49    0.10
 -12  -4  -2    2.61    0.10
 -12   4  -2    2.70    0.11
  12   4   2    2.58    0.11
  12   4   2    2.67    0.11
  12   4   2    2.76    0.07
  14  -4   2    1.47    0.09
 -14  -4  -2    1.57    0.10
 -14  -4  -2    1.47    0.09
  14  -4   2    1.39    0.09
  14   4   2    1.50    0.05
  14   4   2    1.50    0.10
  14   4   2    1.28    0.10
 -14   4  -2    1.45    0.10
  16  -4   2    6.59    0.18
 -16  -4  -2    6.75    0.18
 -16  -4  -2    6.50    0.18
  16  -4   2    6.69    0.18
  16   4   2    6.77    0.19
  16   4   2    6.57    0.20
 -16   4  -2    6.47    0.19
  18  -4   2    3.87    0.14
 -18  -4  -2    3.95    0.15
 -18  -4  -2    4.13    0.14
  18  -4   2    4.01    0.14
 -18   4  -2    4.06    0.15
  18   4   2    4.10    0.15
  18   4   2    4.15    0.16
 -20  -4  -2    0.38    0.07
 -20  -4  -2    0.57    0.07
  20  -4   2    0.31    0.07
  20  -4   2    0.51    0.07
 -20   4  -2    0.42    0.07
  20   4   2    0.49    0.08
  20   4   2    0.53    0.08
 -22  -4  -2    4.15    0.16
 -22  -4  -2    3.97    0.16
  22  -4   2    4.19    0.15
  22  -4   2    4.39    0.16
  22   4   2    4.06    0.17
 -22   4  -2    3.90    0.16
  22   4   2    4.15    0.19
 -24  -4  -2    0.41    0.08
  24  -4   2    0.38    0.07
  24  -4   2    0.36    0.08
  24   4   2    0.54    0.09
 -24   4  -2    0.44    0.08
  26  -4   2    0.27    0.08
  26  -4   2    0.24    0.07
 -26  -4  -2    0.26    0.08
 -26   4  -2    0.28    0.08
  26   4   2    0.31    0.09
  28  -4   2    0.30    0.08
  28  -4   2    0.38    0.08
 -28  -4  -2    0.27    0.08
  28   4   2    0.24    0.09
 -28   4  -2    0.53    0.09
 -30  -4  -2    0.07    0.08
  30  -4   2    0.04    0.08
 -30   4  -2    0.16    0.09
  30   4   2    0.12    0.08
  32  -4   2   -0.09    0.08
 -32  -4  -2   -0.04    0.08
 -32   4  -2   -0.07    0.09
  32   4   2    0.02    0.09
  31  -5  -2   -0.02    0.07
  31  -5  -2    0.19    0.08
 -31  -5   2    0.30    0.09
  31   5  -2    0.25    0.09
 -31   5   2   -0.10    0.12
  29  -5  -2    0.37    0.08
 -29  -5   2    0.22    0.08
  29  -5  -2    0.38    0.08
  29   5  -2    0.11    0.08
  27  -5  -2    0.66    0.09
  27  -5  -2    0.55    0.08
 -27  -5   2    0.47    0.09
  27   5  -2    0.55    0.09
  27   5  -2    0.60    0.09
  25  -5  -2    0.10    0.07
 -25  -5   2    0.10    0.07
  25  -5  -2    0.10    0.07
  25   5  -2   -0.05    0.07
 -25   5   2    0.03    0.11
  25   5  -2    0.16    0.07
  23  -5  -2    0.39    0.08
  23  -5  -2    0.56    0.07
  23  -5  -2    0.30    0.07
 -23  -5   2    0.52    0.08
 -23   5   2    0.41    0.11
  23   5  -2    0.53    0.08
  23   5  -2    0.43    0.07
 -21  -5   2    2.69    0.15
  21  -5  -2    2.62    0.12
  21  -5  -2    2.26    0.11
  21  -5  -2    2.29    0.12
 -21   5   2    2.63    0.19
 -21   5   2    2.52    0.12
  21   5  -2    2.61    0.15
  21   5  -2    2.60    0.12
  19  -5  -2    6.57    0.18
 -19  -5   2    6.33    0.20
  19  -5  -2    6.50    0.18
  19  -5  -2    6.49    0.18
  19   5  -2    6.34    0.17
  19   5  -2    6.56    0.21
 -19   5   2    6.49    0.25
 -19   5   2    6.30    0.17
  17  -5  -2    5.80    0.16
 -17  -5   2    5.93    0.19
  17  -5  -2    5.68    0.17
  17  -5  -2    6.05    0.16
  17  -5  -2    6.19    0.16
 -17   5   2    5.76    0.23
  17   5  -2    5.56    0.19
 -17   5   2    6.06    0.15
  17   5  -2    6.00    0.16
 -15  -5   2    7.73    0.21
  15  -5  -2    7.34    0.18
  15  -5  -2    7.60    0.18
  15  -5  -2    7.44    0.19
 -15   5   2    7.55    0.17
  15   5  -2    7.57    0.21
  15   5  -2    7.81    0.19
 -15   5   2    7.80    0.26
  13  -5  -2    1.93    0.08
 -13  -5   2    1.81    0.11
 -13  -5   2    1.98    0.09
  13  -5  -2    1.60    0.09
  13  -5  -2    2.07    0.09
 -13   5   2    1.87    0.07
  13   5  -2    1.70    0.11
  13   5  -2    1.72    0.08
 -13   5   2    1.87    0.15
  11  -5  -2   33.89    0.62
 -11  -5   2   33.64    0.64
  11  -5  -2   33.67    0.65
  11  -5  -2   33.65    0.61
 -11  -5   2   33.85    0.64
  11   5  -2   33.77    0.63
 -11   5   2   33.71    0.61
 -11   5   2   33.49    0.71
  11   5  -2   33.46    0.65
  -9  -5   2   23.97    0.48
  -9  -5   2   25.17    0.47
   9  -5  -2   24.97    0.46
   9  -5  -2   23.85    0.48
  -9   5   2   24.33    0.44
   9   5  -2   24.48    0.48
   9   5  -2   24.60    0.47
  -9   5   2   24.20    0.54
  -7  -5   2    4.92    0.13
   7  -5  -2    4.83    0.13
   7  -5  -2    5.09    0.13
  -7  -5   2    4.91    0.14
   7   5  -2    5.14    0.13
   7   5  -2    5.09    0.14
  -7   5   2    5.30    0.20
   5  -5  -2    0.08    0.03
   5  -5  -2    0.11    0.03
  -5  -5   2    0.03    0.03
  -5  -5   2    0.12    0.04
  -5   5   2    0.06    0.07
   5   5  -2    0.11    0.03
   5   5  -2    0.09    0.04
  -3  -5   2    6.77    0.16
   3  -5  -2    6.51    0.16
  -3  -5   2    6.52    0.16
   3  -5  -2    6.66    0.15
   3   5  -2    7.12    0.19
  -3   5   2    6.56    0.22
   1  -5  -2    2.40    0.09
  -1  -5   2    2.43    0.09
   1  -5  -2    2.45    0.08
  -1  -5   2    2.70    0.10
   1   5  -2    2.61    0.11
  -1   5   2    2.58    0.16
   1   5  -2    2.47    0.14
  -1  -5  -2    4.31    0.12
   1  -5   2    4.25    0.11
  -1  -5  -2    4.05    0.10
   1  -5   2    4.28    0.12
  -1  -5  -2    4.19    0.10
   1   5   2    4.05    0.16
   1   5   2    4.01    0.10
  -1   5  -2    4.08    0.15
  -1   5  -2    4.11    0.13
  -3  -5  -2    2.52    0.07
  -3  -5  -2    2.62    0.10
   3  -5   2    2.53    0.08
   3  -5   2    2.40    0.09
  -3   5  -2    2.47    0.09
   3   5   2    2.44    0.08
  -3   5  -2    2.60    0.13
   3   5   2    2.63    0.09
   3   5   2    2.49    0.12
   5  -5   2   10.33    0.23
   5  -5   2   10.37    0.21
   5  -5   2   10.48    0.20
  -5  -5  -2   10.45    0.22
   5   5   2    9.92    0.25
   5   5   2   10.79    0.22
  -5   5  -2   10.17    0.25
  -5   5  -2   10.41    0.23
   5   5   2   10.09    0.21
   7  -5   2   17.48    0.36
  -7  -5  -2   17.80    0.35
   7  -5   2   17.62    0.35
  -7   5  -2   17.58    0.35
   7   5   2   18.26    0.34
   7   5   2   17.52    0.38
   7   5   2   17.39    0.35
   9  -5   2   11.29    0.26
   9  -5   2   11.79    0.25
  -9  -5  -2   11.49    0.25
   9   5   2   11.52    0.22
  -9   5  -2   11.46    0.25
   9   5   2   11.38    0.27
   9   5   2   11.53    0.25
  11  -5   2    5.83    0.15
  11  -5   2    5.53    0.16
 -11  -5  -2    5.62    0.16
  11   5   2    5.83    0.17
 -11   5  -2    5.75    0.16
  11   5   2    5.68    0.18
 -13  -5  -2    9.00    0.21
  13  -5   2    8.75    0.22
  13  -5   2    8.86    0.21
  13   5   2    8.50    0.22
 -13   5  -2    8.81    0.22
  13   5   2    8.63    0.23
 -15  -5  -2    3.60    0.13
  15  -5   2    3.59    0.12
  15  -5   2    3.45    0.13
 -15   5  -2    3.51    0.13
  15   5   2    3.74    0.14
  15   5   2    3.52    0.14
 -17  -5  -2    0.65    0.07
  17  -5   2    0.59    0.07
  17  -5   2    0.68    0.07
  17   5   2    0.54    0.08
 -17   5  -2    0.72    0.07
  17   5   2    0.58    0.07
  19  -5   2    8.38    0.22
  19  -5   2    9.07    0.23
 -19  -5  -2    8.88    0.22
 -19  -5  -2    8.76    0.23
  19   5   2    8.68    0.24
  19   5   2    9.02    0.25
 -19   5  -2    8.47    0.24
 -21  -5  -2    2.35    0.13
 -21  -5  -2    2.39    0.13
  21  -5   2    2.33    0.12
  21  -5   2    2.44    0.12
  21   5   2    2.39    0.13
  21   5   2    2.50    0.15
 -21   5  -2    2.28    0.14
 -23  -5  -2    0.06    0.06
  23  -5   2    0.04    0.06
 -23  -5  -2   -0.09    0.06
  23  -5   2   -0.05    0.06
  23   5   2   -0.11    0.07
 -23   5  -2    0.00    0.07
  23   5   2   -0.11    0.06
 -25  -5  -2    0.75    0.09
  25  -5   2    0.59    0.09
  25  -5   2    0.83    0.09
  25   5   2    0.61    0.10
 -25   5  -2    0.69    0.10
  25   5   2    0.67    0.10
  27  -5   2    0.15    0.07
  27  -5   2    0.09    0.08
 -27  -5  -2    0.08    0.07
  27   5   2    0.05    0.07
 -27   5  -2    0.21    0.08
  29  -5   2    0.24    0.08
 -29  -5  -2    0.12    0.08
  29  -5   2    0.09    0.07
  29   5   2    0.00    0.07
 -29   5  -2    0.15    0.09
 -31  -5  -2    0.34    0.09
  31  -5   2    0.42    0.09
 -31   5  -2    0.33    0.10
  31   5   2    0.35    0.10
 -32  -6   2    0.03    0.09
  32  -6  -2    0.18    0.09
  32  -6  -2    0.03    0.08
  32   6  -2   -0.03    0.09
 -32   6   2   -0.06    0.13
  30  -6  -2    0.48    0.09
  30  -6  -2    0.46    0.09
 -30  -6   2    0.35    0.09
  30   6  -2    0.34    0.09
 -30   6   2    0.45    0.14
  28  -6  -2    0.11    0.07
 -28  -6   2   -0.05    0.07
  28  -6  -2    0.06    0.06
 -28   6   2    0.04    0.12
  28   6  -2    0.06    0.08
  26  -6  -2    0.38    0.08
 -26  -6   2    0.33    0.09
  26  -6  -2    0.38    0.08
  26   6  -2    0.40    0.09
 -26   6   2    0.44    0.13
  26   6  -2    0.37    0.08
  24  -6  -2    0.72    0.09
 -24  -6   2    0.90    0.10
  24  -6  -2    0.91    0.09
  24   6  -2    1.06    0.11
  24   6  -2    1.10    0.09
 -24   6   2    0.62    0.14
 -22  -6   2    0.39    0.08
  22  -6  -2    0.20    0.07
  22  -6  -2    0.17    0.07
  22  -6  -2    0.38    0.06
  22   6  -2    0.34    0.07
  22   6  -2    0.39    0.08
 -22   6   2    0.31    0.12
 -20  -6   2    2.57    0.15
  20  -6  -2    2.18    0.12
  20  -6  -2    2.46    0.12
 -20   6   2    2.62    0.20
  20   6  -2    2.39    0.14
  20   6  -2    2.29    0.12
  18  -6  -2    3.24    0.12
  18  -6  -2    3.22    0.13
 -18  -6   2    3.13    0.15
  18   6  -2    3.29    0.13
 -18   6   2    3.28    0.11
  18   6  -2    3.30    0.15
 -18   6   2    3.03    0.21
  16  -6  -2    2.52    0.10
  16  -6  -2    2.63    0.11
 -16  -6   2    2.75    0.13
  16   6  -2    2.34    0.13
 -16   6   2    2.50    0.19
 -16   6   2    2.70    0.10
  16   6  -2    2.77    0.11
 -14  -6   2    6.90    0.20
 -14  -6   2    6.83    0.17
  14  -6  -2    6.76    0.18
  14  -6  -2    6.60    0.17
 -14   6   2    6.75    0.15
  14   6  -2    6.53    0.19
 -14   6   2    6.63    0.24
  14   6  -2    6.95    0.18
  12  -6  -2   28.49    0.56
 -12  -6   2   28.25    0.56
 -12  -6   2   28.79    0.55
  12  -6  -2   28.15    0.54
  12   6  -2   28.12    0.56
  12   6  -2   28.24    0.55
 -12   6   2   28.38    0.52
 -12   6   2   28.20    0.63
  10  -6  -2   17.35    0.34
 -10  -6   2   16.87    0.36
  10  -6  -2   16.78    0.35
 -10  -6   2   17.67    0.35
  10   6  -2   17.11    0.37
  10   6  -2   17.15    0.35
 -10   6   2   16.54    0.43
 -10   6   2   17.21    0.32
   8  -6  -2   39.97    0.75
  -8  -6   2   39.40    0.75
  -8  -6   2   41.21    0.75
   8  -6  -2   39.42    0.73
  -8   6   2   39.85    0.83
   8   6  -2   40.38    0.75
   8   6  -2   39.59    0.75
   6  -6  -2    6.27    0.15
  -6  -6   2    6.42    0.16
  -6  -6   2    6.48    0.15
   6  -6  -2    6.51    0.15
   6   6  -2    6.25    0.17
   6   6  -2    6.39    0.17
  -6   6   2    6.28    0.23
   4  -6  -2    8.56    0.19
  -4  -6   2    8.50    0.19
   4  -6  -2    8.65    0.19
  -4  -6   2    8.34    0.20
   4   6  -2    8.41    0.20
   4   6  -2    8.71    0.22
  -4   6   2    8.91    0.27
   2  -6  -2    3.71    0.10
  -2  -6   2    3.74    0.11
  -2  -6   2    3.68    0.11
   2  -6  -2    3.59    0.11
   2   6  -2    3.69    0.12
  -2   6   2    3.80    0.17
   2   6  -2    3.75    0.16
   0  -6  -2    0.21    0.04
   0  -6   2    0.22    0.05
   0  -6   2    0.31    0.04
   0  -6  -2    0.23    0.04
   0   6   2    0.27    0.08
   0   6  -2    0.23    0.04
   0   6   2    0.28    0.02
   0   6  -2    0.25    0.07
  -2  -6  -2    7.24    0.17
  -2  -6  -2    7.56    0.16
   2  -6   2    7.52    0.16
   2  -6   2    7.09    0.18
   2   6   2    7.13    0.22
   2   6   2    7.16    0.15
  -2   6  -2    7.23    0.18
  -2   6  -2    7.39    0.22
  -4  -6  -2    2.96    0.08
   4  -6   2    2.99    0.10
   4  -6   2    3.04    0.08
  -4  -6  -2    3.09    0.11
  -4   6  -2    3.01    0.14
   4   6   2    3.05    0.10
   4   6   2    3.14    0.09
   4   6   2    3.16    0.14
  -4   6  -2    3.00    0.11
   6  -6   2   16.19    0.30
   6  -6   2   16.84    0.34
  -6  -6  -2   16.05    0.33
  -6   6  -2   16.15    0.33
  -6   6  -2   16.09    0.37
   6   6   2   16.14    0.33
   6   6   2   16.23    0.36
   6   6   2   16.77    0.32
   8  -6   2   93.13    1.65
   8  -6   2   92.89    1.60
   8  -6   2   92.04    1.68
  -8  -6  -2   91.47    1.63
   8   6   2   93.41    1.65
  -8   6  -2   90.13    1.64
  -8   6  -2   88.52    1.70
   8   6   2   91.71    1.69
   8   6   2   90.47    1.64
 -10  -6  -2   46.92    0.86
  10  -6   2   47.02    0.89
  10  -6   2   46.74    0.87
  10  -6   2   47.60    0.82
  10   6   2   46.89    0.91
 -10   6  -2   46.42    0.87
  10   6   2   47.51    0.88
 -12  -6  -2    5.52    0.16
  12  -6   2    5.43    0.16
  12  -6   2    5.44    0.15
  12   6   2    5.52    0.17
 -12   6  -2    5.34    0.16
  12   6   2    5.26    0.18
  14  -6   2    2.82    0.11
 -14  -6  -2    2.61    0.12
  14  -6   2    2.61    0.12
  14   6   2    2.81    0.13
 -14   6  -2    2.56    0.12
  14   6   2    2.66    0.13
 -16  -6  -2    9.19    0.23
  16  -6   2    8.75    0.22
  16  -6   2    8.95    0.23
 -16   6  -2    9.10    0.23
  16   6   2    9.18    0.25
  16   6   2    9.46    0.24
  18  -6   2    4.42    0.16
  18  -6   2    4.47    0.15
 -18  -6  -2    4.30    0.16
  18   6   2    4.27    0.17
 -18   6  -2    4.75    0.17
  18   6   2    4.78    0.19
 -20  -6  -2    1.97    0.12
  20  -6   2    1.79    0.11
  20  -6   2    1.57    0.10
 -20   6  -2    1.79    0.13
  20   6   2    1.93    0.15
  20   6   2    1.90    0.13
 -22  -6  -2    1.39    0.10
  22  -6   2    1.27    0.11
  22  -6   2    1.24    0.11
 -22  -6  -2    1.18    0.10
  22   6   2    1.16    0.11
 -22   6  -2    1.33    0.10
  22   6   2    1.39    0.12
  24  -6   2    0.39    0.08
  24  -6   2    0.35    0.08
 -24  -6  -2    0.32    0.07
 -24  -6  -2    0.32    0.07
 -24   6  -2    0.40    0.08
  24   6   2    0.32    0.09
  24   6   2    0.35    0.09
  26  -6   2    0.23    0.07
 -26  -6  -2    0.50    0.08
  26  -6   2    0.28    0.08
  26   6   2    0.31    0.08
  26   6   2    0.32    0.09
 -26   6  -2    0.41    0.09
 -28  -6  -2    0.52    0.09
  28  -6   2    0.82    0.10
  28  -6   2    0.49    0.09
  28   6   2    0.51    0.11
 -28   6  -2    0.64    0.10
  28   6   2    0.53    0.09
  30  -6   2    0.13    0.09
  30  -6   2    0.04    0.08
 -30  -6  -2    0.14    0.08
  30   6   2    0.18    0.09
 -30   6  -2    0.14    0.09
 -31  -7   2    0.02    0.09
  31  -7  -2    0.03    0.08
 -31   7   2    0.07    0.14
  31   7  -2    0.16    0.09
  29  -7  -2    0.34    0.09
 -29  -7   2    0.22    0.09
 -29   7   2    0.13    0.14
  29   7  -2    0.18    0.09
 -27  -7   2    1.14    0.11
  27  -7  -2    0.89    0.10
  27   7  -2    0.87    0.11
 -27   7   2    0.74    0.16
  25  -7  -2   -0.02    0.07
 -25  -7   2    0.11    0.08
  25   7  -2    0.06    0.06
  25   7  -2   -0.03    0.07
 -25   7   2    0.06    0.13
 -23  -7   2    1.27    0.11
  23  -7  -2    1.30    0.11
  23   7  -2    1.13    0.11
  23   7  -2    1.20    0.10
 -23   7   2    1.40    0.17
 -21  -7   2    1.58    0.13
  21  -7  -2    1.48    0.11
  21  -7  -2    1.35    0.11
  21   7  -2    2.09    0.12
 -21   7   2    1.71    0.18
  21   7  -2    1.38    0.11
  19  -7  -2    4.37    0.16
  19  -7  -2    4.54    0.14
 -19  -7   2    4.61    0.17
  19   7  -2    4.68    0.16
 -19   7   2    4.22    0.23
  19   7  -2    4.23    0.17
 -17  -7   2    0.79    0.08
  17  -7  -2    0.58    0.08
  17  -7  -2    0.78    0.06
  17   7  -2    0.76    0.08
 -17   7   2    0.57    0.13
  17   7  -2    0.87    0.07
  15  -7  -2    0.73    0.06
  15  -7  -2    0.77    0.07
 -15  -7   2    0.67    0.08
  15   7  -2    0.69    0.07
 -15   7   2    0.92    0.14
  15   7  -2    0.80    0.08
 -13  -7   2    2.07    0.09
 -13  -7   2    2.24    0.13
  13  -7  -2    2.00    0.09
  13  -7  -2    1.98    0.09
  13   7  -2    2.15    0.10
  13   7  -2    2.05    0.12
 -13   7   2    2.07    0.17
  11  -7  -2   34.86    0.69
 -11  -7   2   36.10    0.67
 -11  -7   2   35.83    0.69
  11  -7  -2   36.06    0.67
  11   7  -2   35.77    0.69
 -11   7   2   35.68    0.78
 -11   7   2   36.02    0.64
  11   7  -2   35.20    0.68
  -9  -7   2   59.29    1.07
   9  -7  -2   57.29    1.04
  -9  -7   2   56.38    1.06
   9  -7  -2   58.33    1.08
   9   7  -2   58.39    1.07
  -9   7   2   57.70    1.17
   9   7  -2   57.43    1.08
   7  -7  -2    4.60    0.13
   7  -7  -2    4.61    0.13
  -7  -7   2    4.55    0.14
  -7  -7   2    4.54    0.13
  -7   7   2    4.38    0.22
   7   7  -2    4.56    0.15
   7   7  -2    4.71    0.15
  -5  -7   2   14.20    0.30
   5  -7  -2   14.45    0.30
   5  -7  -2   14.49    0.30
  -5  -7   2   14.42    0.30
   5   7  -2   14.13    0.33
   5   7  -2   14.40    0.31
  -5   7   2   14.96    0.39
  -3  -7   2    2.24    0.09
   3  -7  -2    2.40    0.10
  -3  -7   2    2.31    0.09
   3  -7  -2    2.38    0.08
  -3   7   2    2.38    0.16
   3   7  -2    2.36    0.10
   3   7  -2    2.14    0.13
  -1  -7   2    0.68    0.06
   1  -7  -2    0.67    0.05
   1  -7  -2    0.71    0.05
  -1  -7   2    0.63    0.05
   1   7  -2    0.65    0.09
  -1   7   2    0.71    0.04
  -1   7   2    0.74    0.10
   1   7  -2    0.59    0.05
   1  -7   2    0.01    0.04
   1  -7   2    0.03    0.03
  -1  -7  -2    0.01    0.03
  -1   7  -2    0.04    0.07
  -1   7  -2   -0.01    0.03
   1   7   2   -0.12    0.06
   1   7   2    0.03    0.02
  -3  -7  -2   10.43    0.23
   3  -7   2   10.63    0.24
  -3  -7  -2   10.46    0.21
   3  -7   2   10.24    0.21
   3   7   2   10.32    0.21
  -3   7  -2   10.11    0.24
   3   7   2   10.30    0.28
  -3   7  -2   10.50    0.30
  -5  -7  -2   71.21    1.28
   5  -7   2   69.75    1.25
  -5  -7  -2   72.17    1.28
   5  -7   2   72.08    1.31
   5   7   2   70.49    1.34
   5   7   2   71.03    1.30
  -5   7  -2   71.25    1.29
   5   7   2   70.13    1.27
  -5   7  -2   70.20    1.35
   7  -7   2  108.93    1.98
   7  -7   2  108.24    1.90
  -7  -7  -2  108.92    1.93
   7   7   2  111.77    1.95
   7   7   2  108.09    1.94
  -7   7  -2  108.17    1.94
  -7   7  -2  107.88    2.02
   7   7   2  105.34    1.99
   9  -7   2   17.70    0.36
   9  -7   2   18.46    0.33
  -9  -7  -2   18.12    0.37
   9  -7   2   17.91    0.38
  -9   7  -2   18.11    0.43
   9   7   2   18.29    0.34
   9   7   2   17.41    0.40
   9   7   2   17.93    0.37
  -9   7  -2   18.36    0.37
  11  -7   2   20.80    0.44
 -11  -7  -2   21.35    0.43
  11  -7   2   21.74    0.43
  11   7   2   21.48    0.44
 -11   7  -2   21.50    0.44
 -11   7  -2   21.89    0.50
  11   7   2   21.50    0.47
  13  -7   2    8.33    0.22
 -13  -7  -2    8.28    0.22
  13  -7   2    8.42    0.21
  13   7   2    7.97    0.23
 -13   7  -2    8.40    0.22
  13   7   2    8.70    0.23
 -15  -7  -2    2.33    0.13
  15  -7   2    2.43    0.12
  15  -7   2    2.16    0.11
 -15   7  -2    2.41    0.13
  15   7   2    2.54    0.14
  15   7   2    2.21    0.14
 -17  -7  -2    0.89    0.08
  17  -7   2    0.97    0.09
  17  -7   2    0.98    0.08
 -17   7  -2    1.11    0.09
  17   7   2    1.05    0.10
  17   7   2    1.08    0.09
  19  -7   2    1.78    0.11
  19  -7   2    1.79    0.12
 -19  -7  -2    1.78    0.12
  19   7   2    1.84    0.14
  19   7   2    1.63    0.12
 -19   7  -2    1.85    0.13
  21  -7   2    1.69    0.12
  21  -7   2    1.87    0.12
 -21  -7  -2    1.63    0.12
 -21   7  -2    1.74    0.13
  21   7   2    1.59    0.12
  21   7   2    1.87    0.14
 -23  -7  -2    0.04    0.06
  23  -7   2    0.12    0.07
  23  -7   2    0.04    0.07
  23   7   2    0.10    0.08
 -23   7  -2    0.08    0.07
  23   7   2    0.07    0.07
  25  -7   2    0.54    0.09
 -25  -7  -2    0.51    0.08
  25  -7   2    0.50    0.08
 -25  -7  -2    0.49    0.08
 -25   7  -2    0.61    0.09
  25   7   2    0.57    0.10
  25   7   2    0.44    0.09
  27  -7   2    0.02    0.07
 -27  -7  -2    0.10    0.07
  27  -7   2    0.17    0.08
  27   7   2    0.07    0.09
 -27   7  -2    0.08    0.08
  27   7   2   -0.05    0.08
  29  -7   2    0.33    0.09
 -29  -7  -2    0.19    0.08
  29  -7   2    0.27    0.08
  29   7   2    0.41    0.09
 -29   7  -2    0.19    0.09
  29   7   2    0.53    0.11
  30  -8  -2    0.29    0.09
 -30  -8   2    0.11    0.09
 -30   8   2    0.18    0.15
  30   8  -2    0.12    0.09
  28  -8  -2    0.00    0.07
 -28  -8   2   -0.04    0.08
 -28   8   2    0.10    0.14
  28   8  -2    0.04    0.08
 -26  -8   2    0.47    0.10
  26  -8  -2    0.52    0.09
  26   8  -2    0.48    0.10
 -26   8   2    0.47    0.15
  24  -8  -2    1.19    0.10
 -24  -8   2    1.42    0.12
  24   8  -2    1.48    0.12
 -24   8   2    1.52    0.19
 -22  -8   2    0.08    0.07
  22  -8  -2    0.09    0.06
  22   8  -2    0.17    0.07
 -22   8   2   -0.03    0.12
  22   8  -2    0.14    0.07
 -20  -8   2    1.66    0.13
  20  -8  -2    1.40    0.11
  20  -8  -2    1.70    0.11
 -20   8   2    1.55    0.18
  20   8  -2    1.75    0.11
  20   8  -2    1.64    0.12
 -18  -8   2    0.97    0.09
  18  -8  -2    1.12    0.09
  18  -8  -2    1.48    0.10
  18   8  -2    1.05    0.10
 -18   8   2    1.14    0.17
  18   8  -2    1.06    0.09
  16  -8  -2    2.37    0.12
 -16  -8   2    2.07    0.13
  16  -8  -2    2.22    0.10
  16   8  -2    2.44    0.12
 -16   8   2    2.17    0.19
  16   8  -2    2.24    0.13
  14  -8  -2    0.45    0.07
  14  -8  -2    0.65    0.06
 -14  -8   2    0.57    0.07
 -14   8   2    0.50    0.12
  14   8  -2    0.56    0.07
  14   8  -2    0.60    0.07
  12  -8  -2    4.67    0.15
 -12  -8   2    4.87    0.13
  12  -8  -2    4.56    0.14
 -12  -8   2    4.78    0.16
  12   8  -2    4.72    0.15
  12   8  -2    4.52    0.16
 -12   8   2    4.69    0.25
  10  -8  -2    0.16    0.05
 -10  -8   2    0.22    0.06
  10  -8  -2    0.17    0.04
 -10  -8   2    0.06    0.05
 -10   8   2   -0.01    0.11
  10   8  -2    0.11    0.05
  10   8  -2    0.10    0.06
   8  -8  -2   52.78    0.95
  -8  -8   2   53.10    0.97
   8  -8  -2   52.22    0.98
  -8  -8   2   52.10    0.96
   8   8  -2   52.17    0.99
  -8   8   2   50.63    1.08
   8   8  -2   51.36    0.97
  -6  -8   2   44.25    0.82
  -6  -8   2   42.65    0.81
   6  -8  -2   43.14    0.80
   6  -8  -2   43.39    0.82
  -6   8   2   44.77    0.93
   6   8  -2   43.44    0.85
   6   8  -2   43.20    0.82
  -4  -8   2    0.28    0.05
   4  -8  -2    0.45    0.05
   4  -8  -2    0.32    0.05
  -4  -8   2    0.32    0.05
  -4   8   2    0.39    0.11
   4   8  -2    0.36    0.08
   4   8  -2    0.64    0.06
   2  -8  -2    1.12    0.08
  -2  -8   2    1.12    0.09
   2  -8  -2    1.12    0.06
  -2  -8   2    1.19    0.07
  -2   8   2    1.06    0.12
  -2   8   2    1.10    0.05
   2   8  -2    1.20    0.11
   2   8  -2    1.15    0.09
   0  -8  -2   -0.02    0.03
   0  -8   2    0.02    0.04
   0  -8   2    0.00    0.03
   0  -8  -2    0.00    0.04
   0   8   2    0.04    0.02
   0   8  -2    0.01    0.04
   0   8   2   -0.09    0.07
   0   8  -2    0.08    0.08
   2  -8   2    2.91    0.11
   2  -8   2    2.80    0.10
  -2  -8  -2    2.83    0.11
  -2  -8  -2    2.98    0.08
  -2   8  -2    2.79    0.17
   2   8   2    2.91    0.09
  -2   8  -2    2.68    0.12
   2   8   2    2.76    0.15
  -4  -8  -2   32.17    0.59
  -4  -8  -2   31.42    0.60
   4  -8   2   32.05    0.62
   4  -8   2   31.79    0.58
  -4   8  -2   31.79    0.61
   4   8   2   31.54    0.59
  -4   8  -2   31.91    0.69
   4   8   2   30.95    0.67
   6  -8   2   34.30    0.69
  -6  -8  -2   36.56    0.67
   6  -8   2   34.99    0.64
  -6  -8  -2   36.48    0.65
  -6   8  -2   34.88    0.75
  -6   8  -2   35.53    0.67
   6   8   2   35.83    0.67
   6   8   2   36.25    0.67
   6   8   2   34.38    0.72
  -8  -8  -2   28.23    0.56
   8  -8   2   27.25    0.57
   8  -8   2   28.79    0.52
  -8   8  -2   29.30    0.56
   8   8   2   29.81    0.54
   8   8   2   28.59    0.60
  -8   8  -2   28.39    0.64
   8   8   2   28.96    0.56
 -10  -8  -2   13.66    0.31
  10  -8   2   14.23    0.32
 -10   8  -2   14.05    0.31
  10   8   2   13.57    0.34
 -10   8  -2   13.45    0.37
  10   8   2   14.25    0.31
 -12  -8  -2    1.25    0.09
  12  -8   2    1.10    0.08
  12  -8   2    1.09    0.09
 -12   8  -2    1.25    0.10
  12   8   2    1.26    0.11
  12   8   2    1.11    0.08
 -12   8  -2    1.11    0.12
  14  -8   2    0.49    0.07
  14  -8   2    0.64    0.08
 -14  -8  -2    0.70    0.08
 -14   8  -2    0.62    0.12
  14   8   2    0.56    0.07
 -14   8  -2    0.62    0.07
  14   8   2    0.53    0.09
  16  -8   2    5.49    0.17
 -16  -8  -2    5.35    0.18
  16  -8   2    5.79    0.18
 -16   8  -2    5.64    0.18
  16   8   2    5.55    0.19
 -16   8  -2    5.83    0.25
  16   8   2    5.23    0.20
  18  -8   2    1.93    0.12
  18  -8   2    1.75    0.11
 -18  -8  -2    1.82    0.13
  18   8   2    1.80    0.15
 -18   8  -2    1.60    0.13
  18   8   2    1.83    0.12
  20  -8   2    1.59    0.11
 -20  -8  -2    1.70    0.13
  20  -8   2    1.87    0.11
  20   8   2    1.85    0.13
 -20   8  -2    1.65    0.13
  20   8   2    1.71    0.14
 -22  -8  -2    0.16    0.07
  22  -8   2    0.25    0.08
  22  -8   2    0.27    0.08
  22   8   2    0.14    0.08
 -22   8  -2    0.14    0.07
  22   8   2    0.15    0.08
  24  -8   2    0.14    0.08
  24  -8   2    0.26    0.08
 -24  -8  -2    0.18    0.08
  24   8   2    0.20    0.09
 -24   8  -2    0.18    0.08
  24   8   2    0.15    0.08
  26  -8   2    0.72    0.10
  26  -8   2    0.45    0.09
 -26  -8  -2    0.49    0.09
 -26  -8  -2    0.55    0.08
 -26   8  -2    0.37    0.09
  26   8   2    0.61    0.10
  26   8   2    0.46    0.10
 -28  -8  -2    0.68    0.10
  28  -8   2    0.74    0.10
  28  -8   2    0.68    0.10
  28   8   2    0.83    0.12
  28   8   2    0.75    0.11
  30  -8   2    0.11    0.08
  30   8   2    0.38    0.10
  30   8   2    0.19    0.10
  29  -9  -2    0.07    0.08
 -29  -9   2    0.13    0.09
 -29   9   2    0.18    0.16
  29   9  -2    0.23    0.09
 -27  -9   2    0.46    0.10
  27  -9  -2    0.53    0.09
  27   9  -2    0.52    0.10
 -27   9   2    0.55    0.17
  25  -9  -2    0.07    0.08
 -25  -9   2    0.02    0.08
  25   9  -2    0.10    0.08
 -25   9   2    0.40    0.16
 -23  -9   2    0.71    0.10
  23  -9  -2    0.84    0.09
 -23   9   2    1.02    0.18
  23   9  -2    0.96    0.11
 -21  -9   2    1.91    0.14
  21  -9  -2    2.11    0.12
  21   9  -2    1.95    0.12
 -21   9   2    1.66    0.20
  21   9  -2    1.86    0.14
 -19  -9   2    2.70    0.15
  19  -9  -2    2.51    0.12
  19  -9  -2    2.71    0.12
  19   9  -2    2.53    0.15
  19   9  -2    2.88    0.14
 -19   9   2    3.04    0.26
 -17  -9   2    1.05    0.10
  17  -9  -2    1.26    0.10
  17  -9  -2    1.12    0.09
  17   9  -2    1.16    0.09
 -17   9   2    1.08    0.17
  17   9  -2    1.11    0.10
 -15  -9   2    0.63    0.08
  15  -9  -2    0.65    0.06
  15  -9  -2    0.69    0.08
 -15   9   2    0.83    0.16
  15   9  -2    0.79    0.08
  15   9  -2    0.68    0.08
  13  -9  -2    0.84    0.08
 -13  -9   2    0.85    0.08
  13  -9  -2    0.99    0.07
  13   9  -2    1.05    0.09
 -13   9   2    0.92    0.15
  13   9  -2    0.99    0.09
  11  -9  -2    3.23    0.12
 -11  -9   2    3.43    0.14
  11  -9  -2    3.27    0.12
 -11   9   2    3.38    0.24
  11   9  -2    3.35    0.14
  11   9  -2    3.51    0.15
  -9  -9   2   14.68    0.33
   9  -9  -2   15.05    0.33
  -9  -9   2   15.43    0.31
   9  -9  -2   15.28    0.32
   9   9  -2   15.00    0.34
   9   9  -2   14.65    0.35
  -9   9   2   14.71    0.45
  -7  -9   2    2.85    0.13
   7  -9  -2    2.95    0.12
  -7  -9   2    2.88    0.11
   7  -9  -2    2.94    0.11
   7   9  -2    2.98    0.13
   7   9  -2    2.99    0.15
  -7   9   2    2.94    0.23
  -5  -9   2   16.36    0.33
   5  -9  -2   15.62    0.33
  -5  -9   2   15.77    0.34
   5  -9  -2   15.69    0.33
   5   9  -2   15.51    0.38
   5   9  -2   15.65    0.35
  -5   9   2   16.24    0.46
  -3  -9   2    4.00    0.13
   3  -9  -2    4.09    0.13
  -3  -9   2    4.01    0.14
   3  -9  -2    4.11    0.12
   3   9  -2    4.04    0.15
  -3   9   2    4.11    0.23
   3   9  -2    4.23    0.19
   1  -9  -2    0.02    0.04
   1  -9  -2    0.08    0.04
  -1  -9   2    0.10    0.05
  -1  -9   2    0.05    0.04
   1   9  -2    0.09    0.04
   1   9  -2    0.11    0.09
  -1   9   2    0.12    0.03
  -1   9   2    0.12    0.10
  -1  -9  -2    5.67    0.17
  -1  -9  -2    5.82    0.14
   1  -9   2    5.49    0.15
   1  -9   2    5.54    0.15
  -1   9  -2    5.35    0.23
  -1   9  -2    5.38    0.16
   1   9   2    5.64    0.24
   1   9   2    5.51    0.13
   3  -9   2   12.06    0.28
  -3  -9  -2   12.35    0.28
   3  -9   2   12.07    0.26
  -3  -9  -2   12.54    0.25
   3   9   2   12.27    0.25
  -3   9  -2   12.03    0.28
  -3   9  -2   11.90    0.35
   3   9   2   13.00    0.35
   5  -9   2   14.08    0.29
   5  -9   2   14.05    0.31
  -5  -9  -2   14.67    0.31
  -5  -9  -2   14.42    0.28
   5   9   2   14.25    0.30
  -5   9  -2   14.05    0.31
   5   9   2   13.93    0.37
  -5   9  -2   13.52    0.38
  -7  -9  -2   15.47    0.29
   7  -9   2   15.49    0.34
   7  -9   2   14.91    0.30
  -7  -9  -2   15.55    0.33
  -7   9  -2   15.52    0.33
   7   9   2   14.71    0.38
   7   9   2   15.26    0.32
  -7   9  -2   14.03    0.40
   7   9   2   15.29    0.31
   9  -9   2    2.04    0.11
  -9  -9  -2    2.01    0.12
   9  -9   2    2.13    0.08
  -9   9  -2    2.00    0.17
  -9   9  -2    2.32    0.12
   9   9   2    2.54    0.12
   9   9   2    1.95    0.13
 -11  -9  -2    0.74    0.08
  11  -9   2    0.69    0.08
 -11   9  -2    0.60    0.13
  11   9   2    0.78    0.10
  11   9   2    0.73    0.07
 -13  -9  -2    2.38    0.13
  13  -9   2    2.36    0.12
 -13   9  -2    2.36    0.13
  13   9   2    2.43    0.15
 -13   9  -2    2.26    0.18
  13   9   2    2.42    0.13
 -15  -9  -2    1.61    0.12
  15  -9   2    1.77    0.12
 -15   9  -2    1.73    0.17
 -15   9  -2    1.68    0.13
  15   9   2    1.76    0.12
  15   9   2    1.77    0.14
 -17  -9  -2    0.39    0.08
  17  -9   2    0.49    0.08
  17  -9   2    0.56    0.09
  17   9   2    0.55    0.08
 -17   9  -2    0.51    0.08
 -17   9  -2    0.54    0.13
  17   9   2    0.57    0.10
  19  -9   2    1.26    0.11
  19  -9   2    1.35    0.11
 -19  -9  -2    1.09    0.10
 -19   9  -2    1.19    0.16
  19   9   2    0.90    0.10
 -19   9  -2    1.09    0.10
  19   9   2    1.05    0.10
  21  -9   2    0.39    0.08
  21  -9   2    0.30    0.08
 -21  -9  -2    0.24    0.08
 -21   9  -2    0.31    0.13
 -21   9  -2    0.24    0.08
  21   9   2    0.44    0.09
  21   9   2    0.26    0.08
 -23  -9  -2    0.43    0.08
  23  -9   2    0.29    0.09
  23  -9   2    0.24    0.08
  23   9   2    0.26    0.09
 -23   9  -2    0.23    0.13
 -23   9  -2    0.28    0.08
  23   9   2    0.16    0.08
  25  -9   2    0.44    0.09
  25  -9   2    0.64    0.10
 -25  -9  -2    0.50    0.09
  25   9   2    0.27    0.09
  25   9   2    0.41    0.09
 -25   9  -2    0.42    0.15
 -27  -9  -2   -0.01    0.07
  27  -9   2    0.07    0.08
 -27  -9  -2    0.02    0.08
  27  -9   2    0.01    0.07
 -27   9  -2    0.12    0.13
  27   9   2    0.10    0.08
  27   9   2    0.13    0.09
 -29  -9  -2    0.14    0.07
  29  -9   2    0.19    0.09
  29  -9   2    0.13    0.09
 -29   9  -2   -0.02    0.14
  29   9   2    0.07    0.09
  29   9   2    0.12    0.10
 -28 -10   2   -0.11    0.08
  28 -10  -2    0.09    0.08
 -28  10   2    0.10    0.16
  28  10  -2   -0.05    0.08
  26 -10  -2    0.26    0.09
 -26 -10   2    0.12    0.09
 -26  10   2    0.19    0.16
  26  10  -2    0.14    0.09
 -24 -10   2    0.54    0.10
  24 -10  -2    0.63    0.10
 -24  10   2    0.53    0.17
  24  10  -2    0.65    0.10
 -22 -10   2    0.24    0.08
  22 -10  -2    0.22    0.08
  22  10  -2    0.22    0.08
 -22  10   2    0.11    0.15
 -20 -10   2    1.52    0.12
  20 -10  -2    1.67    0.12
 -20  10   2    1.40    0.20
  20  10  -2    1.81    0.14
  20  10  -2    1.80    0.12
  18 -10  -2    3.35    0.15
  18 -10  -2    3.34    0.14
 -18 -10   2    3.17    0.16
  18  10  -2    3.08    0.15
  18  10  -2    3.30    0.17
 -18  10   2    3.28    0.27
 -16 -10   2    6.09    0.21
  16 -10  -2    6.23    0.18
  16 -10  -2    5.81    0.19
  16  10  -2    6.10    0.22
 -16  10   2    6.63    0.33
  16  10  -2    6.10    0.20
 -14 -10   2    0.29    0.07
  14 -10  -2    0.27    0.06
  14 -10  -2    0.40    0.06
  14  10  -2    0.31    0.07
 -14  10   2    0.21    0.15
  14  10  -2    0.32    0.08
  12 -10  -2    0.29    0.06
  12 -10  -2    0.46    0.07
 -12 -10   2    0.26    0.07
 -12  10   2    0.34    0.15
  12  10  -2    0.29    0.06
  12  10  -2    0.21    0.07
  10 -10  -2    1.41    0.09
  10 -10  -2    1.49    0.10
 -10 -10   2    1.53    0.13
  10  10  -2    1.34    0.12
 -10  10   2    1.44    0.18
  10  10  -2    1.37    0.11
  -8 -10   2    5.76    0.15
   8 -10  -2    5.46    0.16
   8 -10  -2    5.73    0.16
  -8 -10   2    5.71    0.18
   8  10  -2    5.43    0.21
   8  10  -2    5.58    0.18
  -8  10   2    5.48    0.27
  -6 -10   2    6.98    0.19
  -6 -10   2    7.21    0.17
   6 -10  -2    6.86    0.18
   6 -10  -2    6.80    0.19
   6  10  -2    6.45    0.19
  -6  10   2    6.68    0.31
   6  10  -2    6.78    0.24
   4 -10  -2   -0.02    0.04
  -4 -10   2   -0.02    0.05
   4 -10  -2    0.05    0.04
  -4 -10   2   -0.01    0.05
   4  10  -2    0.08    0.09
  -4  10   2   -0.13    0.10
   4  10  -2    0.06    0.05
   2 -10  -2    4.95    0.13
   2 -10  -2    4.68    0.15
  -2 -10   2    4.65    0.15
  -2 -10   2    4.90    0.14
  -2  10   2    4.95    0.24
   2  10  -2    4.45    0.16
   2  10  -2    4.65    0.23
   0 -10  -2    4.31    0.14
   0 -10   2    4.14    0.13
   0 -10  -2    4.23    0.12
   0 -10   2    4.22    0.14
   0  10   2    4.42    0.24
   0  10  -2    4.33    0.15
   0  10  -2    4.12    0.22
   0  10   2    4.28    0.11
  -2 -10  -2   10.48    0.26
   2 -10   2   10.32    0.24
   2 -10   2   10.26    0.25
  -2 -10  -2   10.83    0.23
  -2  10  -2   10.47    0.34
  -2  10  -2   10.69    0.26
   2  10   2   10.65    0.22
   2  10   2   11.24    0.34
   4 -10   2   11.73    0.26
  -4 -10  -2   11.90    0.28
  -4 -10  -2   12.28    0.25
   4 -10   2   12.08    0.28
  -4  10  -2   11.66    0.37
   4  10   2   11.93    0.35
  -4  10  -2   12.02    0.28
   4  10   2   12.27    0.26
  -6 -10  -2    4.00    0.16
   6 -10   2    4.15    0.14
  -6 -10  -2    3.96    0.10
   6 -10   2    3.95    0.13
   6  10   2    3.83    0.19
   6  10   2    4.26    0.13
  -6  10  -2    4.00    0.22
  -6  10  -2    4.08    0.16
  -8 -10  -2    0.51    0.07
   8 -10   2    0.62    0.08
   8 -10   2    0.53    0.05
   8  10   2    0.44    0.09
  -8  10  -2    0.57    0.07
   8  10   2    0.54    0.06
  -8  10  -2    0.43    0.12
  10 -10   2    0.14    0.07
 -10 -10  -2    0.16    0.06
 -10  10  -2    0.09    0.12
 -10  10  -2    0.21    0.06
  10  10   2    0.19    0.09
  10  10   2    0.19    0.05
 -12 -10  -2    0.68    0.08
  12 -10   2    0.45    0.07
 -12  10  -2    0.24    0.13
 -12  10  -2    0.32    0.07
  12  10   2    0.41    0.07
  12  10   2    0.32    0.08
 -14 -10  -2    1.19    0.10
  14 -10   2    1.18    0.10
  14  10   2    1.25    0.10
 -14  10  -2    1.43    0.11
  14  10   2    1.38    0.12
 -14  10  -2    1.20    0.16
  16 -10   2    1.81    0.12
 -16 -10  -2    1.79    0.12
 -16  10  -2    1.81    0.12
 -16  10  -2    1.90    0.19
  16  10   2    1.83    0.14
  16  10   2    2.14    0.14
 -18 -10  -2    0.58    0.08
  18 -10   2    0.53    0.08
 -18  10  -2    0.59    0.14
  18  10   2    0.69    0.09
 -18  10  -2    0.65    0.09
  18  10   2    0.51    0.10
 -20 -10  -2    0.40    0.08
  20 -10   2    0.44    0.09
  20  10   2    0.30    0.09
 -20  10  -2    0.38    0.13
  20  10   2    0.39    0.09
 -22 -10  -2    0.61    0.09
  22 -10   2    0.61    0.10
  22  10   2    0.54    0.10
  22  10   2    0.43    0.09
 -22  10  -2    0.44    0.14
  24 -10   2    0.27    0.09
 -24 -10  -2    0.11    0.08
  24 -10   2    0.12    0.08
  24  10   2    0.10    0.09
  24  10   2    0.06    0.08
 -24  10  -2   -0.09    0.11
 -26 -10  -2    0.09    0.08
  26 -10   2    0.06    0.08
  26 -10   2    0.18    0.09
  26  10   2    0.09    0.09
 -26  10  -2    0.15    0.13
  26  10   2    0.15    0.09
  28 -10   2    0.38    0.10
 -28 -10  -2    0.34    0.09
  28 -10   2    0.42    0.10
 -28 -10  -2    0.46    0.09
 -28  10  -2    0.17    0.15
  28  10   2    0.50    0.11
  28  10   2    0.35    0.11
  27 -11  -2    0.43    0.09
 -27 -11   2    0.33    0.10
 -27  11   2    0.48    0.17
  27  11  -2    0.48    0.11
 -25 -11   2   -0.04    0.08
  25 -11  -2   -0.02    0.08
 -25  11   2    0.12    0.17
  25  11  -2    0.09    0.08
 -23 -11   2    0.58    0.10
  23 -11  -2    0.33    0.08
 -23  11   2    0.27    0.17
  23  11  -2    0.24    0.09
 -21 -11   2    1.26    0.12
  21 -11  -2    1.35    0.12
  21  11  -2    1.41    0.12
 -21  11   2    1.36    0.20
 -19 -11   2    0.26    0.08
  19 -11  -2    0.28    0.08
  19  11  -2    0.36    0.08
 -19  11   2    0.42    0.17
  19  11  -2    0.31    0.08
  17 -11  -2    2.19    0.12
  17 -11  -2    2.00    0.12
 -17 -11   2    2.14    0.14
 -17  11   2    1.80    0.22
  17  11  -2    2.24    0.16
  17  11  -2    2.06    0.13
 -15 -11   2    1.39    0.11
  15 -11  -2    1.79    0.11
  15 -11  -2    1.79    0.11
  15  11  -2    1.81    0.12
  15  11  -2    1.63    0.12
 -15  11   2    1.48    0.19
  13 -11  -2    2.76    0.12
  13 -11  -2    2.71    0.12
 -13 -11   2    2.64    0.16
 -13  11   2    2.67    0.24
  13  11  -2    2.74    0.15
  13  11  -2    2.58    0.14
 -11 -11   2    0.24    0.07
  11 -11  -2    0.06    0.06
  11 -11  -2    0.17    0.05
  11  11  -2    0.18    0.08
 -11  11   2    0.27    0.15
  11  11  -2    0.14    0.06
   9 -11  -2    0.50    0.06
   9 -11  -2    0.40    0.07
  -9 -11   2    0.65    0.08
   9  11  -2    0.42    0.09
   9  11  -2    0.56    0.07
  -9  11   2    0.34    0.13
  -7 -11   2    0.08    0.05
   7 -11  -2    0.04    0.05
   7 -11  -2   -0.01    0.05
  -7 -11   2    0.06    0.06
  -7  11   2    0.00    0.13
   7  11  -2    0.01    0.09
   7  11  -2    0.18    0.06
  -5 -11   2    3.31    0.12
  -5 -11   2    3.30    0.15
   5 -11  -2    3.47    0.12
   5 -11  -2    3.62    0.14
   5  11  -2    3.53    0.14
  -5  11   2    3.15    0.25
   5  11  -2    3.39    0.19
   3 -11  -2    3.81    0.14
   3 -11  -2    4.02    0.13
  -3 -11   2    3.96    0.13
  -3 -11   2    3.93    0.15
  -3  11   2    3.91    0.25
   3  11  -2    3.65    0.21
   3  11  -2    3.70    0.15
   1 -11  -2    2.20    0.13
   1 -11  -2    2.52    0.10
  -1 -11   2    2.60    0.11
  -1 -11   2    2.37    0.12
   1  11  -2    2.17    0.19
   1  11  -2    2.14    0.13
  -1  11   2    2.40    0.19
  -1 -11  -2    8.45    0.20
   1 -11   2    8.68    0.21
   1 -11   2    8.57    0.22
  -1 -11  -2    8.43    0.23
  -1  11  -2    8.51    0.32
  -1  11  -2    8.73    0.23
   1  11   2    8.80    0.32
   3 -11   2    3.74    0.13
   3 -11   2    3.41    0.13
  -3 -11  -2    3.63    0.15
  -3 -11  -2    3.73    0.11
  -3  11  -2    3.78    0.15
   3  11   2    3.62    0.12
  -3  11  -2    3.37    0.23
   3  11   2    3.52    0.20
   5 -11   2    5.31    0.16
   5 -11   2    5.53    0.17
  -5 -11  -2    5.55    0.18
  -5  11  -2    5.66    0.18
  -5  11  -2    5.44    0.27
   5  11   2    5.37    0.16
   5  11   2    5.62    0.25
   7 -11   2    1.55    0.10
  -7 -11  -2    1.74    0.12
   7 -11   2    1.94    0.10
  -7  11  -2    1.86    0.12
   7  11   2    1.66    0.11
  -7  11  -2    1.87    0.19
   7  11   2    1.71    0.15
  -9 -11  -2    0.47    0.07
   9 -11   2    0.51    0.08
  -9  11  -2    0.63    0.08
   9  11   2    0.60    0.11
   9  11   2    0.55    0.07
  -9  11  -2    0.54    0.14
 -11 -11  -2    5.66    0.19
  11 -11   2    5.77    0.18
 -11  11  -2    5.84    0.29
  11  11   2    5.58    0.18
 -11  11  -2    5.58    0.18
  11  11   2    5.34    0.22
  13 -11   2    0.67    0.09
 -13 -11  -2    0.77    0.09
 -13  11  -2    0.90    0.08
 -13  11  -2    0.62    0.15
  13  11   2    0.90    0.11
  13  11   2    0.88    0.08
  15 -11   2    0.90    0.10
 -15 -11  -2    0.95    0.09
 -15  11  -2    1.05    0.09
  15  11   2    0.94    0.09
 -15  11  -2    1.24    0.18
  15  11   2    0.87    0.11
  17 -11   2    0.64    0.09
 -17 -11  -2    0.83    0.09
  17  11   2    0.70    0.11
  17  11   2    0.91    0.09
 -17  11  -2    0.77    0.16
 -19 -11  -2    1.19    0.10
  19 -11   2    1.00    0.10
  19  11   2    1.11    0.12
 -19  11  -2    1.16    0.18
  19  11   2    1.09    0.11
  21 -11   2    0.06    0.08
 -21 -11  -2    0.01    0.07
 -21  11  -2   -0.09    0.13
  21  11   2    0.25    0.08
  21  11   2    0.14    0.09
 -23 -11  -2    0.16    0.08
  23 -11   2    0.01    0.08
  23  11   2    0.02    0.08
  23  11   2    0.13    0.08
 -23  11  -2   -0.04    0.12
  25 -11   2    0.17    0.09
 -25 -11  -2    0.41    0.09
 -25  11  -2    0.03    0.14
  25  11   2    0.14    0.09
  25  11   2    0.32    0.10
 -27 -11  -2   -0.05    0.08
  27 -11   2    0.10    0.09
  27  11   2    0.19    0.09
  27  11   2    0.10    0.09
 -27  11  -2    0.07    0.15
  26 -12  -2    0.32    0.09
 -26 -12   2    0.32    0.10
  26  12  -2    0.28    0.10
 -26  12   2    0.55    0.20
  24 -12  -2    0.46    0.09
 -24 -12   2    0.61    0.10
 -24  12   2    0.62    0.19
  24  12  -2    0.75    0.11
 -22 -12   2   -0.07    0.08
  22 -12  -2   -0.07    0.06
 -22  12   2    0.23    0.17
  22  12  -2   -0.06    0.08
 -20 -12   2    0.78    0.10
  20 -12  -2    0.89    0.10
 -20  12   2    0.86    0.18
  20  12  -2    0.88    0.11
  18 -12  -2    1.83    0.11
 -18 -12   2    1.83    0.15
 -18  12   2    1.96    0.23
  18  12  -2    1.76    0.15
  18  12  -2    1.81    0.13
  16 -12  -2    0.63    0.09
  16 -12  -2    0.72    0.07
 -16 -12   2    0.67    0.09
  16  12  -2    0.69    0.09
  16  12  -2    0.50    0.09
 -16  12   2    0.64    0.18
 -14 -12   2    0.69    0.09
  14 -12  -2    0.83    0.08
  14 -12  -2    0.79    0.09
  14  12  -2    0.84    0.10
 -14  12   2    0.87    0.17
  14  12  -2    0.77    0.09
 -12 -12   2    0.33    0.08
  12 -12  -2    0.27    0.07
  12 -12  -2    0.29    0.06
  12  12  -2    0.43    0.09
 -12  12   2    0.35    0.15
  12  12  -2    0.41    0.08
  10 -12  -2    1.36    0.11
  10 -12  -2    1.26    0.10
 -10 -12   2    1.27    0.10
  10  12  -2    1.35    0.10
  10  12  -2    1.48    0.13
 -10  12   2    1.20    0.19
  -8 -12   2    1.49    0.10
   8 -12  -2    1.37    0.09
   8 -12  -2    1.47    0.11
   8  12  -2    1.48    0.14
  -8  12   2    1.38    0.18
   8  12  -2    1.25    0.10
  -6 -12   2    1.80    0.13
  -6 -12   2    1.76    0.09
   6 -12  -2    1.70    0.10
   6 -12  -2    1.60    0.11
   6  12  -2    1.78    0.13
   6  12  -2    1.84    0.15
  -6  12   2    1.69    0.20
  -4 -12   2    0.70    0.07
   4 -12  -2    0.67    0.07
  -4 -12   2    0.76    0.08
   4 -12  -2    0.67    0.07
  -4  12   2    0.72    0.16
   4  12  -2    0.63    0.07
   4  12  -2    0.80    0.13
  -2 -12   2    2.50    0.13
   2 -12  -2    2.56    0.13
   2 -12  -2    2.35    0.10
  -2 -12   2    2.53    0.11
  -2  12   2    2.36    0.21
   2  12  -2    2.31    0.19
   2  12  -2    2.54    0.13
   0 -12  -2    3.40    0.14
   0 -12   2    3.60    0.14
   0 -12  -2    3.50    0.12
   0 -12   2    3.56    0.13
   0  12  -2    3.34    0.15
   0  12   2    3.49    0.22
   0  12  -2    3.22    0.23
   2 -12   2    2.58    0.12
  -2 -12  -2    2.57    0.10
   2 -12   2    2.33    0.12
  -2 -12  -2    2.55    0.13
  -2  12  -2    2.50    0.21
  -2  12  -2    2.30    0.14
   2  12   2    2.44    0.20
  -4 -12  -2    5.44    0.19
   4 -12   2    4.88    0.17
   4 -12   2    5.24    0.16
  -4  12  -2    4.92    0.25
   4  12   2    5.74    0.25
  -4  12  -2    5.40    0.18
   6 -12   2    2.37    0.12
  -6 -12  -2    2.76    0.14
   6 -12   2    2.68    0.13
  -6  12  -2    2.31    0.21
   6  12   2    2.57    0.12
   6  12   2    3.19    0.21
  -6  12  -2    2.37    0.13
   8 -12   2    0.87    0.08
  -8 -12  -2    0.93    0.09
  -8  12  -2    1.03    0.09
  -8  12  -2    0.83    0.17
   8  12   2    0.90    0.07
   8  12   2    0.84    0.13
  10 -12   2    0.57    0.08
 -10 -12  -2    0.78    0.09
  10  12   2    0.68    0.12
  10  12   2    0.71    0.07
 -10  12  -2    0.76    0.17
 -10  12  -2    0.77    0.08
  12 -12   2    0.22    0.08
 -12 -12  -2    0.21    0.07
 -12  12  -2    0.25    0.15
  12  12   2    0.31    0.10
  12  12   2    0.33    0.07
  14 -12   2    1.02    0.10
 -14 -12  -2    1.02    0.10
  14  12   2    0.70    0.09
 -14  12  -2    1.00    0.17
  14  12   2    0.92    0.12
  16 -12   2    1.62    0.12
 -16 -12  -2    1.68    0.13
  16  12   2    1.51    0.14
 -16  12  -2    1.54    0.19
  16  12   2    1.75    0.14
  18 -12   2    0.48    0.08
 -18 -12  -2    0.44    0.09
  18  12   2    0.45    0.09
  18  12   2    0.50    0.11
 -18  12  -2    0.37    0.15
 -20 -12  -2    0.11    0.08
  20 -12   2    0.10    0.08
  20  12   2    0.29    0.08
  20  12   2    0.02    0.09
 -20  12  -2    0.10    0.15
  22 -12   2    0.35    0.09
 -22 -12  -2    0.31    0.09
  22  12   2    0.51    0.10
  22  12   2    0.49    0.10
 -22  12  -2    0.49    0.16
  24 -12   2    0.04    0.08
 -24 -12  -2    0.00    0.08
  24  12   2    0.08    0.09
  24  12   2    0.10    0.09
 -24  12  -2    0.12    0.15
  26  12   2    0.01    0.09
 -25 -13   2    0.19    0.10
  25 -13  -2    0.12    0.09
  25  13  -2    0.28    0.10
 -25  13   2   -0.14    0.17
  23 -13  -2    0.50    0.09
 -23 -13   2    0.36    0.10
  23  13  -2    0.49    0.10
 -23  13   2    0.50    0.20
 -21 -13   2    0.29    0.09
  21 -13  -2    0.50    0.09
  21  13  -2    0.38    0.10
 -21  13   2    0.59    0.19
  19 -13  -2    0.01    0.08
 -19 -13   2    0.03    0.08
 -19  13   2    0.11    0.17
  19  13  -2    0.00    0.08
  17 -13  -2    1.01    0.10
 -17 -13   2    0.84    0.11
  17  13  -2    1.24    0.11
  17  13  -2    1.28    0.12
 -17  13   2    0.91    0.20
  15 -13  -2    1.24    0.11
  15 -13  -2    1.33    0.11
 -15 -13   2    1.25    0.11
 -15  13   2    1.12    0.20
  15  13  -2    1.30    0.12
  15  13  -2    1.14    0.11
  13 -13  -2    0.04    0.06
 -13 -13   2    0.03    0.07
  13 -13  -2    0.03    0.05
 -13  13   2   -0.08    0.13
  13  13  -2    0.07    0.08
  13  13  -2    0.05    0.07
  11 -13  -2    1.19    0.10
 -11 -13   2    1.06    0.10
  11 -13  -2    1.23    0.09
 -11  13   2    0.98    0.18
  11  13  -2    1.29    0.11
  11  13  -2    1.14    0.13
   9 -13  -2    1.81    0.12
   9 -13  -2    1.64    0.11
  -9 -13   2    1.51    0.13
   9  13  -2    1.89    0.14
   9  13  -2    1.87    0.16
  -9  13   2    1.41    0.20
   7 -13  -2    4.93    0.16
   7 -13  -2    4.89    0.17
  -7 -13   2    4.93    0.18
   7  13  -2    4.98    0.23
   7  13  -2    4.78    0.19
  -7  13   2    4.94    0.31
   5 -13  -2    2.13    0.12
  -5 -13   2    2.25    0.14
  -5 -13   2    2.25    0.11
   5 -13  -2    2.31    0.12
   5  13  -2    2.26    0.19
  -5  13   2    2.09    0.21
   5  13  -2    2.28    0.14
  -3 -13   2    1.48    0.13
   3 -13  -2    1.11    0.09
  -3 -13   2    1.20    0.10
   3 -13  -2    1.19    0.09
  -3  13   2    1.07    0.18
   3  13  -2    1.42    0.10
   3  13  -2    1.35    0.16
   1 -13  -2    0.28    0.06
  -1 -13   2    0.33    0.07
   1 -13  -2    0.29    0.07
  -1 -13   2    0.36    0.07
  -1  13   2    0.31    0.14
   1  13  -2    0.39    0.07
   1  13  -2    0.19    0.13
   1 -13   2    1.17    0.10
  -1 -13  -2    0.92    0.09
  -1 -13  -2    1.06    0.08
   1 -13   2    1.25    0.09
  -1  13  -2    1.19    0.18
  -1  13  -2    1.24    0.09
   1  13   2    1.10    0.17
   3 -13   2    1.60    0.11
   3 -13   2    1.50    0.11
  -3 -13  -2    1.46    0.10
   3  13   2    1.61    0.17
  -3  13  -2    1.34    0.18
  -3  13  -2    1.48    0.10
   5 -13   2    0.68    0.08
   5 -13   2    0.81    0.07
  -5 -13  -2    0.80    0.09
   5  13   2    0.89    0.15
  -5  13  -2    0.67    0.08
  -5  13  -2    0.85    0.17
   7 -13   2    1.13    0.10
  -7 -13  -2    1.38    0.10
  -7  13  -2    1.43    0.10
  -7  13  -2    1.47    0.20
   7  13   2    1.36    0.15
  -9 -13  -2    1.08    0.10
   9 -13   2    1.20    0.10
  -9  13  -2    1.29    0.19
   9  13   2    1.23    0.09
   9  13   2    0.89    0.13
 -11 -13  -2    1.05    0.10
  11 -13   2    1.14    0.10
 -11  13  -2    0.95    0.19
  11  13   2    0.91    0.13
  11  13   2    1.05    0.09
  13 -13   2    3.03    0.15
 -13 -13  -2    3.01    0.16
 -13  13  -2    2.77    0.24
  13  13   2    2.79    0.17
  13  13   2    3.10    0.15
 -15 -13  -2    0.56    0.09
  15 -13   2    0.73    0.10
 -15  13  -2    0.86    0.18
  15  13   2    0.47    0.11
  15  13   2    0.58    0.09
  17 -13   2    1.00    0.11
 -17 -13  -2    0.96    0.10
  17  13   2    0.93    0.10
  17  13   2    0.96    0.13
 -17  13  -2    1.38    0.21
  19 -13   2    0.74    0.10
 -19 -13  -2    0.95    0.11
 -19  13  -2    0.74    0.19
  19  13   2    0.68    0.11
  19  13   2    0.94    0.11
 -21 -13  -2    0.17    0.08
  21 -13   2    0.09    0.08
  21  13   2    0.23    0.09
  21  13   2   -0.05    0.09
 -21  13  -2    0.36    0.16
  23 -13   2   -0.06    0.08
 -23 -13  -2   -0.07    0.08
  23  13   2    0.03    0.09
 -23  13  -2   -0.04    0.16
  23  13   2    0.06    0.09
 -22 -14   2    0.04    0.09
  22 -14  -2    0.10    0.08
 -22  14   2    0.19    0.19
  22  14  -2    0.08    0.09
  20 -14  -2    0.38    0.09
 -20 -14   2    0.42    0.10
  20  14  -2    0.52    0.10
 -20  14   2    0.32    0.17
 -18 -14   2    0.34    0.09
  18 -14  -2    0.44    0.09
  18  14  -2    0.46    0.10
 -18  14   2    0.34    0.17
 -16 -14   2    0.04    0.08
  16 -14  -2   -0.09    0.07
 -16  14   2    0.11    0.16
  16  14  -2   -0.01    0.07
 -14 -14   2    0.81    0.10
  14 -14  -2    0.79    0.10
  14 -14  -2    0.95    0.09
  14  14  -2    0.87    0.10
 -14  14   2    0.79    0.18
  14  14  -2    0.74    0.11
 -12 -14   2    1.74    0.15
  12 -14  -2    1.67    0.11
  12 -14  -2    1.86    0.12
  12  14  -2    1.54    0.14
  12  14  -2    2.13    0.15
 -12  14   2    1.66    0.23
  10 -14  -2    0.59    0.08
 -10 -14   2    0.58    0.09
  10 -14  -2    0.67    0.08
  10  14  -2    0.60    0.11
 -10  14   2    0.62    0.18
  10  14  -2    0.57    0.08
   8 -14  -2    2.10    0.12
  -8 -14   2    2.30    0.14
   8 -14  -2    1.99    0.13
   8  14  -2    2.12    0.15
  -8  14   2    1.97    0.23
   8  14  -2    2.33    0.19
  -6 -14   2    1.45    0.11
   6 -14  -2    1.38    0.10
   6 -14  -2    1.56    0.10
   6  14  -2    1.78    0.15
   6  14  -2    1.47    0.17
  -6  14   2    1.66    0.21
  -4 -14   2    4.43    0.18
  -4 -14   2    4.47    0.15
   4 -14  -2    4.46    0.16
   4 -14  -2    4.32    0.17
   4  14  -2    4.51    0.19
   4  14  -2    4.22    0.25
  -4  14   2    4.28    0.27
  -2 -14   2    1.04    0.09
   2 -14  -2    0.90    0.08
   2 -14  -2    0.84    0.09
  -2 -14   2    0.96    0.08
  -2  14   2    1.23    0.19
   2  14  -2    0.97    0.09
   2  14  -2    1.31    0.17
   0 -14   2    0.47    0.07
   0 -14   2    0.48    0.08
   0 -14  -2    0.39    0.08
   0 -14  -2    0.40    0.06
   0  14  -2    0.41    0.07
   0  14   2    0.45    0.15
   0  14  -2    0.38    0.14
  -2 -14  -2    1.76    0.14
   2 -14   2    1.80    0.13
   2 -14   2    2.17    0.12
   2  14   2    2.16    0.21
  -2  14  -2    2.29    0.22
  -2  14  -2    2.13    0.14
   4 -14   2    0.90    0.09
  -4 -14  -2    0.87    0.09
   4 -14   2    0.76    0.08
  -4  14  -2    1.01    0.18
   4  14   2    0.96    0.16
  -6 -14  -2    1.18    0.11
   6 -14   2    1.30    0.11
   6  14   2    1.12    0.16
  -6  14  -2    1.28    0.19
  -8 -14  -2    0.03    0.07
   8 -14   2    0.08    0.07
   8  14   2    0.04    0.11
  -8  14  -2    0.18    0.15
 -10 -14  -2    1.63    0.14
  10 -14   2    1.66    0.12
 -10  14  -2    1.62    0.22
  10  14   2    1.51    0.15
 -12 -14  -2    0.33    0.08
  12 -14   2    0.59    0.09
  12  14   2    0.50    0.11
  12  14   2    0.56    0.08
 -12  14  -2    0.63    0.18
  14 -14   2    3.34    0.16
 -14 -14  -2    3.65    0.17
  14  14   2    3.14    0.19
  14  14   2    3.63    0.18
 -14  14  -2    3.56    0.28
 -16 -14  -2    1.89    0.14
  16 -14   2    2.01    0.13
 -16  14  -2    2.17    0.25
  16  14   2    2.37    0.16
  16  14   2    1.74    0.16
 -18 -14  -2    0.14    0.09
  18 -14   2    0.22    0.09
  18  14   2    0.31    0.09
  18  14   2    0.51    0.12
 -18  14  -2    0.26    0.17
  20 -14   2    0.02    0.08
 -20 -14  -2    0.01    0.08
  20  14   2   -0.01    0.10
  20  14   2   -0.08    0.07
 -20  14  -2    0.16    0.17
  22 -14   2    0.32    0.09
 -22 -14  -2    0.39    0.10
  22  14   2    0.56    0.11
 -22  14  -2    0.42    0.19
  22  14   2    0.50    0.10
 -21 -15   2    0.32    0.10
  21 -15  -2    0.33    0.09
  21  15  -2    0.27    0.10
 -21  15   2    0.45    0.21
  19 -15  -2   -0.05    0.08
 -19 -15   2   -0.05    0.08
  19  15  -2   -0.12    0.08
 -19  15   2    0.03    0.18
 -17 -15   2    0.21    0.09
  17 -15  -2    0.13    0.08
  17  15  -2    0.16    0.09
 -17  15   2   -0.07    0.17
  15 -15  -2    0.66    0.10
 -15 -15   2    0.57    0.10
 -15  15   2    0.73    0.21
  15  15  -2    0.48    0.10
 -13 -15   2   -0.04    0.07
  13 -15  -2   -0.05    0.06
  13 -15  -2   -0.01    0.07
  13  15  -2    0.05    0.08
  13  15  -2    0.00    0.09
 -13  15   2    0.04    0.15
  11 -15  -2    1.46    0.12
 -11 -15   2    1.39    0.12
  11 -15  -2    1.40    0.11
  11  15  -2    1.46    0.12
  11  15  -2    1.08    0.14
 -11  15   2    1.09    0.20
   9 -15  -2    1.60    0.12
  -9 -15   2    1.94    0.15
   9 -15  -2    1.88    0.12
  -9  15   2    1.46    0.21
   9  15  -2    1.85    0.13
   9  15  -2    1.82    0.17
  -7 -15   2    1.57    0.13
   7 -15  -2    1.66    0.11
   7 -15  -2    1.60    0.12
   7  15  -2    1.75    0.12
   7  15  -2    1.94    0.18
  -7  15   2    1.61    0.22
   5 -15  -2    1.62    0.13
  -5 -15   2    1.46    0.11
   5 -15  -2    1.51    0.10
   5  15  -2    1.66    0.12
  -5  15   2    1.44    0.21
   5  15  -2    1.44    0.18
   3 -15  -2    0.23    0.07
  -3 -15   2    0.26    0.07
   3 -15  -2    0.27    0.07
  -3  15   2    0.07    0.13
   3  15  -2    0.24    0.14
   3  15  -2    0.22    0.07
   1 -15  -2   -0.09    0.06
  -1 -15   2    0.10    0.07
   1 -15  -2    0.06    0.07
  -1 -15   2    0.03    0.07
   1  15  -2    0.11    0.07
  -1  15   2   -0.19    0.13
   1  15  -2   -0.03    0.13
  -1 -15  -2    0.36    0.08
   1 -15   2    0.40    0.08
   1 -15   2    0.38    0.08
  -1  15  -2    0.67    0.16
   1  15   2    0.35    0.15
   3 -15   2    0.39    0.08
  -3 -15  -2    0.52    0.08
   3 -15   2    0.41    0.07
   3  15   2    0.41    0.15
  -3  15  -2    0.72    0.17
  -5 -15  -2   -0.04    0.07
   5 -15   2   -0.04    0.07
  -5  15  -2   -0.09    0.15
   5  15   2   -0.04    0.12
  -7 -15  -2    0.78    0.10
   7 -15   2    0.83    0.09
  -7  15  -2    1.16    0.19
   7  15   2    0.52    0.13
  -9 -15  -2    0.61    0.10
   9 -15   2    0.54    0.09
  -9  15  -2    0.49    0.17
   9  15   2    0.76    0.14
  11 -15   2    1.86    0.12
 -11 -15  -2    1.93    0.14
 -11  15  -2    1.85    0.22
  11  15   2    1.78    0.17
 -13 -15  -2    2.13    0.15
  13 -15   2    2.31    0.14
  13  15   2    2.14    0.18
 -13  15  -2    2.77    0.27
 -15 -15  -2    0.45    0.10
  15 -15   2    0.63    0.10
 -15  15  -2    0.80    0.20
  15  15   2    0.36    0.12
 -17 -15  -2    0.15    0.09
  17 -15   2    0.13    0.08
 -17  15  -2    0.38    0.17
  17  15   2    0.18    0.08
  17  15   2    0.03    0.09
  19 -15   2    0.55    0.10
 -19 -15  -2    0.44    0.10
 -19  15  -2    0.52    0.19
  19  15   2    0.68    0.10
  19  15   2    0.52    0.12
  21  15   2    0.01    0.09
  21  15   2    0.21    0.09
 -18 -16   2    0.32    0.10
  18 -16  -2    0.33    0.10
  18  16  -2    0.38    0.10
 -18  16   2    0.17    0.19
 -16 -16   2   -0.16    0.08
  16 -16  -2   -0.02    0.08
  16  16  -2    0.03    0.08
 -16  16   2    0.09    0.17
  14 -16  -2    0.28    0.09
 -14 -16   2    0.13    0.09
 -14  16   2    0.15    0.17
  14  16  -2    0.11    0.08
  12 -16  -2    0.58    0.08
 -12 -16   2    0.46    0.10
  12 -16  -2    0.32    0.08
  12  16  -2    0.57    0.10
 -12  16   2    0.34    0.18
  12  16  -2    0.44    0.12
  10 -16  -2    0.11    0.06
 -10 -16   2    0.13    0.08
  10 -16  -2    0.08    0.07
 -10  16   2   -0.26    0.15
  10  16  -2   -0.05    0.07
  10  16  -2    0.06    0.10
   8 -16  -2    0.98    0.10
   8 -16  -2    1.04    0.09
  -8 -16   2    1.03    0.11
   8  16  -2    0.66    0.15
  -8  16   2    1.09    0.20
   8  16  -2    1.26    0.11
   6 -16  -2    0.82    0.09
   6 -16  -2    0.94    0.09
  -6 -16   2    0.73    0.10
   6  16  -2    0.88    0.10
   6  16  -2    0.90    0.16
  -6  16   2    0.51    0.18
   4 -16  -2    0.18    0.07
   4 -16  -2    0.17    0.07
  -4 -16   2    0.01    0.07
  -4  16   2    0.13    0.14
   4  16  -2    0.11    0.13
   4  16  -2    0.11    0.07
   2 -16  -2    0.82    0.08
  -2 -16   2    0.84    0.09
   2 -16  -2    0.76    0.09
   2  16  -2    0.82    0.17
  -2  16   2    0.80    0.18
   0 -16   2    0.22    0.07
   0 -16  -2    0.20    0.08
   0 -16   2    0.17    0.08
   0  16  -2    0.33    0.15
   0  16   2    0.24    0.16
  -2 -16  -2   -0.07    0.07
   2 -16   2    0.08    0.07
   2 -16   2    0.11    0.07
  -2  16  -2    0.06    0.15
   2  16   2    0.00    0.14
   4 -16   2    0.68    0.09
  -4 -16  -2    0.77    0.10
  -4  16  -2    1.01    0.20
   4  16   2    0.73    0.17
   6 -16   2    0.38    0.09
  -6 -16  -2    0.50    0.09
  -6  16  -2    0.46    0.18
   6  16   2    0.69    0.16
  -8 -16  -2    0.51    0.09
   8 -16   2    0.53    0.09
  -8  16  -2    0.57    0.19
   8  16   2    0.69    0.15
 -10 -16  -2    0.76    0.10
  10 -16   2    0.91    0.11
  10  16   2    0.79    0.15
 -10  16  -2    0.97    0.19
 -12 -16  -2    0.29    0.09
  12 -16   2    0.29    0.09
  12  16   2    0.34    0.12
 -12  16  -2    0.52    0.19
 -14 -16  -2    0.34    0.09
  14 -16   2    0.54    0.10
  14  16   2    0.26    0.12
 -14  16  -2    0.37    0.19
 -16 -16  -2    0.74    0.11
  16 -16   2    0.63    0.10
 -16  16  -2    0.70    0.21
  16  16   2    0.67    0.13
 -18 -16  -2    0.34    0.09
  18 -16   2    0.30    0.09
 -18  16  -2    0.46    0.20
  18  16   2    0.21    0.11
  17  17  -2    0.25    0.10
 -15 -17   2    0.18    0.09
  15 -17  -2    0.34    0.09
 -15  17   2    0.36    0.18
  15  17  -2    0.34    0.10
 -13 -17   2    0.03    0.08
  13 -17  -2    0.08    0.08
  13  17  -2   -0.01    0.08
 -13  17   2    0.21    0.17
 -11 -17   2    0.12    0.08
  11 -17  -2    0.22    0.09
  11 -17  -2    0.35    0.07
  11  17  -2    0.16    0.11
 -11  17   2    0.11    0.16
  11  17  -2    0.11    0.08
   9 -17  -2    0.40    0.08
   9 -17  -2    0.47    0.08
  -9 -17   2    0.24    0.09
   9  17  -2    0.47    0.09
   9  17  -2    0.28    0.12
  -9  17   2    0.27    0.18
   7 -17  -2   -0.08    0.06
  -7 -17   2    0.01    0.08
   7 -17  -2   -0.02    0.07
  -7  17   2    0.11    0.16
   7  17  -2    0.08    0.13
   5 -17  -2    0.78    0.10
   5 -17  -2    0.69    0.09
  -5 -17   2    0.74    0.10
   5  17  -2    0.74    0.16
  -5  17   2    0.75    0.19
  -3 -17   2    0.55    0.09
   3 -17  -2    0.61    0.09
  -3  17   2    0.67    0.18
   3  17  -2    0.38    0.15
  -1 -17   2    0.05    0.07
   1 -17  -2    0.11    0.08
   1  17  -2    0.02    0.14
  -1  17   2    0.16    0.16
   1 -17   2    0.66    0.09
   1 -17   2    0.84    0.09
  -1 -17  -2    0.77    0.10
  -1  17  -2    1.11    0.19
   1  17   2    0.71    0.16
   3 -17   2    0.37    0.08
  -3 -17  -2    0.45    0.09
   3  17   2    0.49    0.16
  -3  17  -2    0.24    0.16
   5 -17   2    0.37    0.09
  -5 -17  -2    0.35    0.09
  -5  17  -2    0.70    0.20
   5  17   2    0.28    0.13
   7 -17   2    0.63    0.10
  -7 -17  -2    0.56    0.10
  -7  17  -2    0.89    0.20
   7  17   2    0.60    0.15
   9 -17   2    0.33    0.09
  -9 -17  -2    0.30    0.09
  -9  17  -2    0.35    0.18
   9  17   2    0.32    0.14
  11 -17   2    0.14    0.09
 -11 -17  -2    0.04    0.08
 -11  17  -2    0.21    0.17
  11  17   2    0.13    0.11
 -13 -17  -2    0.59    0.10
  13 -17   2    0.59    0.10
 -13  17  -2    0.77    0.21
  13  17   2    0.45    0.13
 -15 -17  -2    0.06    0.09
  15 -17   2    0.34    0.10
  15  17   2    0.29    0.12
 -15  17  -2    0.37    0.20
  12 -18  -2    0.33    0.09
 -12 -18   2    0.25    0.10
 -12  18   2    0.29    0.19
 -10 -18   2    0.12    0.09
  10 -18  -2    0.19    0.07
  10 -18  -2    0.13    0.08
 -10  18   2    0.15    0.17
  -8 -18   2    0.43    0.10
   8 -18  -2    0.66    0.09
   8 -18  -2    0.47    0.09
   8  18  -2    0.58    0.15
  -8  18   2    0.75    0.18
   6 -18  -2    0.56    0.09
  -6 -18   2    0.58    0.10
   6 -18  -2    0.52    0.09
  -6  18   2    0.24    0.16
   6  18  -2    0.57    0.16
   4 -18  -2    0.03    0.08
  -4 -18   2   -0.08    0.07
   4  18  -2    0.12    0.15
  -4  18   2    0.04    0.16
   2 -18  -2    0.68    0.10
  -2 -18   2    0.62    0.09
   2  18  -2    0.71    0.18
  -2  18   2    0.61    0.18
   0 -18   2    0.49    0.09
   0 -18  -2    0.53    0.10
   0  18  -2    0.58    0.17
   0  18   2    0.55    0.17
  -2 -18  -2    0.18    0.09
  -2  18  -2    0.24    0.16
   2  18   2    0.22    0.16
   4 -18   2    0.94    0.11
  -4 -18  -2    0.87    0.11
   4  18   2    0.97    0.18
  -4  18  -2    0.78    0.20
  -6 -18  -2    0.42    0.09
   6 -18   2    0.31    0.09
   6  18   2    0.48    0.15
  -6  18  -2    0.25    0.18
   8 -18   2    0.06    0.09
  -8 -18  -2   -0.08    0.08
   8  18   2   -0.06    0.12
  -8  18  -2    0.27    0.19
 -10 -18  -2    0.40    0.10
  10 -18   2    0.62    0.10
  10  18   2    0.19    0.14
 -10  18  -2    0.40    0.17
  12 -18   2    0.23    0.09
 -12 -18  -2    0.38    0.10
  12  18   2    0.12    0.13
 -12  18  -2    0.06    0.18
  -7 -19   2    0.25    0.09
   7 -19  -2    0.33    0.09
   7  19  -2    0.32    0.15
  -7  19   2    0.14    0.18
   5 -19  -2    0.73    0.10
  -5 -19   2    0.73    0.11
  -5  19   2    0.61    0.18
   5  19  -2    0.81    0.19
  -3 -19   2    0.78    0.10
   3 -19  -2    0.71    0.10
   3  19  -2    0.73    0.18
  -3  19   2    0.37    0.18
  -1 -19   2    0.07    0.08
   1 -19  -2    0.02    0.08
   1  19  -2   -0.04    0.15
  -1  19   2    0.37    0.17
  -1 -19  -2    0.81    0.11
   1  19   2    0.82    0.19
  -1  19  -2    0.67    0.19
  -3 -19  -2    0.36    0.10
  -3  19  -2    0.47    0.18
   3  19   2    0.41    0.17
   5 -19   2    0.07    0.09
  -5 -19  -2   -0.06    0.08
  -5  19  -2    0.29    0.18
   5  19   2    0.11    0.15
   7 -19   2    0.80    0.11
  -7 -19  -2    0.62    0.11
   7  19   2    0.49    0.16
  -7  19  -2    0.85    0.21
  32   0  -3   -0.04    0.07
  30   0  -3    0.00    0.08
 -30   0   3    0.10    0.08
  30   0  -3   -0.02    0.07
  28   0  -3    4.37    0.19
 -28   0   3    4.10    0.18
  28   0  -3    4.29    0.19
  26   0  -3    1.16    0.10
  26   0  -3    1.24    0.10
  26   0  -3    1.24    0.11
 -26   0   3    1.12    0.12
  26   0  -3    1.01    0.09
  24   0  -3    0.98    0.09
  24   0  -3    0.80    0.08
  24   0  -3    0.77    0.09
  24   0  -3    0.86    0.08
  22   0  -3    0.21    0.06
  22   0  -3    0.15    0.06
  22   0  -3    0.16    0.06
  22   0  -3    0.11    0.06
  20   0  -3    2.49    0.13
  20   0  -3    2.47    0.10
  20   0  -3    2.69    0.13
  20   0  -3    2.57    0.11
  18   0  -3    0.01    0.04
  18   0  -3   -0.05    0.04
  18   0  -3   -0.04    0.05
 -18   0   3    0.03    0.07
  18   0  -3    0.00    0.05
  16   0  -3   25.27    0.50
  16   0  -3   25.04    0.50
  16   0  -3   25.51    0.48
  16   0  -3   25.57    0.50
 -16   0   3   25.15    0.54
  14   0  -3   42.62    0.81
  14   0  -3   43.01    0.80
 -14   0   3   43.40    0.85
  14   0  -3   43.79    0.79
  14   0  -3   42.58    0.81
  12   0  -3    6.45    0.17
 -12   0   3    6.59    0.19
  12   0  -3    6.69    0.14
  12   0  -3    6.33    0.17
 -10   0   3   56.05    1.05
  10   0  -3   55.61    0.99
  10   0  -3   55.30    1.00
  10   0  -3   54.02    1.00
  -8   0   3    3.79    0.11
   8   0  -3    3.64    0.11
  -8   0   3    3.70    0.13
   8   0  -3    3.67    0.11
  -6   0   3    1.68    0.08
   6   0  -3    1.53    0.07
   6   0  -3    1.47    0.08
  -6   0   3    1.53    0.09
   4   0  -3    8.14    0.18
  -4   0   3    7.78    0.20
   4   0  -3    7.68    0.17
  -2   0   3    0.48    0.05
   2   0  -3    0.42    0.03
   2   0  -3    0.52    0.04
   0   0   3   -0.01    0.04
   0   0  -3    0.02    0.03
   0   0   3    0.00    0.02
   0   0  -3    0.02    0.02
  -2   0  -3    5.64    0.15
   2   0   3    5.92    0.15
  -2   0  -3    5.84    0.13
   2   0   3    6.00    0.13
  -4   0  -3    0.02    0.03
   4   0   3    0.02    0.03
   4   0   3   -0.04    0.04
  -4   0  -3    0.01    0.02
   6   0   3    0.88    0.06
   6   0   3    1.11    0.07
  -6   0  -3    1.05    0.05
  -6   0  -3    0.80    0.05
  -8   0  -3    6.16    0.13
  -8   0  -3    6.12    0.16
   8   0   3    5.83    0.15
 -10   0  -3    0.10    0.03
  10   0   3    0.17    0.04
 -10   0  -3    0.07    0.04
  10   0   3    0.03    0.04
 -12   0  -3   17.29    0.36
  12   0   3   17.21    0.36
 -12   0  -3   17.87    0.33
  12   0   3   17.83    0.36
  14   0   3    4.32    0.14
 -14   0  -3    4.28    0.14
  14   0   3    4.41    0.13
 -14   0  -3    4.29    0.11
  16   0   3    0.06    0.04
 -16   0  -3    0.05    0.05
  16   0   3   -0.02    0.05
 -16   0  -3    0.06    0.03
  18   0   3    0.79    0.08
  18   0   3    0.83    0.07
 -18   0  -3    0.83    0.08
 -20   0  -3    3.30    0.14
  20   0   3    3.12    0.13
  20   0   3    3.12    0.12
 -22   0  -3    0.39    0.08
  22   0   3    0.53    0.09
 -24   0  -3    0.80    0.09
  24   0   3    0.90    0.10
 -26   0  -3    1.42    0.12
  26   0   3    1.53    0.13
 -28   0  -3    0.65    0.10
  28   0   3    0.68    0.10
  30   0   3    0.51    0.10
 -30   0  -3    0.38    0.10
  32   0   3    0.25    0.09
  33  -1  -3   -0.02    0.08
  33   1  -3    0.03    0.08
 -31  -1   3    1.10    0.12
  31  -1  -3    0.93    0.11
  31   1  -3    1.04    0.11
  29  -1  -3    0.79    0.10
  29  -1  -3    0.64    0.10
 -29  -1   3    0.68    0.10
  29  -1  -3    0.75    0.09
  29   1  -3    0.85    0.10
  27  -1  -3    0.06    0.07
 -27  -1   3    0.03    0.07
  27  -1  -3    0.02    0.07
  27  -1  -3    0.11    0.07
  27  -1  -3   -0.03    0.06
  27   1  -3   -0.03    0.07
  27   1  -3    0.09    0.08
 -25  -1   3    3.95    0.17
  25  -1  -3    3.94    0.14
  25  -1  -3    3.74    0.17
  25  -1  -3    4.00    0.14
  25  -1  -3    4.02    0.16
  25   1  -3    3.96    0.14
  25   1  -3    3.87    0.17
  25   1  -3    3.91    0.17
  23  -1  -3    0.59    0.08
  23  -1  -3    0.53    0.07
  23  -1  -3    0.52    0.07
 -23  -1   3    0.51    0.09
  23  -1  -3    0.60    0.07
  23   1  -3    0.79    0.07
  23   1  -3    0.67    0.08
  23   1  -3    0.75    0.09
  23   1  -3    0.57    0.07
  21  -1  -3    0.86    0.08
  21  -1  -3    0.90    0.08
 -21  -1   3    0.73    0.10
  21  -1  -3    0.82    0.08
  21  -1  -3    1.00    0.08
  21   1  -3    0.93    0.09
  21   1  -3    0.91    0.07
  21   1  -3    0.76    0.07
  21   1  -3    0.88    0.08
  19  -1  -3    0.10    0.05
  19  -1  -3    0.06    0.06
  19  -1  -3    0.03    0.05
 -19  -1   3    0.05    0.07
  19  -1  -3    0.10    0.05
  19   1  -3    0.10    0.06
  19   1  -3    0.14    0.05
  19   1  -3    0.04    0.05
  19   1  -3    0.05    0.05
 -17  -1   3    1.28    0.10
  17  -1  -3    1.37    0.08
  17  -1  -3    1.30    0.08
  17  -1  -3    1.25    0.07
  17  -1  -3    1.16    0.08
  17   1  -3    1.31    0.07
  17   1  -3    1.28    0.10
  17   1  -3    1.09    0.08
  15  -1  -3    3.27    0.12
 -15  -1   3    3.24    0.14
  15  -1  -3    3.43    0.11
  15  -1  -3    3.30    0.12
  15  -1  -3    3.40    0.10
  15   1  -3    3.32    0.13
  15   1  -3    3.43    0.13
  15   1  -3    3.31    0.10
  13  -1  -3  143.62    2.59
  13  -1  -3  142.46    2.55
 -13  -1   3  143.59    2.62
  13  -1  -3  143.85    2.55
  13  -1  -3  141.99    2.53
  13   1  -3  142.15    2.53
  13   1  -3  141.72    2.55
  13   1  -3  147.67    2.55
  11  -1  -3   49.96    0.95
 -11  -1   3   51.10    0.98
  11  -1  -3   50.49    0.93
  11  -1  -3   51.75    0.92
  11  -1  -3   50.72    0.93
  11   1  -3   51.25    0.93
  11   1  -3   50.33    0.94
 -11   1   3   52.41    0.96
  11   1  -3   52.13    0.92
 -11   1   3   51.22    0.99
   9  -1  -3    0.29    0.04
  -9  -1   3    0.21    0.05
   9  -1  -3    0.24    0.03
   9  -1  -3    0.21    0.04
   9   1  -3    0.23    0.04
   9   1  -3    0.25    0.02
   9   1  -3    0.34    0.04
  -9   1   3    0.31    0.05
  -9   1   3    0.35    0.05
  -7  -1   3    0.67    0.07
   7  -1  -3    0.64    0.04
   7  -1  -3    0.53    0.04
  -7   1   3    0.58    0.06
   7   1  -3    0.71    0.05
  -7   1   3    0.66    0.07
   7   1  -3    0.57    0.05
  -5  -1   3   17.77    0.38
   5  -1  -3   18.37    0.35
   5   1  -3   18.33    0.36
   5   1  -3   17.99    0.35
  -5   1   3   18.44    0.37
  -5   1   3   17.82    0.38
  -3  -1   3    0.25    0.05
   3  -1  -3    0.37    0.04
   3  -1  -3    0.25    0.03
  -3   1   3    0.30    0.04
   3   1  -3    0.32    0.03
   3   1  -3    0.30    0.04
  -3   1   3    0.35    0.06
  -1  -1   3    3.26    0.12
   1  -1  -3    3.35    0.09
   1  -1  -3    3.31    0.10
   1   1  -3    3.42    0.10
  -1   1   3    3.49    0.10
  -1   1   3    3.57    0.11
  -1  -1  -3   28.04    0.51
   1  -1   3   27.89    0.55
   1  -1   3   28.31    0.51
  -1  -1  -3   28.33    0.52
  -1   1  -3   28.10    0.51
  -1   1  -3   27.31    0.53
   1   1   3   28.82    0.53
   3  -1   3    7.64    0.19
  -3  -1  -3    7.75    0.16
   3  -1   3    8.03    0.16
  -3  -1  -3    8.06    0.18
  -3   1  -3    7.73    0.15
   3   1   3    7.93    0.17
   3   1   3    7.72    0.19
  -3   1  -3    7.64    0.18
  -5  -1  -3    5.52    0.12
   5  -1   3    5.38    0.15
   5  -1   3    5.46    0.13
  -5  -1  -3    5.36    0.14
  -5   1  -3    5.63    0.11
   5   1   3    5.64    0.15
   5   1   3    5.34    0.14
  -5   1  -3    5.30    0.15
   7  -1   3    1.05    0.06
   7  -1   3    1.13    0.07
  -7  -1  -3    0.98    0.07
  -7  -1  -3    1.06    0.05
   7   1   3    1.07    0.07
  -7   1  -3    1.00    0.04
  -7   1  -3    1.02    0.07
   7   1   3    0.87    0.06
  -9  -1  -3    6.33    0.16
  -9  -1  -3    6.21    0.14
   9  -1   3    6.32    0.16
   9  -1   3    6.03    0.16
  -9   1  -3    6.09    0.12
   9   1   3    5.99    0.15
  -9   1  -3    6.27    0.17
 -11  -1  -3   26.67    0.48
 -11  -1  -3   25.62    0.51
  11  -1   3   25.33    0.51
  11  -1   3   26.01    0.51
 -11   1  -3   26.04    0.51
  11   1   3   26.35    0.51
  11   1   3   26.48    0.52
 -11   1  -3   26.77    0.47
  13  -1   3    0.21    0.05
 -13  -1  -3    0.22    0.05
  13  -1   3    0.14    0.05
 -13  -1  -3    0.15    0.03
 -13   1  -3    0.14    0.05
  13   1   3    0.22    0.05
  13   1   3    0.17    0.04
 -13   1  -3    0.24    0.03
 -15  -1  -3    3.99    0.14
 -15  -1  -3    4.28    0.12
  15  -1   3    4.03    0.13
  15  -1   3    3.97    0.13
 -15   1  -3    4.00    0.14
  15   1   3    4.14    0.12
  15   1   3    3.88    0.13
 -17  -1  -3    3.69    0.15
  17  -1   3    3.81    0.14
  17  -1   3    3.87    0.13
 -17  -1  -3    3.67    0.12
  17   1   3    3.79    0.14
 -17   1  -3    3.67    0.15
  17   1   3    4.00    0.12
 -19  -1  -3    0.10    0.06
  19  -1   3    0.16    0.05
  19  -1   3    0.15    0.07
  19   1   3    0.15    0.05
 -19   1  -3    0.12    0.06
  19   1   3    0.03    0.07
  21  -1   3    0.94    0.09
  21  -1   3    0.96    0.08
 -21  -1  -3    0.84    0.09
 -21   1  -3    0.96    0.09
  21   1   3    0.78    0.09
  23  -1   3    1.01    0.08
  23  -1   3    0.80    0.09
 -23  -1  -3    0.75    0.09
  23   1   3    0.90    0.10
 -23   1  -3    0.80    0.09
  25  -1   3    1.07    0.10
 -25  -1  -3    1.17    0.11
 -25   1  -3    1.18    0.11
  25   1   3    1.31    0.11
 -27  -1  -3    0.48    0.09
  27  -1   3    0.42    0.09
 -27   1  -3    0.48    0.10
  27   1   3    0.53    0.10
  29  -1   3    0.56    0.10
 -29  -1  -3    0.63    0.10
 -29   1  -3    0.87    0.11
  29   1   3    0.63    0.10
 -31  -1  -3    0.04    0.09
  31  -1   3    0.02    0.08
 -31   1  -3    0.04    0.09
  31   1   3    0.04    0.09
 -32  -2   3    0.14    0.09
  32   2  -3    0.08    0.08
  30  -2  -3    0.04    0.07
  30  -2  -3   -0.10    0.06
 -30  -2   3    0.13    0.08
  30   2  -3    0.11    0.08
  28  -2  -3    2.04    0.13
  28  -2  -3    2.06    0.12
  28  -2  -3    2.19    0.15
 -28  -2   3    1.99    0.15
  28  -2  -3    2.14    0.14
  28   2  -3    2.23    0.16
  26  -2  -3    0.34    0.07
  26  -2  -3    0.24    0.07
 -26  -2   3    0.34    0.08
  26  -2  -3    0.24    0.07
  26  -2  -3    0.35    0.08
  26   2  -3    0.33    0.08
  24  -2  -3    0.18    0.07
  24  -2  -3    0.15    0.06
  24  -2  -3    0.31    0.07
  24  -2  -3    0.23    0.07
 -24  -2   3    0.20    0.07
  24   2  -3    0.23    0.06
  24   2  -3    0.17    0.08
  24   2  -3    0.27    0.07
 -22  -2   3    0.67    0.09
 -22  -2   3    0.90    0.10
  22  -2  -3    0.82    0.08
  22  -2  -3    0.86    0.08
  22  -2  -3    0.80    0.08
  22  -2  -3    0.87    0.08
  22   2  -3    0.62    0.08
  22   2  -3    0.87    0.07
  22   2  -3    0.83    0.09
  20  -2  -3    0.28    0.05
  20  -2  -3    0.33    0.06
  20  -2  -3    0.29    0.06
 -20  -2   3    0.36    0.08
  20  -2  -3    0.26    0.05
  20   2  -3    0.33    0.07
  20   2  -3    0.32    0.06
  20   2  -3    0.25    0.06
  18  -2  -3    0.61    0.06
  18  -2  -3    0.58    0.07
  18  -2  -3    0.70    0.06
 -18  -2   3    0.71    0.09
  18  -2  -3    0.73    0.07
  18   2  -3    0.63    0.06
  18   2  -3    0.58    0.07
  18   2  -3    0.57    0.07
  16  -2  -3   26.99    0.51
  16  -2  -3   26.18    0.51
  16  -2  -3   25.98    0.52
  16  -2  -3   27.16    0.52
 -16  -2   3   26.31    0.55
  16   2  -3   26.34    0.50
  16   2  -3   25.74    0.53
  16   2  -3   26.19    0.52
  14  -2  -3   16.27    0.34
  14  -2  -3   16.37    0.33
  14  -2  -3   15.91    0.34
 -14  -2   3   16.67    0.37
  14  -2  -3   16.46    0.32
  14   2  -3   16.20    0.35
  14   2  -3   16.82    0.32
 -14   2   3   16.04    0.37
  14   2  -3   16.28    0.35
  12  -2  -3    2.02    0.09
  12  -2  -3    1.99    0.09
  12  -2  -3    2.01    0.09
 -12  -2   3    1.87    0.10
  12   2  -3    1.84    0.11
  12   2  -3    2.09    0.07
 -12   2   3    1.87    0.12
  12   2  -3    2.03    0.10
 -10  -2   3   16.01    0.35
  10  -2  -3   15.79    0.32
  10  -2  -3   15.87    0.32
  10  -2  -3   15.90    0.31
  10   2  -3   15.35    0.33
  10   2  -3   15.85    0.33
  10   2  -3   16.40    0.30
 -10   2   3   16.05    0.35
   8  -2  -3    2.21    0.08
   8  -2  -3    2.27    0.08
  -8  -2   3    2.27    0.10
   8  -2  -3    2.33    0.08
   8   2  -3    2.15    0.09
  -8   2   3    2.27    0.12
   8   2  -3    2.32    0.09
   6  -2  -3    1.31    0.06
   6  -2  -3    1.15    0.07
  -6  -2   3    1.39    0.09
   6  -2  -3    1.14    0.07
   6   2  -3    1.47    0.08
  -6   2   3    1.38    0.10
  -6   2   3    1.30    0.11
   6   2  -3    1.31    0.09
  -4  -2   3    6.24    0.17
   4  -2  -3    6.44    0.14
   4   2  -3    6.03    0.15
  -4   2   3    5.90    0.17
   4   2  -3    6.07    0.16
  -4   2   3    6.31    0.18
   2  -2  -3    4.17    0.11
   2  -2  -3    3.99    0.11
  -2  -2   3    4.02    0.13
   2   2  -3    4.50    0.11
   2   2  -3    3.84    0.12
  -2   2   3    4.02    0.13
  -2   2   3    4.12    0.13
   0  -2  -3    0.28    0.03
   0  -2   3    0.28    0.05
   0  -2   3    0.32    0.03
   0  -2  -3    0.31    0.04
   0   2  -3    0.29    0.04
   0   2   3    0.32    0.05
   0   2   3    0.33    0.05
   0   2  -3    0.29    0.03
   2  -2   3   29.87    0.54
   2  -2   3   29.15    0.58
  -2  -2  -3   29.82    0.55
  -2  -2  -3   29.85    0.54
  -2   2  -3   28.66    0.56
   2   2   3   30.35    0.56
  -2   2  -3   29.99    0.53
   2   2   3   29.88    0.58
  -4  -2  -3    0.53    0.05
  -4  -2  -3    0.51    0.04
   4  -2   3    0.55    0.04
   4  -2   3    0.41    0.05
  -4   2  -3    0.53    0.05
   4   2   3    0.55    0.06
   4   2   3    0.48    0.05
  -4   2  -3    0.52    0.03
  -6  -2  -3    2.40    0.09
  -6  -2  -3    2.47    0.08
   6  -2   3    2.47    0.08
   6  -2   3    2.50    0.10
  -6   2  -3    2.51    0.10
   6   2   3    2.51    0.10
   6   2   3    2.55    0.09
   8  -2   3    1.05    0.06
  -8  -2  -3    0.95    0.06
  -8  -2  -3    0.81    0.07
   8  -2   3    0.88    0.07
   8   2   3    0.97    0.07
   8   2   3    1.02    0.07
  -8   2  -3    0.95    0.08
  10  -2   3    3.32    0.11
  10  -2   3    3.23    0.11
 -10  -2  -3    3.29    0.10
 -10  -2  -3    3.18    0.11
  10   2   3    3.07    0.11
 -10   2  -3    3.38    0.12
  10   2   3    3.25    0.10
  12  -2   3    5.51    0.15
 -12  -2  -3    5.60    0.14
 -12  -2  -3    5.50    0.16
  12  -2   3    5.70    0.16
  12   2   3    5.60    0.14
  12   2   3    5.56    0.16
 -12   2  -3    5.56    0.17
  14  -2   3    6.50    0.18
  14  -2   3    6.49    0.17
 -14  -2  -3    6.33    0.18
 -14  -2  -3    6.73    0.16
  14   2   3    6.51    0.19
  14   2   3    6.62    0.16
 -14   2  -3    6.29    0.18
 -16  -2  -3    0.59    0.07
  16  -2   3    0.51    0.07
 -16  -2  -3    0.48    0.05
  16  -2   3    0.57    0.06
 -16   2  -3    0.41    0.06
  16   2   3    0.59    0.05
  16   2   3    0.48    0.07
  18  -2   3    2.15    0.11
 -18  -2  -3    2.28    0.11
 -18  -2  -3    2.29    0.12
  18  -2   3    2.19    0.10
 -18   2  -3    2.36    0.13
  18   2   3    2.33    0.12
 -20  -2  -3    3.23    0.14
  20  -2   3    2.99    0.12
  20  -2   3    3.19    0.13
  20   2   3    3.15    0.14
 -20   2  -3    3.36    0.15
  22  -2   3    0.39    0.07
  22  -2   3    0.38    0.08
 -22  -2  -3    0.39    0.07
  22   2   3    0.39    0.08
 -22   2  -3    0.34    0.08
 -24  -2  -3    0.25    0.08
  24  -2   3    0.19    0.08
  24  -2   3    0.21    0.07
 -24   2  -3    0.37    0.08
  24   2   3    0.18    0.08
 -26  -2  -3    0.50    0.09
  26  -2   3    0.47    0.08
  26   2   3    0.38    0.09
 -26   2  -3    0.54    0.09
  28  -2   3    0.27    0.09
 -28  -2  -3    0.11    0.08
  28   2   3    0.15    0.09
 -28   2  -3    0.12    0.08
 -30  -2  -3    0.28    0.09
  30  -2   3    0.38    0.09
  30   2   3    0.30    0.09
 -30   2  -3    0.25    0.09
 -31  -3   3    0.40    0.10
  31  -3  -3    0.58    0.08
  31   3  -3    0.50    0.10
  29  -3  -3    0.17    0.08
 -29  -3   3    0.27    0.09
  29  -3  -3    0.01    0.08
  29   3  -3    0.20    0.08
  27  -3  -3    0.01    0.07
  27  -3  -3    0.11    0.07
 -27  -3   3    0.09    0.08
  27  -3  -3    0.03    0.06
  27  -3  -3    0.11    0.06
  27   3  -3    0.06    0.07
  25  -3  -3    1.04    0.09
  25  -3  -3    1.03    0.10
 -25  -3   3    0.90    0.10
  25  -3  -3    1.04    0.09
  25  -3  -3    1.07    0.09
  25   3  -3    0.98    0.10
  23  -3  -3    0.03    0.06
 -23  -3   3    0.27    0.08
  23  -3  -3    0.16    0.06
  23  -3  -3    0.08    0.06
  23  -3  -3    0.17    0.06
  23   3  -3    0.21    0.07
  23   3  -3    0.23    0.06
  21  -3  -3    0.18    0.06
 -21  -3   3    0.16    0.07
  21  -3  -3    0.17    0.06
  21  -3  -3    0.12    0.05
  21  -3  -3    0.20    0.06
 -21  -3   3    0.11    0.07
  21   3  -3    0.04    0.07
  21   3  -3    0.17    0.06
  21   3  -3    0.15    0.05
  19  -3  -3    7.59    0.19
 -19  -3   3    7.07    0.21
 -19  -3   3    7.28    0.22
  19  -3  -3    7.38    0.20
  19  -3  -3    7.70    0.20
  19  -3  -3    7.32    0.20
 -19   3   3    7.14    0.24
  19   3  -3    7.50    0.18
  19   3  -3    7.52    0.22
  19   3  -3    7.65    0.22
  17  -3  -3    1.17    0.08
  17  -3  -3    1.10    0.09
  17  -3  -3    1.10    0.08
  17  -3  -3    1.16    0.08
 -17  -3   3    0.95    0.09
  17   3  -3    1.01    0.07
  17   3  -3    1.00    0.08
  17   3  -3    1.08    0.09
 -17   3   3    1.05    0.11
  15  -3  -3    3.71    0.12
 -15  -3   3    3.76    0.14
  15  -3  -3    3.77    0.13
  15  -3  -3    3.86    0.12
  15   3  -3    3.56    0.14
 -15   3   3    4.08    0.18
  15   3  -3    3.86    0.11
  15   3  -3    3.94    0.14
  13  -3  -3   32.97    0.61
 -13  -3   3   32.85    0.65
  13  -3  -3   32.16    0.63
  13  -3  -3   31.67    0.61
  13   3  -3   32.06    0.63
  13   3  -3   34.14    0.61
  13   3  -3   32.17    0.63
 -13   3   3   33.43    0.67
  11  -3  -3    7.13    0.17
  11  -3  -3    7.00    0.16
  11  -3  -3    6.69    0.17
 -11  -3   3    6.92    0.19
 -11   3   3    6.98    0.22
  11   3  -3    7.12    0.15
  11   3  -3    6.85    0.18
  11   3  -3    6.78    0.18
   9  -3  -3    1.19    0.06
   9  -3  -3    1.14    0.06
   9  -3  -3    1.13    0.07
  -9  -3   3    1.17    0.08
   9   3  -3    0.98    0.06
  -9   3   3    1.23    0.10
   9   3  -3    1.12    0.08
   9   3  -3    1.23    0.04
   7  -3  -3    0.05    0.02
  -7  -3   3    0.10    0.05
   7  -3  -3    0.02    0.03
   7  -3  -3    0.09    0.03
   7   3  -3    0.07    0.04
   7   3  -3    0.04    0.03
  -7   3   3    0.01    0.06
   5  -3  -3    1.53    0.06
  -5  -3   3    1.40    0.09
   5  -3  -3    1.36    0.07
   5  -3  -3    1.28    0.07
   5   3  -3    1.42    0.08
  -5   3   3    1.26    0.08
  -5   3   3    1.45    0.12
   5   3  -3    1.49    0.08
   3  -3  -3    0.05    0.03
  -3  -3   3    0.25    0.05
   3  -3  -3    0.05    0.03
  -3   3   3    0.16    0.05
  -3   3   3    0.02    0.06
   3   3  -3    0.06    0.03
   3   3  -3    0.10    0.04
   1  -3  -3    0.71    0.04
   1  -3  -3    0.63    0.04
  -1  -3   3    0.63    0.06
   1   3  -3    0.62    0.05
   1   3  -3    0.61    0.04
  -1   3   3    0.49    0.06
   1   3  -3    0.76    0.06
  -1   3   3    0.53    0.07
   1  -3   3    3.56    0.12
   1  -3   3    3.65    0.09
  -1  -3  -3    3.56    0.10
  -1  -3  -3    3.61    0.10
   1   3   3    3.59    0.12
  -1   3  -3    3.49    0.12
   1   3   3    3.67    0.13
  -1   3  -3    3.60    0.10
   3  -3   3    0.95    0.07
   3  -3   3    1.06    0.05
   3   3   3    1.11    0.09
  -3   3  -3    0.97    0.05
   3   3   3    1.23    0.08
  -3   3  -3    1.09    0.08
   5  -3   3    5.91    0.16
  -5  -3  -3    5.60    0.14
  -5  -3  -3    5.94    0.14
   5  -3   3    5.85    0.14
   5   3   3    6.12    0.15
  -5   3  -3    5.75    0.16
  -5   3  -3    5.84    0.12
   5   3   3    5.88    0.16
   7  -3   3    0.03    0.04
   7  -3   3   -0.02    0.04
  -7  -3  -3    0.02    0.03
  -7  -3  -3    0.03    0.03
  -7   3  -3    0.06    0.04
   7   3   3    0.03    0.04
   7   3   3    0.03    0.04
  -9  -3  -3    1.22    0.08
   9  -3   3    1.23    0.07
  -9  -3  -3    1.29    0.08
   9  -3   3    1.38    0.07
   9   3   3    1.28    0.09
  -9   3  -3    1.33    0.09
   9   3   3    1.26    0.07
  11  -3   3    8.64    0.20
 -11  -3  -3    8.45    0.21
 -11  -3  -3    8.75    0.19
  11  -3   3    8.42    0.21
  11   3   3    8.93    0.22
 -11   3  -3    8.62    0.22
  11   3   3    9.16    0.20
  13  -3   3    0.95    0.07
  13  -3   3    0.98    0.07
 -13  -3  -3    1.06    0.08
 -13  -3  -3    1.19    0.09
  13   3   3    1.10    0.06
  13   3   3    0.93    0.08
 -13   3  -3    1.00    0.07
  15  -3   3    6.39    0.18
  15  -3   3    6.45    0.17
 -15  -3  -3    6.08    0.18
 -15  -3  -3    6.29    0.17
 -15   3  -3    6.25    0.19
  15   3   3    6.31    0.15
  15   3   3    6.19    0.18
 -17  -3  -3   10.75    0.26
  17  -3   3   10.78    0.26
  17  -3   3   10.55    0.26
 -17  -3  -3   10.78    0.24
 -17   3  -3   10.54    0.27
  17   3   3   10.51    0.27
 -19  -3  -3    2.68    0.13
 -19  -3  -3    2.98    0.12
  19  -3   3    2.73    0.12
  19  -3   3    2.78    0.12
  19   3   3    2.63    0.14
 -19   3  -3    2.81    0.14
 -21  -3  -3    0.49    0.08
  21  -3   3    0.48    0.08
  21  -3   3    0.53    0.07
 -21   3  -3    0.58    0.08
  21   3   3    0.53    0.09
  23  -3   3    0.05    0.06
  23  -3   3    0.14    0.07
 -23  -3  -3    0.18    0.07
  23   3   3    0.11    0.08
 -23   3  -3    0.09    0.07
  25  -3   3   -0.05    0.07
  25  -3   3    0.02    0.07
 -25  -3  -3    0.05    0.07
  25   3   3    0.01    0.07
 -25   3  -3    0.03    0.07
 -27  -3  -3    0.13    0.08
  27  -3   3    0.22    0.08
 -27   3  -3    0.13    0.08
  27   3   3    0.18    0.09
  29  -3   3    0.12    0.08
 -29  -3  -3    0.23    0.09
  29   3   3    0.18    0.09
 -29   3  -3    0.27    0.09
 -31  -3  -3   -0.01    0.08
  31  -3   3   -0.01    0.08
  31   3   3    0.06    0.09
 -31   3  -3    0.00    0.09
  32  -4  -3   -0.02    0.07
 -32  -4   3    0.01    0.08
 -32   4   3   -0.15    0.12
  32   4  -3    0.04    0.08
  30  -4  -3   -0.07    0.08
 -30  -4   3    0.17    0.09
  30  -4  -3   -0.03    0.07
 -30   4   3    0.09    0.12
  30   4  -3    0.11    0.08
  28  -4  -3    0.92    0.09
 -28  -4   3    1.14    0.11
  28  -4  -3    0.96    0.10
  28   4  -3    1.06    0.11
 -28   4   3    1.00    0.15
  26  -4  -3   -0.10    0.06
  26  -4  -3    0.09    0.07
  26  -4  -3    0.02    0.06
 -26  -4   3    0.00    0.07
 -26   4   3   -0.05    0.11
  26   4  -3   -0.13    0.06
  24  -4  -3    0.06    0.06
 -24  -4   3   -0.04    0.07
  24  -4  -3    0.10    0.07
  24  -4  -3    0.10    0.06
  24   4  -3    0.09    0.07
 -24   4   3   -0.09    0.09
  22  -4  -3    0.48    0.07
  22  -4  -3    0.58    0.07
  22  -4  -3    0.65    0.07
 -22  -4   3    0.56    0.09
  22  -4  -3    0.52    0.07
  22   4  -3    0.54    0.07
  22   4  -3    0.44    0.08
 -22   4   3    0.54    0.12
  20  -4  -3    0.14    0.05
  20  -4  -3    0.32    0.06
 -20  -4   3    0.10    0.07
  20  -4  -3    0.21    0.06
  20  -4  -3    0.19    0.06
  20   4  -3    0.24    0.07
  20   4  -3    0.14    0.05
 -20   4   3    0.22    0.10
  18  -4  -3    1.26    0.10
 -18  -4   3    1.23    0.10
  18  -4  -3    1.32    0.09
  18  -4  -3    1.25    0.09
 -18  -4   3    1.20    0.10
  18   4  -3    1.13    0.09
  18   4  -3    1.33    0.08
  18   4  -3    1.04    0.09
 -18   4   3    1.11    0.13
  16  -4  -3   19.31    0.38
 -16  -4   3   18.68    0.41
  16  -4  -3   19.14    0.39
 -16  -4   3   19.11    0.41
  16  -4  -3   18.99    0.40
  16   4  -3   19.67    0.42
 -16   4   3   19.07    0.46
  16   4  -3   19.26    0.38
  16   4  -3   18.84    0.41
 -14  -4   3   -0.09    0.06
  14  -4  -3    0.01    0.03
  14  -4  -3    0.08    0.05
 -14  -4   3    0.00    0.05
  14  -4  -3    0.03    0.04
  14   4  -3   -0.03    0.03
  14   4  -3   -0.02    0.04
  14   4  -3   -0.05    0.05
 -14   4   3   -0.04    0.08
 -12  -4   3    7.86    0.21
 -12  -4   3    7.87    0.21
  12  -4  -3    7.81    0.19
  12  -4  -3    7.82    0.19
  12  -4  -3    8.27    0.18
 -12   4   3    8.03    0.25
  12   4  -3    7.77    0.21
  12   4  -3    8.30    0.17
  12   4  -3    8.02    0.21
  10  -4  -3    7.76    0.16
 -10  -4   3    7.54    0.19
  10  -4  -3    7.54    0.18
  10  -4  -3    7.16    0.18
  10   4  -3    7.68    0.20
 -10   4   3    7.35    0.24
  10   4  -3    7.31    0.19
  10   4  -3    7.47    0.16
  -8  -4   3    3.74    0.12
   8  -4  -3    3.60    0.09
   8  -4  -3    3.40    0.11
   8  -4  -3    3.74    0.11
   8   4  -3    3.69    0.09
  -8   4   3    3.58    0.17
   8   4  -3    3.75    0.12
   8   4  -3    3.71    0.13
  -6  -4   3    1.34    0.08
   6  -4  -3    1.39    0.07
   6  -4  -3    1.38    0.05
   6  -4  -3    1.51    0.07
   6   4  -3    1.26    0.08
   6   4  -3    1.29    0.08
  -6   4   3    1.56    0.11
   6   4  -3    1.34    0.05
   4  -4  -3    1.75    0.06
  -4  -4   3    1.73    0.09
   4  -4  -3    1.51    0.08
   4  -4  -3    1.59    0.06
   4   4  -3    1.56    0.08
   4   4  -3    1.65    0.09
   4   4  -3    1.62    0.07
  -4   4   3    1.53    0.12
   2  -4  -3   -0.03    0.03
  -2  -4   3    0.23    0.05
   2  -4  -3    0.02    0.03
   2  -4  -3    0.04    0.02
   2   4  -3   -0.09    0.03
   2   4  -3   -0.02    0.03
   2   4  -3   -0.03    0.05
  -2   4   3   -0.08    0.04
  -2   4   3    0.03    0.06
   0  -4  -3    2.59    0.09
   0  -4   3    2.39    0.10
   0  -4  -3    2.53    0.08
   0   4  -3    2.43    0.08
   0   4   3    2.61    0.12
   0   4   3    2.44    0.10
   0   4  -3    2.35    0.10
   0   4  -3    2.37    0.10
  -2  -4  -3    0.55    0.04
  -2  -4  -3    0.54    0.04
   2  -4   3    0.46    0.04
   2  -4   3    0.48    0.06
   2  -4   3    0.50    0.04
   2   4   3    0.45    0.06
  -2   4  -3    0.45    0.04
  -2   4  -3    0.58    0.05
   2   4   3    0.56    0.07
   4  -4   3    1.50    0.06
   4  -4   3    1.62    0.09
  -4  -4  -3    1.93    0.07
  -4  -4  -3    1.80    0.08
   4  -4   3    1.62    0.06
   4   4   3    1.62    0.10
  -4   4  -3    1.43    0.08
   4   4   3    1.69    0.08
   6  -4   3    0.05    0.04
   6  -4   3    0.05    0.04
  -6  -4  -3    0.04    0.03
  -6  -4  -3    0.09    0.03
   6   4   3    0.03    0.04
  -6   4  -3    0.06    0.04
   6   4   3    0.06    0.04
   8  -4   3   15.43    0.31
  -8  -4  -3   14.83    0.31
  -8  -4  -3   15.14    0.31
  -8   4  -3   15.76    0.33
   8   4   3   15.48    0.34
   8   4   3   15.44    0.31
  10  -4   3   12.83    0.29
 -10  -4  -3   13.30    0.28
  10  -4   3   13.67    0.28
 -10  -4  -3   13.48    0.29
 -10   4  -3   13.92    0.30
  10   4   3   13.24    0.30
  10   4   3   13.51    0.28
 -12  -4  -3    4.70    0.14
  12  -4   3    4.57    0.14
 -12  -4  -3    4.51    0.14
  12  -4   3    4.52    0.14
 -12   4  -3    4.44    0.15
  12   4   3    4.19    0.15
  12   4   3    4.57    0.12
 -14  -4  -3   10.71    0.24
  14  -4   3   10.07    0.25
  14  -4   3   10.50    0.24
 -14  -4  -3   10.32    0.25
  14   4   3   10.73    0.22
  14   4   3   10.28    0.26
 -14   4  -3   10.43    0.26
 -16  -4  -3    1.52    0.10
  16  -4   3    1.40    0.10
  16  -4   3    1.44    0.10
 -16  -4  -3    1.48    0.10
  16   4   3    1.59    0.10
 -16   4  -3    1.35    0.11
 -18  -4  -3    5.16    0.17
  18  -4   3    5.53    0.17
  18  -4   3    5.03    0.17
 -18  -4  -3    5.19    0.16
  18   4   3    4.91    0.17
 -18   4  -3    5.24    0.18
  20  -4   3    2.75    0.13
 -20  -4  -3    2.88    0.14
 -20  -4  -3    2.58    0.13
  20  -4   3    2.65    0.13
 -20   4  -3    2.65    0.14
  20   4   3    2.89    0.14
  22  -4   3    0.25    0.08
 -22  -4  -3    0.20    0.07
  22  -4   3    0.20    0.07
  22   4   3    0.23    0.07
 -22   4  -3    0.13    0.07
  24  -4   3   -0.03    0.06
 -24  -4  -3    0.04    0.06
  24  -4   3    0.07    0.07
  24   4   3    0.00    0.07
 -24   4  -3    0.05    0.08
  26  -4   3    0.24    0.07
  26  -4   3    0.15    0.07
 -26  -4  -3    0.16    0.08
 -26   4  -3    0.17    0.08
  26   4   3    0.34    0.09
 -28  -4  -3    0.04    0.07
  28  -4   3   -0.01    0.07
 -28   4  -3    0.04    0.08
  28   4   3   -0.04    0.07
 -30  -4  -3    0.09    0.08
  30  -4   3    0.33    0.09
  30   4   3    0.21    0.09
 -30   4  -3    0.22    0.10
 -31  -5   3    0.42    0.10
  31  -5  -3    0.42    0.09
  31  -5  -3    0.52    0.09
 -31   5   3    0.62    0.15
  31   5  -3    0.46    0.10
 -29  -5   3    0.14    0.08
  29  -5  -3   -0.05    0.08
  29  -5  -3   -0.06    0.07
 -29   5   3    0.00    0.12
  29   5  -3   -0.01    0.08
  27  -5  -3    0.33    0.07
 -27  -5   3    0.15    0.09
  27  -5  -3    0.26    0.08
 -27   5   3    0.42    0.13
  27   5  -3    0.21    0.08
 -25  -5   3    1.29    0.12
  25  -5  -3    1.25    0.11
  25  -5  -3    1.25    0.09
  25   5  -3    1.07    0.11
 -25   5   3    1.19    0.16
  23  -5  -3    0.03    0.06
 -23  -5   3    0.09    0.07
  23  -5  -3    0.12    0.06
 -23   5   3    0.03    0.11
  23   5  -3    0.20    0.07
 -21  -5   3    0.10    0.07
  21  -5  -3    0.06    0.05
  21  -5  -3    0.10    0.07
  21   5  -3   -0.01    0.06
 -21   5   3    0.08    0.10
 -19  -5   3    1.33    0.10
  19  -5  -3    1.39    0.10
  19  -5  -3    1.47    0.10
 -19   5   3    1.52    0.15
  19   5  -3    1.72    0.14
  19   5  -3    1.61    0.09
 -17  -5   3    1.56    0.13
  17  -5  -3    1.42    0.09
  17  -5  -3    1.42    0.09
 -17  -5   3    1.78    0.11
  17  -5  -3    1.65    0.10
 -17   5   3    1.54    0.14
  17   5  -3    1.61    0.09
  17   5  -3    1.52    0.12
  15  -5  -3    2.53    0.11
 -15  -5   3    2.70    0.13
 -15  -5   3    2.81    0.12
  15  -5  -3    2.51    0.10
  15  -5  -3    2.50    0.10
  15   5  -3    2.61    0.09
 -15   5   3    2.57    0.18
  15   5  -3    2.47    0.13
  13  -5  -3   17.74    0.37
  13  -5  -3   18.11    0.34
 -13  -5   3   18.00    0.38
  13  -5  -3   17.73    0.36
 -13  -5   3   18.24    0.38
  13   5  -3   17.56    0.39
 -13   5   3   17.36    0.44
  13   5  -3   17.96    0.35
  11  -5  -3   22.87    0.45
  11  -5  -3   23.56    0.43
 -11  -5   3   23.38    0.47
 -11  -5   3   22.65    0.47
  11  -5  -3   23.63    0.46
  11   5  -3   23.52    0.44
 -11   5   3   22.92    0.53
  11   5  -3   22.55    0.47
   9  -5  -3   31.19    0.60
   9  -5  -3   30.43    0.58
  -9  -5   3   30.86    0.60
   9  -5  -3   31.42    0.56
  -9  -5   3   30.39    0.60
   9   5  -3   30.80    0.60
   9   5  -3   31.71    0.57
   9   5  -3   31.15    0.60
  -9   5   3   30.75    0.67
  -7  -5   3   15.85    0.34
   7  -5  -3   16.52    0.33
   7  -5  -3   16.06    0.32
  -7  -5   3   15.94    0.34
   7   5  -3   16.16    0.34
  -7   5   3   16.35    0.40
   7   5  -3   16.62    0.32
   7   5  -3   15.87    0.34
   5  -5  -3    1.55    0.08
   5  -5  -3    1.70    0.07
  -5  -5   3    1.84    0.09
  -5  -5   3    1.62    0.09
  -5   5   3    1.79    0.14
   5   5  -3    1.64    0.08
   5   5  -3    1.73    0.09
  -3  -5   3    0.31    0.05
  -3  -5   3    0.28    0.04
   3  -5  -3    0.30    0.04
   3  -5  -3    0.32    0.04
  -3   5   3    0.37    0.08
   3   5  -3    0.45    0.06
   3   5  -3    0.35    0.05
   1  -5  -3    0.05    0.03
   1  -5  -3    0.03    0.02
  -1  -5   3    0.06    0.05
  -1  -5   3    0.00    0.03
   1  -5  -3    0.00    0.03
  -1   5   3    0.04    0.06
   1   5  -3    0.06    0.04
  -1   5   3    0.02    0.04
   1   5  -3    0.02    0.05
  -1  -5  -3    0.80    0.05
   1  -5   3    0.78    0.06
   1  -5   3    0.90    0.08
  -1  -5  -3    0.74    0.05
  -1   5  -3    0.83    0.06
  -1   5  -3    0.83    0.07
   1   5   3    0.78    0.07
   1   5   3    0.81    0.08
  -3  -5  -3    3.33    0.10
  -3  -5  -3    3.21    0.09
   3  -5   3    2.99    0.09
   3  -5   3    2.99    0.09
   3  -5   3    3.20    0.12
   3   5   3    3.25    0.11
  -3   5  -3    3.06    0.11
  -3   5  -3    2.97    0.12
   3   5   3    3.23    0.14
   5  -5   3   39.71    0.73
   5  -5   3   40.78    0.70
  -5  -5  -3   39.49    0.72
   5  -5   3   37.81    0.76
  -5  -5  -3   39.62    0.73
   5   5   3   39.56    0.77
   5   5   3   41.04    0.75
  -5   5  -3   38.84    0.74
   7  -5   3  120.42    2.24
   7  -5   3  124.01    2.20
  -7  -5  -3  121.19    2.17
  -7  -5  -3  121.56    2.19
   7   5   3  124.48    2.24
   7   5   3  125.65    2.22
  -7   5  -3  124.29    2.20
  -9  -5  -3    4.41    0.14
   9  -5   3    5.19    0.15
  -9  -5  -3    4.70    0.14
   9  -5   3    4.61    0.13
  -9   5  -3    4.72    0.15
   9   5   3    4.28    0.12
   9   5   3    4.28    0.15
 -11  -5  -3   17.33    0.35
  11  -5   3   16.33    0.37
 -11  -5  -3   17.05    0.36
  11  -5   3   17.65    0.36
 -11   5  -3   17.28    0.37
  11   5   3   17.60    0.34
  11   5   3   17.35    0.38
  13  -5   3    0.03    0.05
 -13  -5  -3    0.06    0.04
  13  -5   3    0.08    0.05
 -13  -5  -3    0.08    0.05
  13   5   3    0.11    0.06
 -13   5  -3    0.01    0.05
 -15  -5  -3    4.21    0.15
  15  -5   3    4.39    0.15
 -15  -5  -3    4.79    0.15
  15  -5   3    4.62    0.15
  15   5   3    4.16    0.16
 -15   5  -3    4.68    0.16
 -17  -5  -3    6.20    0.18
 -17  -5  -3    5.97    0.19
  17  -5   3    5.86    0.18
  17  -5   3    5.57    0.17
 -17   5  -3    5.72    0.19
  17   5   3    5.69    0.19
 -19  -5  -3    1.15    0.09
 -19  -5  -3    1.18    0.08
  19  -5   3    0.95    0.09
  19  -5   3    1.05    0.09
 -19   5  -3    1.11    0.10
  19   5   3    0.94    0.10
  21  -5   3    0.73    0.09
 -21  -5  -3    0.66    0.08
 -21  -5  -3    0.54    0.08
  21  -5   3    0.66    0.08
  21   5   3    0.71    0.09
 -21   5  -3    0.60    0.09
  23  -5   3    0.45    0.08
  23  -5   3    0.17    0.08
 -23  -5  -3    0.32    0.07
 -23   5  -3    0.21    0.08
  23   5   3    0.39    0.09
  25  -5   3    0.07    0.07
 -25  -5  -3    0.02    0.07
  25  -5   3    0.06    0.07
 -25   5  -3    0.04    0.08
  25   5   3    0.09    0.08
  27  -5   3    0.21    0.08
  27  -5   3    0.14    0.07
 -27  -5  -3    0.14    0.08
  27   5   3    0.19    0.08
 -27   5  -3    0.07    0.08
  29  -5   3    0.14    0.08
 -29  -5  -3    0.22    0.08
  29   5   3    0.32    0.09
 -29   5  -3    0.41    0.10
  30  -6  -3    0.03    0.08
 -30  -6   3    0.12    0.09
 -30   6   3    0.03    0.13
  30   6  -3    0.34    0.09
 -28  -6   3    1.39    0.13
  28  -6  -3    1.18    0.11
 -28   6   3    1.05    0.18
  28   6  -3    1.37    0.13
 -26  -6   3   -0.04    0.07
  26  -6  -3   -0.03    0.07
 -26   6   3    0.05    0.12
  26   6  -3   -0.02    0.07
 -24  -6   3    0.83    0.10
  24  -6  -3    0.86    0.08
  24  -6  -3    0.78    0.09
  24   6  -3    0.53    0.09
 -24   6   3    0.60    0.14
  22  -6  -3    0.06    0.05
  22  -6  -3   -0.14    0.06
 -22  -6   3   -0.01    0.07
  22   6  -3    0.09    0.07
 -22   6   3    0.20    0.13
 -20  -6   3    0.03    0.07
  20  -6  -3    0.08    0.06
  20  -6  -3    0.09    0.05
  20   6  -3    0.17    0.07
 -20   6   3    0.17    0.11
 -18  -6   3    0.00    0.06
  18  -6  -3   -0.01    0.05
  18  -6  -3   -0.05    0.06
  18   6  -3    0.08    0.05
  18   6  -3    0.00    0.06
 -18   6   3   -0.02    0.10
 -16  -6   3    5.83    0.19
  16  -6  -3    5.58    0.16
 -16  -6   3    5.44    0.17
  16  -6  -3    5.40    0.16
  16   6  -3    5.33    0.19
 -16   6   3    5.24    0.25
  16   6  -3    5.66    0.15
 -14  -6   3   -0.05    0.05
  14  -6  -3    0.06    0.04
  14  -6  -3    0.01    0.05
 -14  -6   3    0.03    0.05
  14   6  -3    0.06    0.04
 -14   6   3   -0.04    0.10
  14   6  -3   -0.06    0.04
  12  -6  -3   12.52    0.28
 -12  -6   3   12.83    0.29
 -12  -6   3   12.71    0.28
  12  -6  -3   12.33    0.24
  12  -6  -3   12.72    0.27
 -12   6   3   12.58    0.24
  12   6  -3   12.67    0.26
  12   6  -3   12.00    0.29
 -12   6   3   12.31    0.37
  10  -6  -3   36.57    0.69
  10  -6  -3   35.41    0.67
 -10  -6   3   35.63    0.69
 -10  -6   3   35.97    0.69
  10  -6  -3   35.31    0.64
 -10   6   3   35.57    0.64
  10   6  -3   36.80    0.67
 -10   6   3   35.78    0.77
  10   6  -3   35.84    0.70
   8  -6  -3   11.09    0.25
  -8  -6   3   11.43    0.26
  -8  -6   3   11.33    0.26
   8  -6  -3   11.23    0.25
   8   6  -3   11.59    0.24
   8   6  -3   11.43    0.27
  -8   6   3   11.18    0.33
   6  -6  -3   14.79    0.30
  -6  -6   3   14.51    0.31
  -6  -6   3   14.81    0.32
   6  -6  -3   14.68    0.31
  -6   6   3   14.80    0.39
   6   6  -3   14.79    0.31
   6   6  -3   14.93    0.32
   4  -6  -3   14.21    0.29
  -4  -6   3   13.95    0.31
   4  -6  -3   14.13    0.29
  -4  -6   3   14.19    0.30
   4   6  -3   14.09    0.31
  -4   6   3   14.37    0.37
   4   6  -3   13.97    0.31
  -2  -6   3    0.07    0.05
   2  -6  -3    0.03    0.03
   2  -6  -3    0.02    0.03
  -2  -6   3    0.09    0.03
   2  -6  -3   -0.01    0.02
   2   6  -3   -0.04    0.04
   2   6  -3    0.05    0.06
  -2   6   3    0.03    0.07
   0  -6   3    0.94    0.07
   0  -6  -3    0.93    0.05
   0  -6   3    0.98    0.08
   0  -6  -3    0.97    0.08
   0  -6  -3    0.84    0.05
   0   6  -3    0.94    0.09
   0   6  -3    0.83    0.06
   0   6   3    0.97    0.10
  -2  -6  -3   17.75    0.33
   2  -6   3   17.72    0.34
  -2  -6  -3   17.00    0.35
   2  -6   3   17.42    0.37
   2   6   3   17.87    0.37
  -2   6  -3   17.27    0.36
   2   6   3   17.33    0.40
  -2   6  -3   17.40    0.39
  -4  -6  -3   74.73    1.35
   4  -6   3   75.03    1.40
  -4  -6  -3   75.53    1.35
   4  -6   3   77.14    1.33
   4   6   3   75.65    1.42
   4   6   3   76.61    1.39
  -4   6  -3   73.70    1.41
  -4   6  -3   76.69    1.38
   6  -6   3   15.24    0.31
   6  -6   3   15.18    0.28
  -6  -6  -3   15.05    0.32
  -6  -6  -3   15.27    0.31
   6  -6   3   14.89    0.33
   6   6   3   15.21    0.35
  -6   6  -3   14.99    0.35
  -6   6  -3   15.03    0.33
   6   6   3   15.86    0.32
   8  -6   3   96.06    1.79
  -8  -6  -3   95.85    1.74
   8  -6   3   97.64    1.76
  -8  -6  -3   97.89    1.74
   8   6   3   99.80    1.77
  -8   6  -3   96.64    1.76
   8   6   3   98.04    1.80
  10  -6   3   35.11    0.69
 -10  -6  -3   35.37    0.67
 -10  -6  -3   34.78    0.66
  10  -6   3   35.50    0.67
 -10   6  -3   36.10    0.68
  10   6   3   34.89    0.66
  10   6   3   35.27    0.71
 -12  -6  -3    2.77    0.12
 -12  -6  -3    2.64    0.12
  12  -6   3    2.51    0.11
  12  -6   3    2.51    0.12
 -12   6  -3    2.59    0.13
  12   6   3    2.46    0.13
  14  -6   3    1.00    0.08
 -14  -6  -3    1.01    0.08
  14  -6   3    0.98    0.08
 -14  -6  -3    1.04    0.08
 -14   6  -3    1.16    0.09
  14   6   3    1.08    0.09
  14   6   3    0.93    0.08
  16  -6   3    1.46    0.11
 -16  -6  -3    1.28    0.11
 -16  -6  -3    1.43    0.11
  16  -6   3    1.30    0.10
 -16   6  -3    1.18    0.09
  16   6   3    1.42    0.12
  18  -6   3    1.69    0.11
  18  -6   3    1.51    0.10
 -18  -6  -3    1.45    0.12
 -18  -6  -3    1.39    0.10
  18   6   3    1.54    0.12
 -18   6  -3    1.49    0.13
  20  -6   3    1.99    0.12
  20  -6   3    1.90    0.12
 -20  -6  -3    1.93    0.13
 -20  -6  -3    2.17    0.13
  20   6   3    1.86    0.13
 -20   6  -3    1.99    0.14
  22  -6   3    0.43    0.08
  22  -6   3    0.47    0.08
 -22  -6  -3    0.52    0.08
 -22  -6  -3    0.41    0.08
  22   6   3    0.42    0.09
 -22   6  -3    0.58    0.09
  24  -6   3    0.07    0.07
 -24  -6  -3    0.09    0.07
  24  -6   3    0.21    0.07
  24   6   3    0.09    0.09
 -24   6  -3    0.11    0.08
  26  -6   3    0.50    0.09
 -26  -6  -3    0.33    0.08
  26  -6   3    0.54    0.09
  26   6   3    0.34    0.10
 -26   6  -3    0.46    0.09
 -28  -6  -3    0.03    0.07
  28  -6   3    0.15    0.08
  28  -6   3    0.08    0.08
  28   6   3    0.09    0.08
 -28   6  -3    0.26    0.09
 -30  -6  -3    0.18    0.09
  30  -6   3    0.32    0.09
  30  -6   3    0.27    0.09
 -30   6  -3    0.31    0.10
  30   6   3    0.27    0.10
  31   7  -3    0.28    0.10
  29  -7  -3    0.09    0.08
 -29  -7   3   -0.13    0.08
  29   7  -3    0.04    0.08
 -29   7   3    0.05    0.14
  27  -7  -3    0.31    0.08
 -27  -7   3    0.34    0.09
  27   7  -3    0.20    0.09
 -27   7   3    0.52    0.15
 -25  -7   3    1.83    0.15
  25  -7  -3    2.00    0.13
  25   7  -3    2.40    0.16
 -25   7   3    2.25    0.21
  23  -7  -3    0.62    0.08
  23  -7  -3    0.52    0.08
 -23  -7   3    0.45    0.09
 -23   7   3    0.72    0.15
  23   7  -3    0.46    0.09
  21  -7  -3    0.23    0.07
 -21  -7   3    0.29    0.08
  21  -7  -3    0.34    0.06
  21   7  -3    0.20    0.07
 -21   7   3    0.31    0.13
  19  -7  -3   -0.07    0.05
  19  -7  -3   -0.03    0.05
 -19  -7   3   -0.05    0.07
  19   7  -3    0.14    0.07
 -19   7   3    0.19    0.12
  17  -7  -3    1.72    0.10
 -17  -7   3    1.87    0.13
  17  -7  -3    1.79    0.10
  17   7  -3    1.72    0.09
  17   7  -3    1.59    0.11
 -17   7   3    1.68    0.17
  15  -7  -3    0.26    0.05
  15  -7  -3    0.33    0.06
 -15  -7   3    0.28    0.07
 -15  -7   3    0.27    0.07
  15   7  -3    0.28    0.06
  15   7  -3    0.22    0.05
 -15   7   3    0.28    0.12
 -13  -7   3   12.88    0.29
  13  -7  -3   12.75    0.29
  13  -7  -3   12.76    0.28
 -13  -7   3   12.54    0.31
 -13   7   3   12.64    0.39
  13   7  -3   12.89    0.28
  13   7  -3   13.55    0.32
  11  -7  -3    2.64    0.11
  11  -7  -3    2.87    0.11
 -11  -7   3    3.00    0.12
 -11  -7   3    2.63    0.13
 -11   7   3    2.88    0.21
  11   7  -3    2.81    0.11
  11   7  -3    2.88    0.14
  -9  -7   3   21.53    0.44
   9  -7  -3   21.45    0.43
  -9  -7   3   21.87    0.44
   9  -7  -3   21.68    0.44
  -9   7   3   21.92    0.54
   9   7  -3   21.42    0.43
   9   7  -3   21.57    0.45
  -7  -7   3   57.65    1.06
  -7  -7   3   58.22    1.08
   7  -7  -3   57.98    1.07
   7  -7  -3   58.85    1.05
  -7   7   3   56.26    1.16
   7   7  -3   57.40    1.07
   7   7  -3   57.29    1.07
  -5  -7   3    0.15    0.05
   5  -7  -3    0.06    0.04
   5  -7  -3    0.13    0.04
  -5  -7   3    0.16    0.05
   5   7  -3    0.15    0.05
   5   7  -3    0.12    0.06
  -5   7   3    0.03    0.10
  -3  -7   3    0.13    0.05
   3  -7  -3    0.07    0.04
  -3  -7   3    0.12    0.04
   3  -7  -3    0.08    0.04
  -3   7   3    0.13    0.09
   3   7  -3    0.20    0.07
   3   7  -3    0.07    0.04
  -1  -7   3    0.12    0.04
   1  -7  -3    0.12    0.02
   1  -7  -3    0.06    0.04
   1  -7  -3    0.11    0.04
  -1  -7   3    0.04    0.05
  -1   7   3    0.10    0.07
   1   7  -3    0.05    0.07
   1   7  -3    0.05    0.04
  -1  -7  -3   13.41    0.27
  -1  -7  -3   13.72    0.26
   1  -7   3   13.73    0.30
  -1  -7  -3   13.14    0.29
   1  -7   3   13.19    0.27
  -1   7  -3   13.66    0.30
  -1   7  -3   13.48    0.34
   1   7   3   13.05    0.35
   3  -7   3   13.23    0.26
  -3  -7  -3   12.79    0.26
   3  -7   3   13.24    0.29
  -3  -7  -3   12.56    0.28
   3   7   3   13.28    0.33
   3   7   3   12.70    0.29
  -3   7  -3   12.42    0.29
  -3   7  -3   12.71    0.33
  -5  -7  -3  137.05    2.45
   5  -7   3  138.50    2.52
  -5  -7  -3  141.11    2.45
   5  -7   3  139.85    2.42
  -5   7  -3  135.86    2.54
   5   7   3  139.91    2.51
  -5   7  -3  138.28    2.48
   5   7   3  137.41    2.53
   7  -7   3   81.61    1.44
   7  -7   3   83.58    1.49
  -7  -7  -3   81.29    1.48
   7  -7   3   77.99    1.52
  -7  -7  -3   83.96    1.48
   7   7   3   83.22    1.54
  -7   7  -3   81.42    1.50
   7   7   3   82.81    1.48
   7   7   3   85.50    1.51
  -7   7  -3   81.33    1.55
   9  -7   3   11.86    0.28
  -9  -7  -3   11.63    0.27
   9  -7   3   11.81    0.26
  -9  -7  -3   12.12    0.26
   9   7   3   12.11    0.25
   9   7   3   12.01    0.31
  -9   7  -3   11.98    0.28
  -9   7  -3   11.78    0.32
   9   7   3   11.95    0.27
  11  -7   3    7.26    0.18
  11  -7   3    6.73    0.19
 -11  -7  -3    6.88    0.19
 -11  -7  -3    6.89    0.18
 -11   7  -3    7.13    0.20
  11   7   3    6.90    0.19
  11   7   3    6.99    0.22
  13  -7   3    1.00    0.09
  13  -7   3    1.03    0.09
 -13  -7  -3    0.93    0.08
 -13  -7  -3    1.01    0.08
  13   7   3    1.06    0.08
  13   7   3    0.85    0.09
 -13   7  -3    0.97    0.08
 -15  -7  -3    0.62    0.07
  15  -7   3    0.49    0.07
 -15  -7  -3    0.44    0.06
  15  -7   3    0.64    0.08
  15   7   3    0.61    0.08
 -15   7  -3    0.60    0.08
  15   7   3    0.43    0.08
 -17  -7  -3    1.07    0.09
  17  -7   3    1.07    0.09
  17  -7   3    1.02    0.09
 -17  -7  -3    1.22    0.09
  17   7   3    0.80    0.09
 -17   7  -3    1.10    0.10
  17   7   3    0.84    0.10
  19  -7   3    0.16    0.07
 -19  -7  -3    0.15    0.06
 -19  -7  -3    0.06    0.06
  19  -7   3    0.13    0.07
 -19   7  -3    0.04    0.07
  19   7   3    0.07    0.07
  19   7   3    0.19    0.08
  21  -7   3    0.48    0.09
 -21  -7  -3    0.64    0.08
 -21  -7  -3    0.49    0.08
  21  -7   3    0.39    0.08
  21   7   3    0.47    0.09
 -21   7  -3    0.34    0.08
 -23  -7  -3    1.10    0.10
  23  -7   3    1.00    0.10
  23  -7   3    1.11    0.11
 -23  -7  -3    0.95    0.10
  23   7   3    1.09    0.12
 -23   7  -3    1.13    0.11
  25  -7   3    0.75    0.10
  25  -7   3    0.82    0.10
 -25  -7  -3    0.86    0.10
  25   7   3    0.81    0.11
 -25   7  -3    0.67    0.10
  27  -7   3    0.32    0.09
  27  -7   3    0.32    0.09
 -27  -7  -3    0.13    0.08
  27   7   3    0.33    0.09
 -27   7  -3    0.31    0.09
  29  -7   3    0.40    0.09
  29  -7   3    0.34    0.09
 -29  -7  -3    0.25    0.08
  29   7   3    0.37    0.10
 -29   7  -3    0.21    0.10
 -30  -8   3    0.01    0.09
  30  -8  -3    0.01    0.08
  30   8  -3   -0.01    0.09
 -30   8   3    0.16    0.16
 -28  -8   3    0.93    0.12
  28  -8  -3    0.86    0.11
 -28   8   3    0.92    0.18
  28   8  -3    0.98    0.12
  26  -8  -3   -0.04    0.07
 -26  -8   3    0.12    0.08
  26   8  -3    0.16    0.08
 -26   8   3    0.33    0.15
 -24  -8   3    0.80    0.11
  24  -8  -3    0.94    0.10
 -24   8   3    0.85    0.17
  24   8  -3    0.77    0.10
  22  -8  -3    1.08    0.09
 -22  -8   3    0.97    0.10
  22  -8  -3    0.91    0.10
 -22   8   3    0.91    0.17
  22   8  -3    0.78    0.10
  20  -8  -3   -0.05    0.06
  20  -8  -3    0.20    0.06
 -20  -8   3    0.22    0.08
  20   8  -3    0.13    0.07
 -20   8   3    0.07    0.13
  18  -8  -3   -0.04    0.05
 -18  -8   3    0.08    0.07
  18  -8  -3   -0.04    0.06
 -18   8   3    0.19    0.13
  18   8  -3   -0.11    0.06
 -16  -8   3    2.57    0.14
  16  -8  -3    2.49    0.12
  16  -8  -3    2.62    0.12
  16   8  -3    2.76    0.15
  16   8  -3    2.65    0.11
 -16   8   3    2.39    0.20
  14  -8  -3    1.39    0.10
 -14  -8   3    1.10    0.09
  14  -8  -3    1.48    0.10
 -14   8   3    1.35    0.17
  14   8  -3    1.29    0.09
  14   8  -3    1.12    0.09
  12  -8  -3    1.65    0.09
  12  -8  -3    2.00    0.10
 -12  -8   3    1.85    0.10
 -12  -8   3    1.64    0.12
  12   8  -3    1.96    0.13
 -12   8   3    1.64    0.18
  12   8  -3    1.95    0.10
  10  -8  -3   22.66    0.45
 -10  -8   3   22.77    0.47
 -10  -8   3   22.99    0.46
  10  -8  -3   22.52    0.46
 -10   8   3   22.22    0.57
  10   8  -3   23.07    0.48
  10   8  -3   22.43    0.46
   8  -8  -3    0.44    0.06
   8  -8  -3    0.32    0.05
  -8  -8   3    0.35    0.06
  -8  -8   3    0.28    0.06
  -8   8   3    0.47    0.13
   8   8  -3    0.33    0.06
   8   8  -3    0.59    0.07
   6  -8  -3    9.10    0.21
   6  -8  -3    9.08    0.22
  -6  -8   3    9.25    0.22
  -6  -8   3    9.27    0.23
  -6   8   3    8.93    0.31
   6   8  -3    8.68    0.24
   6   8  -3    9.31    0.24
   4  -8  -3    7.04    0.17
  -4  -8   3    7.00    0.19
   4  -8  -3    7.12    0.18
  -4  -8   3    7.02    0.19
   4   8  -3    7.09    0.22
   4   8  -3    7.35    0.20
  -4   8   3    7.23    0.28
   2  -8  -3    0.10    0.04
   2  -8  -3    0.06    0.04
  -2  -8   3    0.10    0.05
  -2  -8   3    0.10    0.04
  -2   8   3    0.13    0.09
   2   8  -3    0.06    0.08
   2   8  -3    0.15    0.05
   0  -8   3   -0.07    0.05
   0  -8   3    0.10    0.04
   0  -8  -3    0.02    0.02
   0  -8  -3    0.01    0.04
   0  -8  -3    0.00    0.04
   0   8   3   -0.11    0.07
   0   8  -3   -0.06    0.04
   0   8  -3   -0.01    0.08
   2  -8   3   22.07    0.42
   2  -8   3   22.04    0.46
  -2  -8  -3   22.73    0.43
  -2  -8  -3   22.94    0.42
  -2  -8  -3   22.01    0.44
  -2   8  -3   21.49    0.45
  -2   8  -3   21.16    0.50
   2   8   3   22.32    0.51
  -4  -8  -3   17.89    0.38
   4  -8   3   18.22    0.39
   4  -8   3   17.74    0.35
  -4  -8  -3   18.47    0.35
  -4   8  -3   17.89    0.44
  -4   8  -3   17.50    0.38
   4   8   3   18.51    0.43
   4   8   3   18.19    0.38
  -6  -8  -3   18.03    0.36
   6  -8   3   17.90    0.34
  -6  -8  -3   17.64    0.37
   6  -8   3   17.77    0.39
   6   8   3   18.80    0.38
   6   8   3   18.09    0.36
   6   8   3   18.33    0.43
  -6   8  -3   17.70    0.44
  -6   8  -3   17.43    0.38
  -8  -8  -3   41.27    0.77
   8  -8   3   40.32    0.80
  -8  -8  -3   40.83    0.76
  -8   8  -3   40.82    0.85
  -8   8  -3   40.81    0.78
   8   8   3   42.82    0.77
   8   8   3   40.13    0.82
   8   8   3   41.03    0.77
 -10  -8  -3    7.51    0.20
  10  -8   3    7.83    0.21
  10  -8   3    7.90    0.20
 -10  -8  -3    8.03    0.20
 -10   8  -3    7.72    0.27
  10   8   3    7.41    0.20
  10   8   3    7.51    0.23
 -10   8  -3    8.29    0.22
  12  -8   3    1.09    0.09
 -12  -8  -3    1.12    0.09
  12  -8   3    1.01    0.09
 -12  -8  -3    0.99    0.08
  12   8   3    1.34    0.11
 -12   8  -3    1.05    0.13
  12   8   3    1.09    0.10
 -12   8  -3    1.32    0.11
 -14  -8  -3    0.13    0.05
  14  -8   3    0.13    0.07
  14  -8   3    0.00    0.06
 -14  -8  -3    0.21    0.07
  14   8   3    0.14    0.06
  14   8   3    0.11    0.08
 -14   8  -3    0.10    0.06
 -16  -8  -3    2.91    0.14
  16  -8   3    2.66    0.13
 -16  -8  -3    2.85    0.13
  16  -8   3    2.80    0.13
  16   8   3    2.78    0.15
 -16   8  -3    3.12    0.15
  16   8   3    3.08    0.16
  18  -8   3    1.09    0.10
 -18  -8  -3    0.95    0.09
 -18  -8  -3    1.10    0.09
  18  -8   3    0.95    0.09
  18   8   3    1.04    0.10
  18   8   3    0.87    0.10
 -18   8  -3    0.87    0.10
  20  -8   3    2.00    0.13
 -20  -8  -3    2.01    0.13
 -20  -8  -3    2.13    0.13
  20  -8   3    1.96    0.12
 -20   8  -3    1.88    0.14
  20   8   3    2.08    0.15
  20   8   3    2.10    0.14
 -22  -8  -3    1.26    0.11
  22  -8   3    1.30    0.11
 -22  -8  -3    1.28    0.10
  22  -8   3    1.18    0.11
  22   8   3    1.10    0.12
 -22   8  -3    1.25    0.11
  22   8   3    1.18    0.12
 -24  -8  -3    0.22    0.08
  24  -8   3    0.13    0.08
 -24  -8  -3    0.05    0.07
  24  -8   3    0.30    0.09
 -24   8  -3    0.19    0.08
  24   8   3    0.08    0.09
  26  -8   3    0.38    0.09
  26  -8   3    0.40    0.09
 -26  -8  -3    0.39    0.08
 -26   8  -3    0.45    0.10
  26   8   3    0.34    0.09
 -28  -8  -3    0.22    0.08
  28  -8   3    0.40    0.09
  28  -8   3    0.04    0.08
 -28   8  -3    0.15    0.09
  28   8   3    0.09    0.09
  29  -9  -3    0.11    0.08
 -29  -9   3    0.13    0.09
  29   9  -3    0.11    0.09
 -29   9   3    0.04    0.16
  27  -9  -3    0.11    0.07
 -27  -9   3    0.19    0.09
  27   9  -3    0.09    0.08
 -27   9   3    0.10    0.15
  25  -9  -3    1.58    0.12
 -25  -9   3    1.40    0.12
 -25   9   3    1.31    0.20
  25   9  -3    1.48    0.13
  23  -9  -3    0.14    0.08
 -23  -9   3    0.26    0.08
  23   9  -3    0.16    0.08
 -23   9   3    0.05    0.14
  21  -9  -3    0.69    0.09
 -21  -9   3    0.79    0.10
  21  -9  -3    0.76    0.08
 -21   9   3    0.85    0.17
  21   9  -3    0.76    0.10
  19  -9  -3    2.02    0.12
 -19  -9   3    2.05    0.15
  19  -9  -3    1.95    0.12
 -19   9   3    1.94    0.21
  19   9  -3    1.97    0.14
  17  -9  -3    2.14    0.12
 -17  -9   3    2.15    0.15
  17  -9  -3    1.80    0.11
 -17   9   3    1.89    0.21
  17   9  -3    2.08    0.15
 -15  -9   3    0.05    0.06
  15  -9  -3    0.08    0.05
  15  -9  -3   -0.01    0.06
 -15   9   3   -0.06    0.13
  15   9  -3    0.09    0.06
  13  -9  -3    3.10    0.13
  13  -9  -3    3.16    0.13
 -13  -9   3    3.22    0.15
  13   9  -3    3.32    0.16
 -13   9   3    3.03    0.25
  13   9  -3    3.23    0.13
  11  -9  -3    0.02    0.05
 -11  -9   3    0.04    0.06
  11  -9  -3    0.09    0.05
 -11  -9   3    0.07    0.06
 -11   9   3    0.17    0.13
  11   9  -3    0.06    0.06
  11   9  -3   -0.01    0.06
  -9  -9   3    1.38    0.11
   9  -9  -3    1.33    0.10
  -9  -9   3    1.37    0.09
   9  -9  -3    1.38    0.09
   9   9  -3    1.43    0.12
  -9   9   3    1.50    0.17
   9   9  -3    1.54    0.11
   7  -9  -3   12.02    0.27
   7  -9  -3   12.35    0.27
  -7  -9   3   12.11    0.28
  -7  -9   3   12.31    0.29
   7   9  -3   12.25    0.29
   7   9  -3   11.80    0.30
  -7   9   3   12.45    0.39
   5  -9  -3    1.47    0.08
   5  -9  -3    1.35    0.09
  -5  -9   3    1.33    0.09
  -5  -9   3    1.28    0.10
  -5   9   3    1.37    0.16
   5   9  -3    1.34    0.11
   5   9  -3    1.46    0.12
  -3  -9   3    1.23    0.10
   3  -9  -3    1.21    0.07
  -3  -9   3    1.20    0.10
   3  -9  -3    0.95    0.07
   3   9  -3    1.14    0.08
   3   9  -3    1.09    0.12
  -3   9   3    1.02    0.14
   1  -9  -3    2.88    0.10
  -1  -9   3    2.73    0.11
  -1  -9   3    2.91    0.12
   1  -9  -3    2.59    0.12
   1   9  -3    2.66    0.18
   1   9  -3    3.01    0.13
  -1   9   3    2.55    0.19
  -1  -9  -3    0.19    0.03
  -1  -9  -3    0.23    0.04
  -1  -9  -3    0.34    0.05
   1  -9   3    0.22    0.06
   1  -9   3    0.23    0.05
  -1   9  -3    0.18    0.05
  -1   9  -3    0.16    0.10
   1   9   3    0.31    0.10
   3  -9   3    3.86    0.13
   3  -9   3    4.13    0.12
  -3  -9  -3    4.04    0.15
  -3  -9  -3    4.23    0.12
  -3  -9  -3    4.38    0.11
   3   9   3    4.13    0.12
   3   9   3    3.81    0.19
  -3   9  -3    4.18    0.21
  -3   9  -3    3.98    0.16
  -5  -9  -3   16.91    0.36
   5  -9   3   17.07    0.33
  -5  -9  -3   16.82    0.33
   5  -9   3   16.68    0.37
   5   9   3   16.47    0.34
  -5   9  -3   16.27    0.43
   5   9   3   17.01    0.36
   5   9   3   16.83    0.41
  -5   9  -3   16.60    0.37
   7  -9   3    4.32    0.15
   7  -9   3    4.34    0.12
  -7   9  -3    4.43    0.15
  -7   9  -3    4.45    0.22
   7   9   3    4.36    0.14
   7   9   3    4.61    0.19
   9  -9   3    1.12    0.09
  -9  -9  -3    1.15    0.09
   9   9   3    1.27    0.10
  -9   9  -3    1.16    0.14
  -9   9  -3    1.20    0.09
   9   9   3    0.82    0.10
 -11  -9  -3    1.20    0.09
  11  -9   3    0.93    0.08
  11   9   3    0.97    0.08
  11   9   3    1.03    0.11
 -11   9  -3    1.03    0.09
 -11   9  -3    0.89    0.13
  13  -9   3    0.71    0.09
 -13  -9  -3    0.91    0.09
  13   9   3    0.80    0.10
  13   9   3    0.82    0.08
 -13   9  -3    0.86    0.09
 -13   9  -3    1.01    0.14
  15  -9   3    2.32    0.13
 -15  -9  -3    2.49    0.12
 -15  -9  -3    2.36    0.14
  15  -9   3    2.24    0.11
 -15   9  -3    2.29    0.19
  15   9   3    2.38    0.14
  15   9   3    2.11    0.15
 -15   9  -3    2.40    0.14
 -17  -9  -3    2.72    0.14
 -17  -9  -3    2.62    0.14
  17  -9   3    2.59    0.12
  17  -9   3    2.62    0.13
  17   9   3    2.63    0.16
  17   9   3    3.04    0.16
 -17   9  -3    2.81    0.15
 -17   9  -3    2.73    0.20
 -19  -9  -3    0.45    0.08
  19  -9   3    0.55    0.09
  19  -9   3    0.55    0.09
 -19  -9  -3    0.49    0.07
 -19   9  -3    0.57    0.09
  19   9   3    0.50    0.10
  19   9   3    0.75    0.09
 -19   9  -3    0.41    0.13
 -21  -9  -3    0.14    0.07
  21  -9   3    0.41    0.09
  21  -9   3    0.21    0.08
 -21  -9  -3    0.26    0.07
 -21   9  -3    0.16    0.12
  21   9   3    0.37    0.10
  21   9   3    0.35    0.09
 -21   9  -3    0.35    0.08
  23  -9   3    0.38    0.09
 -23  -9  -3    0.60    0.09
  23  -9   3    0.50    0.09
 -23  -9  -3    0.59    0.09
 -23   9  -3    0.47    0.10
  23   9   3    0.51    0.10
  23   9   3    0.68    0.11
  25  -9   3    0.53    0.10
 -25  -9  -3    0.37    0.08
  25  -9   3    0.27    0.09
 -25  -9  -3    0.26    0.08
 -25   9  -3    0.39    0.09
  25   9   3    0.43    0.10
  27  -9   3    0.12    0.09
 -27  -9  -3    0.13    0.08
  27  -9   3    0.19    0.09
  27   9   3    0.05    0.09
  28 -10  -3    0.49    0.10
 -28 -10   3    0.46    0.11
  28  10  -3    0.61    0.11
 -28  10   3    0.49    0.18
  26 -10  -3   -0.01    0.07
 -26 -10   3    0.06    0.08
  26  10  -3    0.08    0.08
 -26  10   3   -0.07    0.15
 -24 -10   3    0.22    0.09
  24 -10  -3    0.12    0.08
 -24  10   3    0.03    0.14
  24  10  -3    0.04    0.08
 -22 -10   3    1.96    0.15
  22 -10  -3    2.08    0.12
  22  10  -3    1.98    0.15
 -22  10   3    2.51    0.25
 -20 -10   3    0.09    0.08
  20 -10  -3   -0.03    0.06
  20 -10  -3    0.06    0.07
  20  10  -3    0.01    0.07
 -20  10   3    0.05    0.14
  18 -10  -3    0.27    0.08
  18 -10  -3    0.39    0.07
 -18 -10   3    0.34    0.08
  18  10  -3    0.39    0.08
 -18  10   3    0.38    0.16
  16 -10  -3    3.92    0.16
 -16 -10   3    3.78    0.18
  16 -10  -3    4.27    0.15
  16  10  -3    4.29    0.19
 -16  10   3    3.38    0.28
 -14 -10   3    0.72    0.09
  14 -10  -3    0.85    0.08
  14 -10  -3    0.80    0.09
  14  10  -3    0.82    0.09
 -14  10   3    0.64    0.17
  12 -10  -3    0.16    0.05
 -12 -10   3    0.31    0.07
  12 -10  -3    0.28    0.07
  12  10  -3    0.21    0.07
  12  10  -3    0.29    0.07
 -12  10   3   -0.01    0.14
  10 -10  -3    0.15    0.05
  10 -10  -3    0.18    0.05
 -10 -10   3    0.23    0.07
 -10 -10   3    0.22    0.06
  10  10  -3    0.20    0.07
  10  10  -3    0.17    0.06
 -10  10   3    0.17    0.14
  -8 -10   3    1.10    0.09
  -8 -10   3    1.16    0.09
   8 -10  -3    1.04    0.08
   8 -10  -3    1.18    0.08
  -8  10   3    1.40    0.18
   8  10  -3    1.03    0.09
   8  10  -3    1.07    0.10
   6 -10  -3    0.36    0.06
  -6 -10   3    0.31    0.06
   6 -10  -3    0.40    0.06
  -6 -10   3    0.43    0.06
  -6  10   3    0.66    0.15
   6  10  -3    0.26    0.09
   6  10  -3    0.31    0.07
   4 -10  -3    8.95    0.23
  -4 -10   3    9.40    0.23
  -4 -10   3    9.12    0.23
   4 -10  -3    9.06    0.22
   4  10  -3    8.83    0.29
  -4  10   3    9.17    0.33
   4  10  -3    9.23    0.25
  -2 -10   3    1.81    0.10
   2 -10  -3    1.63    0.11
  -2 -10   3    1.72    0.11
   2 -10  -3    1.88    0.08
   2  10  -3    1.80    0.13
  -2  10   3    1.75    0.17
   2  10  -3    1.83    0.15
   0 -10  -3    2.67    0.13
   0 -10  -3    2.85    0.10
   0 -10   3    2.78    0.12
   0 -10   3    2.61    0.12
   0  10  -3    2.59    0.13
   0  10   3    2.92    0.21
   0  10  -3    2.68    0.18
  -2 -10  -3    5.15    0.13
  -2 -10  -3    5.02    0.17
   2 -10   3    5.01    0.16
   2 -10   3    4.90    0.15
   2  10   3    5.15    0.22
  -2  10  -3    4.36    0.24
  -2  10  -3    4.75    0.17
   4 -10   3    0.38    0.05
  -4 -10  -3    0.24    0.06
  -4 -10  -3    0.29    0.05
   4 -10   3    0.29    0.07
   4  10   3    0.23    0.09
  -4  10  -3    0.36    0.12
  -4  10  -3    0.31    0.06
   4  10   3    0.37    0.05
   6 -10   3    0.30    0.06
   6 -10   3    0.26    0.04
  -6 -10  -3    0.26    0.06
   6  10   3    0.38    0.05
   6  10   3    0.67    0.11
  -6  10  -3    0.36    0.07
  -6  10  -3    0.72    0.13
   8 -10   3    0.49    0.08
  -8 -10  -3    0.49    0.07
  -8  10  -3    0.56    0.07
   8  10   3    0.56    0.06
  -8  10  -3    0.60    0.13
   8  10   3    0.56    0.10
  10 -10   3    0.05    0.07
 -10 -10  -3    0.16    0.06
  10  10   3    0.20    0.06
 -10  10  -3    0.19    0.07
 -10  10  -3    0.15    0.12
  10  10   3    0.06    0.08
 -12 -10  -3    0.97    0.09
  12 -10   3    1.14    0.09
  12  10   3    0.89    0.11
 -12  10  -3    1.14    0.16
  12  10   3    1.06    0.09
 -12  10  -3    1.22    0.10
 -14 -10  -3    2.34    0.13
  14 -10   3    2.54    0.14
 -14  10  -3    2.15    0.19
  14  10   3    2.35    0.16
  14  10   3    2.21    0.14
 -14  10  -3    2.41    0.14
 -16 -10  -3    0.22    0.07
  16 -10   3    0.17    0.07
 -16  10  -3    0.29    0.08
  16  10   3    0.24    0.09
 -16  10  -3    0.13    0.13
  16  10   3    0.22    0.07
  18 -10   3    1.54    0.12
 -18 -10  -3    1.37    0.11
 -18 -10  -3    1.60    0.12
 -18  10  -3    1.30    0.16
 -18  10  -3    1.54    0.12
  18  10   3    1.46    0.11
  18  10   3    1.54    0.13
 -20 -10  -3    1.07    0.10
 -20 -10  -3    1.22    0.11
  20 -10   3    1.16    0.11
  20 -10   3    1.30    0.11
  20  10   3    1.42    0.13
 -20  10  -3    1.21    0.17
  20  10   3    1.05    0.11
 -20  10  -3    1.17    0.11
  22 -10   3    0.43    0.09
  22 -10   3    0.44    0.09
 -22 -10  -3    0.43    0.09
 -22 -10  -3    0.42    0.08
 -22  10  -3    0.77    0.10
 -22  10  -3    0.58    0.14
  22  10   3    0.49    0.10
  22  10   3    0.51    0.10
  24 -10   3    0.09    0.07
 -24 -10  -3    0.15    0.07
  24 -10   3    0.17    0.08
 -24 -10  -3    0.03    0.08
  24  10   3    0.09    0.09
 -24  10  -3    0.13    0.14
  24  10   3    0.15    0.09
  26 -10   3    0.06    0.08
 -26 -10  -3    0.10    0.07
 -26 -10  -3    0.18    0.08
  26 -10   3    0.23    0.09
 -26  10  -3   -0.04    0.13
  26  10   3    0.18    0.08
 -27 -11   3   -0.01    0.09
  27 -11  -3    0.01    0.08
 -27  11   3    0.22    0.18
  27  11  -3    0.03    0.09
 -25 -11   3    1.03    0.12
  25 -11  -3    0.84    0.10
  25  11  -3    0.98    0.12
 -25  11   3    0.90    0.21
 -23 -11   3    0.03    0.08
  23 -11  -3    0.02    0.06
 -23  11   3    0.05    0.16
  23  11  -3    0.02    0.08
 -21 -11   3    0.09    0.08
  21 -11  -3    0.25    0.08
 -21  11   3   -0.01    0.14
  21  11  -3    0.22    0.09
  19 -11  -3    2.66    0.14
 -19 -11   3    2.90    0.17
  19 -11  -3    3.14    0.14
  19  11  -3    2.79    0.16
 -19  11   3    3.04    0.27
  17 -11  -3    0.42    0.08
  17 -11  -3    0.41    0.07
 -17 -11   3    0.35    0.08
 -17  11   3    0.25    0.16
  17  11  -3    0.48    0.09
  15 -11  -3    0.23    0.06
 -15 -11   3    0.19    0.08
  15 -11  -3    0.18    0.07
  15  11  -3    0.25    0.08
 -15  11   3    0.12    0.15
  13 -11  -3    1.89    0.11
 -13 -11   3    2.10    0.15
  13 -11  -3    2.00    0.12
 -13  11   3    1.80    0.22
  13  11  -3    1.91    0.14
  11 -11  -3    0.18    0.07
  11 -11  -3    0.21    0.06
 -11 -11   3    0.08    0.07
  11  11  -3    0.24    0.08
 -11  11   3    0.26    0.15
  11  11  -3    0.21    0.07
  -9 -11   3    0.01    0.06
   9 -11  -3    0.09    0.06
  -9 -11   3   -0.01    0.06
   9 -11  -3    0.03    0.05
  -9  11   3    0.03    0.13
   9  11  -3   -0.02    0.06
   9  11  -3   -0.06    0.07
   7 -11  -3    0.51    0.07
   7 -11  -3    0.48    0.07
  -7 -11   3    0.67    0.07
  -7 -11   3    0.49    0.07
   7  11  -3    0.70    0.10
  -7  11   3    0.52    0.15
   7  11  -3    0.61    0.08
  -5 -11   3    3.52    0.15
  -5 -11   3    3.38    0.13
   5 -11  -3    3.23    0.13
   5 -11  -3    3.18    0.12
  -5  11   3    3.17    0.25
   5  11  -3    3.18    0.16
   5  11  -3    3.32    0.19
   3 -11  -3    1.23    0.10
  -3 -11   3    1.28    0.09
  -3 -11   3    1.29    0.09
   3 -11  -3    1.27    0.08
  -3  11   3    1.36    0.17
   3  11  -3    1.28    0.09
   3  11  -3    1.29    0.14
   1 -11  -3   13.27    0.28
  -1 -11   3   12.95    0.29
  -1 -11   3   12.58    0.30
   1 -11  -3   12.33    0.29
  -1  11   3   12.58    0.41
   1  11  -3   12.46    0.31
   1  11  -3   12.97    0.39
   1 -11   3    0.04    0.05
   1 -11   3    0.01    0.06
  -1 -11  -3   -0.06    0.05
  -1 -11  -3   -0.02    0.04
   1  11   3   -0.06    0.11
  -1  11  -3   -0.02    0.05
  -1  11  -3   -0.05    0.11
   3 -11   3    0.90    0.07
  -3 -11  -3    0.88    0.08
  -3 -11  -3    1.03    0.07
   3 -11   3    1.03    0.09
  -3  11  -3    1.02    0.08
   3  11   3    1.00    0.13
  -3  11  -3    1.08    0.16
   5 -11   3    0.07    0.07
   5 -11   3    0.17    0.05
  -5 -11  -3    0.13    0.06
  -5  11  -3    0.21    0.07
   5  11   3    0.23    0.11
  -5  11  -3    0.07    0.12
  -7 -11  -3    0.04    0.06
   7 -11   3    0.09    0.07
   7  11   3   -0.03    0.10
  -7  11  -3    0.16    0.06
   7  11   3    0.14    0.05
  -7  11  -3    0.01    0.12
  -9 -11  -3    0.08    0.06
   9 -11   3   -0.02    0.07
  -9  11  -3    0.08    0.06
   9  11   3    0.09    0.05
  -9  11  -3    0.06    0.12
   9  11   3   -0.02    0.08
  11 -11   3    0.28    0.07
 -11 -11  -3    0.28    0.07
 -11  11  -3    0.39    0.14
  11  11   3    0.39    0.10
 -11  11  -3    0.40    0.08
  11  11   3    0.31    0.06
 -13 -11  -3    0.28    0.08
  13 -11   3    0.23    0.08
  13  11   3    0.45    0.11
  13  11   3    0.30    0.07
 -13  11  -3    0.02    0.13
 -13  11  -3    0.45    0.08
 -15 -11  -3    1.69    0.13
  15 -11   3    1.92    0.13
  15  11   3    1.67    0.14
 -15  11  -3    1.85    0.13
 -15  11  -3    2.14    0.21
  15  11   3    2.15    0.14
  17 -11   3    3.20    0.15
 -17 -11  -3    2.89    0.15
 -17  11  -3    3.13    0.16
  17  11   3    3.00    0.16
 -17  11  -3    3.59    0.24
  17  11   3    3.04    0.16
 -19 -11  -3    1.02    0.09
 -19 -11  -3    0.97    0.10
  19 -11   3    0.90    0.10
  19  11   3    0.84    0.10
 -19  11  -3    1.06    0.17
 -19  11  -3    1.26    0.11
  19  11   3    0.72    0.11
 -21 -11  -3    0.09    0.07
 -21 -11  -3    0.12    0.08
  21 -11   3    0.17    0.08
 -21  11  -3   -0.04    0.14
  21  11   3    0.04    0.08
  21  11   3    0.14    0.08
 -23 -11  -3    0.25    0.08
  23 -11   3    0.15    0.08
 -23 -11  -3    0.20    0.08
  23  11   3    0.12    0.08
  23  11   3    0.22    0.09
 -23  11  -3    0.16    0.13
  25 -11   3    0.06    0.08
 -25 -11  -3    0.05    0.07
 -25 -11  -3    0.01    0.08
 -25  11  -3    0.11    0.15
  25  11   3    0.14    0.09
  25  11   3    0.04    0.09
 -26 -12   3    0.11    0.09
  26 -12  -3    0.21    0.09
  26  12  -3   -0.05    0.09
 -26  12   3    0.40    0.20
  24 -12  -3    0.04    0.08
 -24 -12   3    0.11    0.09
  24  12  -3    0.23    0.09
 -24  12   3   -0.05    0.16
 -22 -12   3    0.82    0.11
  22 -12  -3    0.74    0.10
  22  12  -3    0.94    0.12
 -22  12   3    1.01    0.21
 -20 -12   3   -0.10    0.08
  20 -12  -3    0.08    0.08
  20  12  -3    0.04    0.08
 -20  12   3   -0.14    0.16
 -18 -12   3    0.47    0.09
  18 -12  -3    0.48    0.07
  18 -12  -3    0.37    0.08
 -18  12   3    0.20    0.15
  18  12  -3    0.23    0.08
 -16 -12   3    3.84    0.18
  16 -12  -3    3.69    0.16
  16 -12  -3    3.81    0.15
 -16  12   3    3.35    0.28
  16  12  -3    3.49    0.18
  14 -12  -3    0.53    0.07
 -14 -12   3    0.49    0.09
  14 -12  -3    0.51    0.08
  14  12  -3    0.46    0.09
 -14  12   3    0.33    0.16
 -12 -12   3    0.23    0.08
  12 -12  -3    0.35    0.07
  12 -12  -3    0.27    0.06
  12  12  -3    0.32    0.08
 -12  12   3    0.42    0.15
  10 -12  -3    1.37    0.11
 -10 -12   3    1.34    0.11
  10 -12  -3    1.30    0.10
  10  12  -3    1.43    0.12
  10  12  -3    1.41    0.11
 -10  12   3    1.35    0.20
   8 -12  -3    1.02    0.09
  -8 -12   3    1.24    0.10
   8 -12  -3    1.13    0.09
   8  12  -3    1.19    0.10
  -8  12   3    1.36    0.20
   8  12  -3    1.11    0.12
   6 -12  -3    0.13    0.06
  -6 -12   3    0.05    0.06
  -6 -12   3   -0.03    0.06
   6 -12  -3    0.04    0.05
  -6  12   3    0.11    0.14
   6  12  -3   -0.06    0.06
   6  12  -3    0.06    0.09
   4 -12  -3    4.64    0.15
   4 -12  -3    4.86    0.17
  -4 -12   3    4.65    0.17
  -4 -12   3    4.83    0.16
   4  12  -3    4.87    0.24
  -4  12   3    4.58    0.27
   4  12  -3    4.68    0.18
   2 -12  -3    1.50    0.09
  -2 -12   3    1.98    0.12
   2 -12  -3    1.75    0.12
  -2 -12   3    1.71    0.11
   2  12  -3    1.96    0.18
  -2  12   3    1.68    0.18
   2  12  -3    1.60    0.13
   0 -12   3    0.82    0.07
   0 -12  -3    0.70    0.07
   0 -12   3    0.71    0.08
   0 -12  -3    0.53    0.08
   0  12  -3    0.82    0.08
   0  12  -3    0.74    0.15
   0  12   3    0.73    0.14
  -2 -12  -3    1.13    0.08
  -2 -12  -3    0.96    0.09
   2 -12   3    1.14    0.09
   2 -12   3    1.16    0.08
   2  12   3    0.86    0.14
  -2  12  -3    1.25    0.10
  -2  12  -3    1.26    0.16
   4 -12   3    0.54    0.08
   4 -12   3    0.60    0.06
  -4 -12  -3    0.61    0.08
   4  12   3    0.49    0.13
  -4  12  -3    0.47    0.14
  -4  12  -3    0.48    0.07
  -6 -12  -3    0.69    0.08
   6 -12   3    0.74    0.09
   6  12   3    0.67    0.12
  -6  12  -3    0.74    0.16
  -6  12  -3    0.83    0.09
   8 -12   3    1.51    0.12
  -8 -12  -3    1.44    0.11
   8  12   3    1.26    0.14
  -8  12  -3    1.47    0.19
  -8  12  -3    1.42    0.11
 -10 -12  -3    0.33    0.08
  10 -12   3    0.16    0.08
 -10  12  -3    0.22    0.07
  10  12   3    0.22    0.11
  10  12   3    0.34    0.06
 -10  12  -3    0.09    0.14
  12 -12   3    1.04    0.10
 -12 -12  -3    1.10    0.10
  12  12   3    1.16    0.09
  12  12   3    0.91    0.13
 -12  12  -3    0.84    0.16
 -12  12  -3    0.99    0.10
  14 -12   3    2.36    0.13
 -14 -12  -3    2.29    0.14
  14  12   3    2.19    0.17
 -14  12  -3    2.49    0.15
  14  12   3    2.29    0.15
 -14  12  -3    2.28    0.22
 -16 -12  -3    1.13    0.11
  16 -12   3    1.09    0.11
  16  12   3    1.14    0.11
 -16  12  -3    1.01    0.17
  16  12   3    0.97    0.13
 -18 -12  -3    0.30    0.08
  18 -12   3    0.41    0.08
  18  12   3    0.37    0.08
  18  12   3    0.34    0.10
 -18  12  -3    0.28    0.16
 -20 -12  -3    0.41    0.08
 -20 -12  -3    0.41    0.09
  20 -12   3    0.28    0.09
  20  12   3    0.36    0.09
 -20  12  -3    0.42    0.16
  20  12   3    0.29    0.10
  22 -12   3    0.04    0.08
 -22 -12  -3    0.20    0.07
 -22 -12  -3    0.03    0.08
  22  12   3    0.01    0.09
  22  12   3    0.21    0.09
 -22  12  -3    0.03    0.14
 -24 -12  -3    0.10    0.08
  24 -12   3    0.22    0.09
 -24 -12  -3    0.11    0.07
  24  12   3    0.23    0.10
  24  12   3    0.07    0.09
 -24  12  -3    0.37    0.17
  23 -13  -3   -0.02    0.08
 -23 -13   3   -0.12    0.08
 -23  13   3    0.09    0.18
  23  13  -3    0.00    0.09
 -21 -13   3    0.16    0.09
  21 -13  -3    0.13    0.08
 -21  13   3   -0.02    0.17
  21  13  -3    0.05    0.09
  19 -13  -3    0.47    0.09
 -19 -13   3    0.58    0.10
  19  13  -3    0.62    0.10
 -19  13   3    0.36    0.18
  17 -13  -3   -0.01    0.06
  17 -13  -3    0.06    0.07
 -17 -13   3    0.09    0.08
 -17  13   3    0.06    0.17
  17  13  -3    0.12    0.08
  15 -13  -3    0.33    0.07
 -15 -13   3    0.32    0.09
  15 -13  -3    0.48    0.09
 -15  13   3    0.26    0.17
  15  13  -3    0.25    0.08
 -13 -13   3    6.26    0.22
  13 -13  -3    5.88    0.19
  13 -13  -3    6.17    0.19
 -13  13   3    5.24    0.34
  13  13  -3    6.21    0.23
  11 -13  -3    0.57    0.08
 -11 -13   3    0.52    0.09
  11 -13  -3    0.59    0.08
  11  13  -3    0.62    0.09
 -11  13   3    0.45    0.17
  -9 -13   3    0.42    0.08
   9 -13  -3    0.46    0.07
   9 -13  -3    0.32    0.07
  -9  13   3    0.30    0.15
   9  13  -3    0.48    0.09
   9  13  -3    0.41    0.10
  -7 -13   3    2.93    0.15
   7 -13  -3    2.87    0.13
   7 -13  -3    2.93    0.12
   7  13  -3    2.64    0.19
  -7  13   3    2.35    0.23
   7  13  -3    2.93    0.15
  -5 -13   3    1.89    0.13
   5 -13  -3    1.83    0.11
   5 -13  -3    1.94    0.12
  -5 -13   3    1.72    0.11
   5  13  -3    2.11    0.17
   5  13  -3    1.99    0.15
  -5  13   3    1.81    0.21
  -3 -13   3    0.14    0.06
   3 -13  -3    0.11    0.06
  -3 -13   3    0.01    0.07
   3 -13  -3    0.02    0.05
   3  13  -3    0.14    0.12
  -3  13   3    0.20    0.14
   3  13  -3    0.07    0.06
   1 -13  -3    0.45    0.08
  -1 -13   3    0.49    0.08
  -1 -13   3    0.75    0.08
   1 -13  -3    0.57    0.07
   1  13  -3    0.55    0.08
   1  13  -3    0.57    0.14
  -1  13   3    0.60    0.14
   1 -13   3    0.91    0.09
   1 -13   3    0.79    0.08
  -1 -13  -3    0.78    0.07
  -1 -13  -3    0.79    0.09
  -1  13  -3    0.78    0.16
   1  13   3    0.79    0.14
  -1  13  -3    0.69    0.08
   3 -13   3    0.74    0.07
  -3 -13  -3    0.48    0.08
   3 -13   3    0.46    0.08
  -3  13  -3    0.40    0.14
   3  13   3    0.60    0.14
  -3  13  -3    0.58    0.08
   5 -13   3    2.04    0.12
  -5 -13  -3    1.93    0.13
   5  13   3    1.97    0.18
  -5  13  -3    1.95    0.15
  -5  13  -3    1.81    0.20
   7 -13   3    0.20    0.08
  -7 -13  -3    0.27    0.07
  -7  13  -3    0.52    0.16
  -7  13  -3    0.38    0.08
   7  13   3    0.31    0.11
  -9 -13  -3    1.04    0.10
   9 -13   3    1.02    0.10
  -9  13  -3    1.09    0.10
  -9  13  -3    1.34    0.19
   9  13   3    0.89    0.14
 -11 -13  -3    2.53    0.15
  11 -13   3    2.49    0.14
 -11  13  -3    2.83    0.24
 -11  13  -3    2.60    0.16
  11  13   3    2.66    0.17
  13 -13   3    0.58    0.09
 -13 -13  -3    0.71    0.09
  13  13   3    0.44    0.12
 -13  13  -3    0.59    0.17
  13  13   3    0.68    0.08
 -15 -13  -3    0.61    0.09
  15 -13   3    0.56    0.09
  15  13   3    0.55    0.09
 -15  13  -3    0.37    0.16
  15  13   3    0.67    0.12
  17 -13   3    0.67    0.10
 -17 -13  -3    0.64    0.10
  17  13   3    0.79    0.12
 -17  13  -3    0.65    0.17
  17  13   3    0.73    0.10
  19 -13   3    0.09    0.08
 -19 -13  -3    0.16    0.08
  19  13   3   -0.03    0.09
  19  13   3   -0.05    0.07
 -19  13  -3    0.01    0.15
 -21 -13  -3    0.31    0.09
  21 -13   3    0.26    0.09
 -21 -13  -3    0.26    0.07
  21  13   3    0.11    0.10
 -21  13  -3    0.23    0.16
  21  13   3    0.19    0.09
 -23 -13  -3    0.49    0.09
 -23 -13  -3    0.54    0.10
  23 -13   3    0.53    0.10
  23  13   3    0.17    0.10
  23  13   3    0.57    0.11
 -23  13  -3    0.27    0.17
 -22 -14   3    0.68    0.12
  22 -14  -3    0.52    0.10
 -22  14   3    0.30    0.20
  22  14  -3    0.70    0.12
 -20 -14   3   -0.08    0.08
  20 -14  -3   -0.03    0.08
  20  14  -3    0.04    0.09
 -20  14   3    0.04    0.16
  18 -14  -3    0.01    0.07
 -18 -14   3   -0.02    0.08
  18  14  -3    0.01    0.08
 -18  14   3    0.21    0.18
  16 -14  -3    1.48    0.11
  16 -14  -3    1.66    0.12
 -16 -14   3    1.43    0.13
  16  14  -3    1.62    0.14
 -16  14   3    1.55    0.23
  14 -14  -3    0.46    0.08
  14 -14  -3    0.43    0.09
 -14 -14   3    0.26    0.08
 -14  14   3    0.36    0.17
  14  14  -3    0.31    0.09
  12 -14  -3    0.77    0.09
 -12 -14   3    0.66    0.10
  12 -14  -3    0.79    0.09
 -12  14   3    0.55    0.17
  12  14  -3    0.75    0.10
  10 -14  -3    5.99    0.20
  10 -14  -3    6.14    0.20
 -10 -14   3    6.36    0.22
 -10  14   3    6.15    0.34
  10  14  -3    6.34    0.23
   8 -14  -3    0.68    0.08
   8 -14  -3    0.46    0.08
  -8 -14   3    0.49    0.09
   8  14  -3    0.54    0.09
  -8  14   3    0.74    0.18
   8  14  -3    0.59    0.12
   6 -14  -3    0.45    0.07
   6 -14  -3    0.25    0.07
  -6 -14   3    0.56    0.08
  -6  14   3    0.47    0.16
   6  14  -3    0.50    0.12
   6  14  -3    0.54    0.08
  -4 -14   3    0.61    0.08
   4 -14  -3    0.65    0.07
   4 -14  -3    0.47    0.08
  -4 -14   3    0.56    0.08
  -4  14   3    0.52    0.15
   4  14  -3    0.54    0.08
   4  14  -3    0.54    0.14
   2 -14  -3   -0.02    0.06
   2 -14  -3    0.02    0.06
  -2 -14   3    0.08    0.06
  -2 -14   3   -0.15    0.06
  -2  14   3    0.14    0.14
   2  14  -3    0.05    0.07
   2  14  -3    0.19    0.13
   0 -14  -3    0.08    0.06
   0 -14  -3    0.09    0.07
   0 -14   3    0.00    0.07
   0 -14   3    0.16    0.06
   0  14  -3   -0.17    0.13
   0  14   3    0.09    0.13
   0  14  -3    0.00    0.06
   2 -14   3    0.28    0.08
  -2 -14  -3    0.40    0.08
   2 -14   3    0.48    0.07
  -2  14  -3    0.00    0.14
   2  14   3    0.30    0.14
  -2  14  -3    0.46    0.08
  -4 -14  -3    0.02    0.07
   4 -14   3    0.12    0.07
   4  14   3   -0.07    0.10
  -4  14  -3   -0.02    0.06
  -4  14  -3    0.19    0.14
   6 -14   3    1.35    0.12
  -6 -14  -3    1.40    0.11
  -6  14  -3    1.82    0.15
   6  14   3    1.25    0.15
  -6  14  -3    1.23    0.19
   8 -14   3    4.74    0.18
  -8 -14  -3    4.64    0.18
  -8  14  -3    4.74    0.29
   8  14   3    4.45    0.24
 -10 -14  -3    1.20    0.11
  10 -14   3    1.18    0.11
  10  14   3    1.17    0.15
 -10  14  -3    1.34    0.20
 -12 -14  -3    0.46    0.09
  12 -14   3    0.40    0.08
 -12  14  -3    0.70    0.18
  12  14   3    0.52    0.12
  14 -14   3    0.69    0.09
 -14 -14  -3    0.81    0.10
 -14  14  -3    0.94    0.19
  14  14   3    0.82    0.13
  16 -14   3    0.21    0.09
 -16 -14  -3    0.22    0.08
  16  14   3    0.23    0.10
 -16  14  -3    0.10    0.16
 -18 -14  -3    0.19    0.09
  18 -14   3    0.25    0.09
 -18  14  -3    0.19    0.17
  18  14   3    0.22    0.08
  18  14   3    0.15    0.10
 -20 -14  -3    0.64    0.10
 -20 -14  -3    0.59    0.09
  20 -14   3    0.48    0.10
  20  14   3    0.75    0.13
 -20  14  -3    0.80    0.20
  20  14   3    0.61    0.10
  21  15  -3    0.16    0.10
 -19 -15   3    0.37    0.10
  19 -15  -3    0.59    0.10
  19  15  -3    0.51    0.11
 -19  15   3    0.12    0.18
 -17 -15   3   -0.09    0.08
  17 -15  -3    0.09    0.08
 -17  15   3    0.03    0.15
  17  15  -3    0.13    0.09
  15 -15  -3    0.01    0.06
 -15 -15   3    0.00    0.08
  15 -15  -3    0.02    0.08
  15  15  -3    0.03    0.08
 -15  15   3    0.03    0.17
 -13 -15   3    2.49    0.16
  13 -15  -3    2.77    0.14
  13 -15  -3    2.57    0.14
 -13  15   3    2.15    0.25
  13  15  -3    2.51    0.19
 -11 -15   3    0.19    0.08
  11 -15  -3    0.18    0.08
  11 -15  -3    0.09    0.06
 -11  15   3    0.04    0.14
  11  15  -3    0.22    0.08
  -9 -15   3    0.95    0.10
   9 -15  -3    1.02    0.09
   9 -15  -3    1.06    0.10
   9  15  -3    1.07    0.11
  -9  15   3    0.88    0.18
  -7 -15   3    2.22    0.15
   7 -15  -3    1.88    0.11
   7 -15  -3    2.16    0.13
  -7  15   3    1.94    0.21
   7  15  -3    2.16    0.15
   7  15  -3    1.95    0.18
   5 -15  -3    0.17    0.07
   5 -15  -3    0.20    0.07
  -5 -15   3    0.10    0.07
   5  15  -3    0.21    0.13
  -5  15   3    0.05    0.15
   5  15  -3    0.28    0.08
  -3 -15   3    0.46    0.08
  -3 -15   3    0.54    0.08
   3 -15  -3    0.30    0.08
   3 -15  -3    0.53    0.07
  -3  15   3    0.26    0.15
   3  15  -3    0.40    0.14
   3  15  -3    0.46    0.09
   1 -15  -3    0.47    0.08
  -1 -15   3    0.43    0.08
  -1 -15   3    0.40    0.09
   1  15  -3    0.19    0.14
   1  15  -3    0.66    0.09
  -1  15   3    0.44    0.14
   1 -15   3    0.21    0.07
   1 -15   3    0.19    0.08
  -1 -15  -3    0.30    0.08
  -1  15  -3    0.16    0.14
   1  15   3    0.20    0.14
  -1  15  -3    0.10    0.07
  -3 -15  -3    0.30    0.08
   3 -15   3    0.27    0.08
  -3  15  -3    0.37    0.16
   3  15   3    0.29    0.13
  -3  15  -3    0.33    0.08
  -5 -15  -3    1.98    0.14
   5 -15   3    2.16    0.13
  -5  15  -3    2.11    0.22
   5  15   3    1.55    0.18
  -7 -15  -3    1.14    0.11
   7 -15   3    1.10    0.11
   7  15   3    1.06    0.16
  -7  15  -3    1.37    0.20
  -9 -15  -3    0.13    0.08
   9 -15   3    0.48    0.09
  -9  15  -3    0.44    0.16
   9  15   3    0.31    0.13
  11 -15   3    1.21    0.11
 -11 -15  -3    1.21    0.12
  11  15   3    1.43    0.16
 -11  15  -3    1.01    0.19
 -13 -15  -3    0.23    0.09
  13 -15   3    0.33    0.09
  13  15   3    0.54    0.13
 -13  15  -3    0.44    0.18
  15 -15   3    0.14    0.09
 -15 -15  -3    0.21    0.09
  15  15   3    0.28    0.11
 -15  15  -3    0.43    0.18
  17 -15   3    0.58    0.10
 -17 -15  -3    0.60    0.10
 -17  15  -3    0.78    0.20
  17  15   3    0.62    0.13
 -19 -15  -3    0.19    0.09
  19 -15   3   -0.07    0.08
  19  15   3   -0.07    0.10
 -19  15  -3    0.10    0.17
 -18 -16   3    0.03    0.09
  18 -16  -3    0.12    0.08
  18  16  -3    0.12    0.10
 -18  16   3   -0.12    0.18
  16 -16  -3    0.67    0.10
 -16 -16   3    0.71    0.11
  16  16  -3    0.91    0.12
 -16  16   3    0.82    0.21
 -14 -16   3    0.08    0.08
  14 -16  -3    0.18    0.07
  14 -16  -3    0.11    0.08
  14  16  -3    0.22    0.09
 -14  16   3    0.10    0.16
 -12 -16   3    0.04    0.08
  12 -16  -3    0.27    0.08
  12 -16  -3    0.17    0.08
 -12  16   3   -0.11    0.16
  12  16  -3    0.09    0.08
  10 -16  -3    0.77    0.09
 -10 -16   3    0.78    0.11
  10 -16  -3    0.66    0.09
  10  16  -3    0.83    0.11
 -10  16   3    0.81    0.19
   8 -16  -3    0.09    0.07
  -8 -16   3    0.12    0.08
   8 -16  -3   -0.10    0.06
   8  16  -3    0.02    0.07
  -8  16   3    0.17    0.16
   6 -16  -3    0.64    0.08
   6 -16  -3    0.55    0.09
  -6 -16   3    0.64    0.09
  -6  16   3    0.47    0.17
   6  16  -3    0.52    0.10
   4 -16  -3    1.27    0.11
   4 -16  -3    1.29    0.10
  -4 -16   3    1.26    0.11
   4  16  -3    1.15    0.11
  -4  16   3    1.27    0.20
   4  16  -3    1.65    0.19
   2 -16  -3   -0.01    0.07
  -2 -16   3    0.03    0.07
   2  16  -3    0.09    0.13
  -2  16   3    0.19    0.15
   2  16  -3    0.00    0.08
   0 -16  -3    0.29    0.08
   0 -16   3    0.48    0.08
   0 -16   3    0.43    0.08
   0  16  -3    0.35    0.16
   0  16   3    0.40    0.14
   2 -16   3    1.50    0.12
  -2 -16  -3    1.39    0.12
  -2  16  -3    1.53    0.21
   2  16   3    1.34    0.19
  -4 -16  -3    0.18    0.08
   4 -16   3    0.20    0.09
  -4  16  -3    0.09    0.16
   4  16   3    0.27    0.13
  -6 -16  -3    0.29    0.09
   6 -16   3    0.24    0.09
  -6  16  -3    0.50    0.17
   6  16   3    0.23    0.13
   8 -16   3    0.67    0.10
  -8 -16  -3    0.78    0.10
   8  16   3    0.85    0.15
  -8  16  -3    0.97    0.20
  10 -16   3    0.24    0.08
 -10 -16  -3    0.18    0.08
 -10  16  -3    0.10    0.16
  10  16   3    0.35    0.13
 -12 -16  -3    0.13    0.09
  12 -16   3    0.24    0.08
 -12  16  -3    0.16    0.17
  12  16   3    0.35    0.12
 -14 -16  -3    0.61    0.11
  14 -16   3    0.55    0.10
  14  16   3    0.43    0.13
 -14  16  -3    0.37    0.19
 -16 -16  -3    0.15    0.09
  16 -16   3   -0.07    0.08
  16  16   3    0.01    0.11
 -16  16  -3    0.18    0.18
  15 -17  -3    0.16    0.09
 -15 -17   3   -0.04    0.09
  15  17  -3    0.01    0.09
 -15  17   3    0.15    0.18
  13 -17  -3    0.55    0.09
 -13 -17   3    0.51    0.10
  13 -17  -3    0.53    0.10
  13  17  -3    0.69    0.11
 -13  17   3    0.43    0.19
 -11 -17   3   -0.17    0.08
  11 -17  -3   -0.02    0.07
  11 -17  -3   -0.04    0.08
  11  17  -3    0.10    0.09
 -11  17   3    0.00    0.16
  -9 -17   3    0.31    0.09
   9 -17  -3    0.19    0.07
   9 -17  -3    0.22    0.08
  -9  17   3    0.40    0.16
   9  17  -3    0.12    0.08
  -7 -17   3    0.63    0.10
   7 -17  -3    0.71    0.09
   7 -17  -3    0.73    0.09
  -7  17   3    0.84    0.19
   7  17  -3    0.66    0.10
   5 -17  -3    0.07    0.07
  -5 -17   3    0.02    0.08
   5 -17  -3    0.05    0.07
  -5  17   3    0.08    0.15
   5  17  -3    0.04    0.08
  -3 -17   3    0.60    0.09
   3 -17  -3    0.45    0.09
  -3  17   3    0.51    0.17
   3  17  -3    0.21    0.15
   1 -17  -3    1.74    0.14
  -1 -17   3    2.03    0.15
  -1  17   3    1.61    0.21
   1  17  -3    2.00    0.22
   1 -17   3    0.15    0.08
  -1 -17  -3    0.08    0.08
   1  17   3    0.06    0.14
  -1  17  -3    0.28    0.15
  -3 -17  -3    0.34    0.09
   3 -17   3    0.35    0.09
  -3  17  -3    0.39    0.17
   3  17   3    0.24    0.14
   5 -17   3    0.71    0.10
  -5 -17  -3    0.64    0.10
   5  17   3    0.56    0.16
  -5  17  -3    0.63    0.19
   7 -17   3    0.02    0.08
  -7 -17  -3    0.07    0.08
   7  17   3    0.12    0.14
  -7  17  -3    0.11    0.17
   9 -17   3    0.23    0.09
  -9 -17  -3    0.29    0.09
  -9  17  -3    0.30    0.18
   9  17   3    0.08    0.11
 -11 -17  -3    0.63    0.10
  11 -17   3    0.45    0.10
  11  17   3    0.39    0.13
 -11  17  -3    0.62    0.19
  13 -17   3    0.26    0.09
 -13 -17  -3    0.16    0.09
 -13  17  -3   -0.30    0.17
  13  17   3   -0.11    0.12
  12  18  -3    0.07    0.09
  10 -18  -3    0.40    0.09
 -10 -18   3    0.15    0.09
  10 -18  -3    0.60    0.09
  10  18  -3    0.42    0.10
 -10  18   3    0.23    0.18
  -8 -18   3    0.15    0.09
   8 -18  -3   -0.06    0.07
   8 -18  -3    0.07    0.08
  -8  18   3    0.21    0.17
  -6 -18   3    0.23    0.09
   6 -18  -3    0.37    0.09
  -6  18   3    0.23    0.17
  -4 -18   3    1.54    0.13
   4 -18  -3    1.53    0.12
  -4  18   3    1.35    0.22
   2 -18  -3    0.29    0.09
  -2 -18   3    0.22    0.09
  -2  18   3    0.28    0.17
   2  18  -3    0.32    0.16
   0 -18  -3    0.24    0.09
   0  18   3    0.41    0.17
   0  18  -3    0.38    0.17
  -2 -18  -3    1.00    0.11
   2 -18   3    1.00    0.11
   2  18   3    0.96    0.19
  -2  18  -3    0.81    0.19
   4 -18   3    0.12    0.09
  -4 -18  -3    0.06    0.08
  -4  18  -3    0.12    0.16
   4  18   3   -0.18    0.13
  -6 -18  -3    0.16    0.09
   6 -18   3    0.27    0.09
   6  18   3    0.06    0.14
  -6  18  -3   -0.04    0.17
  -8 -18  -3    0.49    0.10
   8 -18   3    0.44    0.10
  -8  18  -3    0.08    0.19
   8  18   3    0.30    0.15
 -10 -18  -3    0.06    0.09
  10 -18   3    0.04    0.09
  10  18   3    0.13    0.13
 -10  18  -3    0.21    0.18
   5 -19  -3    0.22    0.09
  -5 -19   3    0.15    0.09
  -5  19   3    0.07    0.15
  -3 -19   3    0.24    0.09
   3 -19  -3    0.33    0.09
  -3  19   3    0.33    0.16
   1 -19  -3    0.99    0.11
  -1  19   3    1.10    0.21
  -1 -19  -3    0.14    0.08
  -1  19  -3    0.28    0.17
   1  19   3   -0.01    0.15
  -3 -19  -3    0.41    0.10
   3  19   3    0.19    0.17
  -3  19  -3    0.21    0.17
 -32   0   4    0.85    0.11
  32   0  -4    0.69    0.10
  32   0  -4    0.87    0.12
  30   0  -4    0.02    0.08
 -30   0   4    0.04    0.08
  30   0  -4   -0.03    0.07
  28   0  -4    0.04    0.06
  28   0  -4    0.12    0.08
  26   0  -4    3.48    0.17
 -26   0   4    3.02    0.18
  26   0  -4    3.35    0.16
  24   0  -4    0.17    0.06
  24   0  -4    0.14    0.07
 -24   0   4    0.18    0.09
  22   0  -4    2.01    0.13
 -22   0   4    2.06    0.15
  22   0  -4    1.90    0.14
 -20   0   4    1.11    0.12
  20   0  -4    1.27    0.09
  20   0  -4    1.19    0.08
  20   0  -4    1.15    0.09
  18   0  -4    1.66    0.08
  18   0  -4    1.69    0.12
  18   0  -4    1.60    0.11
 -18   0   4    1.89    0.13
  16   0  -4    0.62    0.07
  16   0  -4    0.68    0.07
  16   0  -4    0.59    0.05
 -16   0   4    0.61    0.09
  14   0  -4   87.72    1.61
 -14   0   4   89.24    1.63
  14   0  -4   89.15    1.60
 -14   0   4   89.31    1.68
  14   0  -4   89.17    1.59
 -12   0   4   26.22    0.51
  12   0  -4   25.18    0.50
  12   0  -4   25.48    0.50
 -12   0   4   25.65    0.55
  10   0  -4    4.71    0.14
  10   0  -4    4.77    0.14
 -10   0   4    4.98    0.17
 -10   0   4    4.85    0.15
   8   0  -4   34.05    0.65
  -8   0   4   35.84    0.66
  -8   0   4   34.75    0.70
   8   0  -4   34.68    0.65
  -6   0   4    0.79    0.08
  -6   0   4    0.71    0.06
   6   0  -4    0.83    0.06
   6   0  -4    0.79    0.05
  -4   0   4    0.39    0.03
   4   0  -4    0.35    0.04
  -4   0   4    0.29    0.05
   4   0  -4    0.41    0.04
   2   0  -4    2.01    0.09
  -2   0   4    2.19    0.07
  -2   0   4    2.08    0.10
   2   0  -4    2.49    0.08
   0   0  -4   10.50    0.23
   0   0   4   10.41    0.25
   0   0  -4   10.22    0.21
   0   0   4   10.88    0.21
   2   0   4    5.22    0.15
   2   0   4    5.07    0.12
  -2   0  -4    5.18    0.14
  -2   0  -4    5.15    0.12
   4   0   4   11.86    0.24
  -4   0  -4   11.92    0.23
   4   0   4   11.94    0.27
  -4   0  -4   11.77    0.26
  -6   0  -4    0.84    0.06
   6   0   4    0.68    0.06
  -6   0  -4    0.76    0.05
   6   0   4    0.76    0.06
  -8   0  -4   25.75    0.51
   8   0   4   25.86    0.52
   8   0   4   25.56    0.50
  -8   0  -4   26.34    0.47
  10   0   4   79.95    1.48
 -10   0  -4   81.15    1.41
  10   0   4   80.32    1.46
 -10   0  -4   78.24    1.45
 -12   0  -4    1.78    0.11
 -12   0  -4    1.84    0.07
  12   0   4    1.69    0.09
  12   0   4    1.58    0.10
  14   0   4    0.43    0.06
 -14   0  -4    0.34    0.06
  14   0   4    0.43    0.06
 -16   0  -4    0.44    0.07
  16   0   4    0.59    0.07
  16   0   4    0.56    0.08
  18   0   4    1.68    0.11
 -18   0  -4    1.77    0.12
  18   0   4    1.59    0.10
 -20   0  -4    0.16    0.07
  20   0   4   -0.02    0.06
  20   0   4   -0.03    0.05
 -22   0  -4    5.19    0.19
  22   0   4    4.65    0.17
 -24   0  -4    0.29    0.08
  24   0   4    0.12    0.08
  26   0   4    0.16    0.09
 -26   0  -4    0.26    0.09
  28   0   4    0.68    0.10
 -28   0  -4    0.68    0.10
 -30   0  -4   -0.03    0.08
  30   0   4   -0.01    0.08
 -31  -1   4   -0.04    0.08
  31  -1  -4   -0.10    0.08
  31   1  -4    0.13    0.08
  31   1  -4   -0.01    0.09
  29  -1  -4    1.46    0.12
 -29  -1   4    1.49    0.13
  29  -1  -4    1.31    0.11
  29   1  -4    1.33    0.12
  29   1  -4    1.32    0.12
  27  -1  -4    0.12    0.08
  27  -1  -4    0.12    0.07
  27  -1  -4    0.08    0.07
 -27   1   4    0.12    0.10
  27   1  -4    0.15    0.08
  27   1  -4    0.08    0.07
  25  -1  -4    0.12    0.07
 -25  -1   4    0.02    0.08
  25  -1  -4    0.04    0.06
  25  -1  -4    0.07    0.07
  25   1  -4   -0.04    0.07
  25   1  -4    0.13    0.06
 -25   1   4   -0.02    0.09
  23  -1  -4    1.63    0.13
 -23  -1   4    1.57    0.14
  23  -1  -4    1.76    0.11
  23  -1  -4    1.55    0.13
 -23   1   4    1.52    0.14
  23   1  -4    1.64    0.14
  23   1  -4    1.75    0.13
  21  -1  -4    2.51    0.14
  21  -1  -4    2.60    0.12
  21  -1  -4    2.72    0.11
 -21  -1   4    2.86    0.15
  21  -1  -4    2.87    0.14
  21   1  -4    2.80    0.15
  21   1  -4    2.56    0.14
 -21   1   4    2.73    0.16
  19  -1  -4    1.84    0.08
 -19  -1   4    1.88    0.13
  19  -1  -4    1.78    0.11
  19  -1  -4    1.82    0.12
  19  -1  -4    1.79    0.12
  19   1  -4    1.98    0.13
 -19   1   4    1.87    0.14
 -19   1   4    1.99    0.14
  19   1  -4    1.81    0.12
 -17  -1   4   12.05    0.31
  17  -1  -4   12.20    0.25
  17  -1  -4   12.43    0.28
  17  -1  -4   11.99    0.28
  17  -1  -4   12.37    0.28
 -17   1   4   12.17    0.33
 -17   1   4   11.85    0.31
  17   1  -4   12.24    0.25
  17   1  -4   12.14    0.29
  17   1  -4   12.11    0.29
  15  -1  -4    1.07    0.07
  15  -1  -4    1.12    0.08
 -15  -1   4    1.00    0.10
  15   1  -4    1.41    0.11
  15   1  -4    0.99    0.08
 -15   1   4    1.01    0.11
 -15   1   4    1.11    0.09
  15   1  -4    1.11    0.06
  13  -1  -4    6.01    0.17
 -13  -1   4    5.84    0.19
  13  -1  -4    6.35    0.17
 -13   1   4    6.07    0.21
  13   1  -4    6.10    0.13
  13   1  -4    6.16    0.18
  13   1  -4    5.82    0.18
 -13   1   4    5.77    0.19
  11  -1  -4  134.26    2.45
 -11  -1   4  138.84    2.54
  11  -1  -4  137.77    2.44
 -11  -1   4  139.42    2.47
 -11   1   4  143.12    2.50
  11   1  -4  136.14    2.46
 -11   1   4  139.64    2.55
  11   1  -4  136.37    2.44
  -9  -1   4   14.04    0.33
   9  -1  -4   13.92    0.29
  -9  -1   4   14.01    0.28
   9  -1  -4   13.63    0.29
   9   1  -4   13.73    0.29
   9   1  -4   14.14    0.30
  -9   1   4   14.27    0.32
  -9   1   4   13.76    0.33
  -7  -1   4    0.16    0.06
   7  -1  -4    0.18    0.04
   7  -1  -4    0.22    0.04
  -7   1   4    0.21    0.06
  -7   1   4    0.15    0.06
   7   1  -4    0.21    0.04
   7   1  -4    0.20    0.04
   5  -1  -4    0.11    0.03
  -5  -1   4    0.10    0.05
   5  -1  -4    0.19    0.03
  -5   1   4    0.17    0.04
   5   1  -4    0.13    0.04
  -5   1   4    0.09    0.05
   5   1  -4    0.13    0.03
   3  -1  -4    0.05    0.03
  -3  -1   4    0.06    0.05
   3  -1  -4    0.12    0.03
  -3   1   4    0.00    0.03
   3   1  -4    0.08    0.03
  -3   1   4    0.07    0.05
   3   1  -4    0.02    0.03
   1  -1  -4    0.39    0.04
  -1  -1   4    0.40    0.06
   1  -1  -4    0.42    0.04
  -1  -1   4    0.41    0.03
  -1   1   4    0.78    0.07
   1   1  -4    0.37    0.04
   1   1  -4    0.41    0.05
  -1   1   4    0.45    0.04
  -1  -1  -4    2.66    0.09
   1  -1   4    2.60    0.10
   1  -1   4    2.81    0.08
  -1  -1  -4    2.74    0.10
  -1   1  -4    2.79    0.08
   1   1   4    2.57    0.11
  -1   1  -4    2.71    0.10
   1   1   4    2.82    0.09
  -3  -1  -4    2.81    0.10
   3  -1   4    2.75    0.08
   3  -1   4    2.64    0.11
  -3  -1  -4    2.54    0.09
   3   1   4    2.84    0.09
   3   1   4    2.70    0.11
  -3   1  -4    2.72    0.08
  -3   1  -4    2.74    0.10
  -5  -1  -4    2.57    0.08
   5  -1   4    2.55    0.08
   5  -1   4    2.67    0.11
  -5  -1  -4    2.63    0.11
   5   1   4    2.66    0.11
  -5   1  -4    2.65    0.08
   5   1   4    2.60    0.09
  -5   1  -4    2.78    0.11
   7  -1   4   59.56    1.13
  -7  -1  -4   59.31    1.11
  -7  -1  -4   61.33    1.08
   7  -1   4   61.22    1.11
   7   1   4   61.02    1.13
   7   1   4   60.09    1.11
  -7   1  -4   60.79    1.07
  -7   1  -4   61.02    1.11
  -9  -1  -4    5.69    0.13
   9  -1   4    5.74    0.15
  -9  -1  -4    5.65    0.17
   9  -1   4    5.48    0.16
   9   1   4    5.60    0.16
  -9   1  -4    5.43    0.17
  -9   1  -4    5.80    0.12
   9   1   4    5.63    0.16
  11  -1   4    9.24    0.22
 -11  -1  -4    9.32    0.20
  11  -1   4    9.23    0.23
 -11  -1  -4    9.35    0.23
 -11   1  -4    9.22    0.18
  11   1   4    8.93    0.22
 -11   1  -4    9.15    0.23
  11   1   4    9.24    0.23
  13  -1   4    9.78    0.24
  13  -1   4    9.50    0.23
 -13  -1  -4    9.83    0.25
 -13  -1  -4    9.88    0.21
 -13   1  -4    9.67    0.25
  13   1   4    9.52    0.23
  13   1   4    9.80    0.24
  15  -1   4   -0.05    0.05
  15  -1   4    0.02    0.05
 -15  -1  -4   -0.05    0.05
  15   1   4   -0.05    0.06
 -15   1  -4    0.04    0.06
  15   1   4    0.01    0.05
  17  -1   4    0.01    0.06
  17  -1   4    0.04    0.05
 -17  -1  -4    0.01    0.05
 -17   1  -4    0.06    0.06
  17   1   4    0.02    0.05
  17   1   4   -0.12    0.06
  19  -1   4    5.91    0.19
 -19  -1  -4    5.88    0.20
  19  -1   4    6.01    0.18
  19   1   4    6.30    0.17
 -19   1  -4    6.14    0.20
  19   1   4    6.10    0.19
 -21  -1  -4    1.94    0.14
  21  -1   4    1.97    0.11
  21  -1   4    1.80    0.11
 -21   1  -4    1.64    0.13
  21   1   4    1.74    0.12
 -23  -1  -4    0.08    0.07
  23  -1   4    0.11    0.07
 -23   1  -4    0.13    0.07
  23   1   4   -0.01    0.08
 -25  -1  -4    1.74    0.14
  25  -1   4    1.57    0.12
  25   1   4    1.32    0.12
 -25   1  -4    1.46    0.12
  27  -1   4   -0.01    0.07
 -27  -1  -4    0.00    0.08
  27   1   4   -0.02    0.08
 -27   1  -4   -0.10    0.08
  29  -1   4    0.07    0.08
 -29  -1  -4   -0.04    0.08
 -29   1  -4   -0.04    0.08
  29   1   4    0.17    0.08
 -32  -2   4    0.76    0.11
  32   2  -4    0.53    0.10
 -30  -2   4    0.07    0.08
  30  -2  -4    0.10    0.08
  30   2  -4    0.12    0.08
 -28  -2   4    0.04    0.08
  28  -2  -4   -0.18    0.06
  28  -2  -4    0.00    0.08
  28   2  -4    0.05    0.08
  28   2  -4    0.07    0.07
 -28   2   4   -0.11    0.09
  26  -2  -4    2.94    0.15
  26  -2  -4    2.68    0.15
 -26  -2   4    2.83    0.16
  26  -2  -4    2.68    0.14
  26   2  -4    2.99    0.16
  26   2  -4    3.05    0.17
 -26   2   4    2.86    0.17
 -24  -2   4   -0.02    0.08
  24  -2  -4   -0.07    0.06
  24  -2  -4    0.04    0.06
  24  -2  -4    0.03    0.07
  24   2  -4    0.01    0.06
  24   2  -4    0.00    0.07
  22  -2  -4   -0.06    0.06
  22  -2  -4    0.03    0.05
  22  -2  -4    0.00    0.05
 -22  -2   4    0.06    0.08
  22  -2  -4    0.07    0.06
  22   2  -4    0.10    0.06
  22   2  -4   -0.01    0.07
 -22   2   4    0.14    0.10
 -20  -2   4    1.18    0.11
  20  -2  -4    1.34    0.09
  20  -2  -4    1.46    0.11
  20  -2  -4    1.26    0.08
  20  -2  -4    1.40    0.10
 -20   2   4    1.36    0.13
  20   2  -4    1.36    0.10
  20   2  -4    1.16    0.09
 -18  -2   4    3.22    0.15
  18  -2  -4    3.22    0.14
  18  -2  -4    3.24    0.13
  18  -2  -4    3.48    0.14
  18   2  -4    3.38    0.14
 -18   2   4    3.50    0.17
 -18   2   4    3.38    0.17
  18   2  -4    2.78    0.14
  16  -2  -4    2.09    0.11
  16  -2  -4    2.37    0.11
  16  -2  -4    2.23    0.11
 -16  -2   4    2.10    0.12
 -16   2   4    2.14    0.15
  16   2  -4    2.24    0.12
  16   2  -4    2.32    0.13
  16   2  -4    2.24    0.08
 -16   2   4    2.36    0.15
  14  -2  -4   39.90    0.78
  14  -2  -4   40.78    0.76
 -14  -2   4   40.24    0.81
  14  -2  -4   40.19    0.76
 -14   2   4   40.63    0.81
  14   2  -4   39.32    0.77
  14   2  -4   40.69    0.77
  14   2  -4   41.63    0.74
 -14   2   4   41.60    0.83
 -12  -2   4   10.60    0.27
  12  -2  -4   10.23    0.24
  12  -2  -4   10.51    0.24
  12  -2  -4   10.63    0.24
  12   2  -4   10.68    0.21
 -12   2   4   11.17    0.29
  12   2  -4   10.56    0.25
  12   2  -4   10.62    0.25
 -12   2   4   10.69    0.28
 -10  -2   4    6.32    0.19
  10  -2  -4    6.14    0.16
  10  -2  -4    6.64    0.17
 -10  -2   4    6.20    0.14
  10   2  -4    6.48    0.17
 -10   2   4    6.52    0.20
  10   2  -4    6.52    0.17
 -10   2   4    6.11    0.20
   8  -2  -4    7.22    0.17
  -8  -2   4    6.91    0.20
   8  -2  -4    7.16    0.17
   8   2  -4    7.09    0.18
  -8   2   4    7.08    0.21
  -8   2   4    7.05    0.21
   8   2  -4    7.19    0.19
   6  -2  -4    0.25    0.03
   6  -2  -4    0.28    0.04
  -6  -2   4    0.16    0.05
   6   2  -4    0.29    0.04
   6   2  -4    0.25    0.04
  -6   2   4    0.35    0.06
  -6   2   4    0.33    0.06
   4  -2  -4    0.00    0.03
   4  -2  -4    0.02    0.03
  -4  -2   4   -0.02    0.04
   4   2  -4   -0.02    0.03
  -4   2   4   -0.04    0.04
  -4   2   4   -0.04    0.04
   4   2  -4   -0.01    0.03
   2  -2  -4    3.66    0.11
   2  -2  -4    3.74    0.10
  -2  -2   4    3.42    0.13
   2   2  -4    3.59    0.10
   2   2  -4    3.42    0.12
  -2   2   4    3.71    0.12
  -2   2   4    3.60    0.13
   0  -2  -4    1.54    0.08
   0  -2   4    1.67    0.05
   0  -2   4    1.70    0.09
   0  -2  -4    1.53    0.07
   0   2  -4    1.70    0.09
   0   2  -4    1.63    0.07
   0   2   4    1.77    0.09
   0   2   4    1.70    0.08
   2  -2   4    0.57    0.06
   2  -2   4    0.57    0.05
  -2  -2  -4    0.56    0.05
  -2  -2  -4    0.60    0.04
   2   2   4    0.51    0.06
  -2   2  -4    0.55    0.05
   2   2   4    0.61    0.05
  -2   2  -4    0.53    0.04
   4  -2   4    0.87    0.07
  -4  -2  -4    0.95    0.08
   4  -2   4    0.98    0.06
  -4  -2  -4    1.03    0.06
  -4   2  -4    0.97    0.08
   4   2   4    0.92    0.08
   4   2   4    1.01    0.07
  -4   2  -4    0.98    0.05
  -6  -2  -4    5.40    0.13
   6  -2   4    5.06    0.15
  -6  -2  -4    5.31    0.15
   6  -2   4    5.38    0.14
  -6   2  -4    5.52    0.12
  -6   2  -4    5.48    0.16
   6   2   4    5.33    0.15
   6   2   4    5.37    0.15
  -8  -2  -4   16.67    0.33
   8  -2   4   16.52    0.34
   8  -2   4   16.89    0.36
  -8  -2  -4   16.82    0.35
   8   2   4   16.79    0.36
   8   2   4   16.76    0.35
  -8   2  -4   16.95    0.31
  -8   2  -4   16.88    0.36
 -10  -2  -4   49.57    0.93
  10  -2   4   49.18    0.95
  10  -2   4   50.12    0.93
 -10  -2  -4   50.41    0.90
 -10   2  -4   49.56    0.94
 -10   2  -4   51.15    0.88
  10   2   4   49.86    0.94
  10   2   4   50.12    0.94
  12  -2   4    0.07    0.05
  12  -2   4    0.06    0.05
 -12  -2  -4    0.14    0.05
 -12  -2  -4    0.02    0.04
 -12   2  -4   -0.03    0.05
  12   2   4   -0.03    0.05
  12   2   4    0.12    0.05
 -14  -2  -4    0.43    0.05
 -14  -2  -4    0.29    0.06
  14  -2   4    0.35    0.06
  14  -2   4    0.31    0.06
  14   2   4    0.22    0.06
 -14   2  -4    0.36    0.06
  14   2   4    0.29    0.05
  16  -2   4    3.36    0.13
 -16  -2  -4    3.57    0.12
 -16  -2  -4    3.31    0.14
  16  -2   4    3.49    0.13
  16   2   4    3.49    0.14
 -16   2  -4    3.38    0.15
  16   2   4    3.48    0.12
  18  -2   4    1.23    0.10
 -18  -2  -4    1.12    0.09
  18  -2   4    1.06    0.09
  18   2   4    0.96    0.10
 -18   2  -4    1.00    0.09
 -20  -2  -4   -0.03    0.06
  20  -2   4    0.02    0.06
  20  -2   4   -0.09    0.05
 -20   2  -4    0.09    0.07
  20   2   4    0.10    0.07
  22  -2   4    1.81    0.11
 -22  -2  -4    1.55    0.13
  22  -2   4    1.76    0.11
 -22   2  -4    1.85    0.14
  22   2   4    1.95    0.13
  24  -2   4    0.09    0.08
 -24  -2  -4    0.06    0.07
 -24   2  -4   -0.01    0.08
  24   2   4    0.01    0.08
 -26  -2  -4    0.31    0.09
  26  -2   4    0.41    0.08
  26   2   4    0.07    0.08
 -26   2  -4    0.31    0.09
  28  -2   4    0.62    0.10
 -28  -2  -4    0.37    0.09
  28   2   4    0.64    0.10
 -28   2  -4    0.40    0.10
 -30  -2  -4   -0.07    0.08
  30  -2   4    0.03    0.08
 -30   2  -4   -0.03    0.09
  30   2   4    0.03    0.09
 -31  -3   4    0.01    0.08
  31  -3  -4   -0.14    0.07
  31   3  -4    0.02    0.08
  29  -3  -4    0.84    0.10
 -29  -3   4    0.93    0.12
  29  -3  -4    0.97    0.10
  29   3  -4    0.91    0.11
  27  -3  -4   -0.07    0.07
  27  -3  -4    0.02    0.07
 -27  -3   4   -0.02    0.08
  27   3  -4    0.02    0.07
 -25  -3   4    0.33    0.08
  25  -3  -4    0.42    0.08
  25  -3  -4    0.30    0.07
  25  -3  -4    0.25    0.08
 -25   3   4    0.20    0.11
  25   3  -4    0.32    0.09
  25   3  -4    0.31    0.08
 -23  -3   4    2.22    0.15
  23  -3  -4    2.36    0.13
  23  -3  -4    2.30    0.13
  23  -3  -4    2.39    0.13
 -23   3   4    2.19    0.18
  23   3  -4    2.29    0.15
  23   3  -4    2.23    0.16
  21  -3  -4    0.04    0.07
  21  -3  -4    0.04    0.05
 -21  -3   4   -0.04    0.07
  21  -3  -4    0.04    0.06
  21   3  -4    0.08    0.06
  21   3  -4   -0.05    0.07
 -21   3   4   -0.04    0.09
 -19  -3   4    1.46    0.12
  19  -3  -4    1.51    0.11
  19  -3  -4    1.46    0.10
  19  -3  -4    1.59    0.11
 -19   3   4    1.56    0.14
  19   3  -4    1.45    0.12
  19   3  -4    1.52    0.12
  17  -3  -4    3.54    0.14
 -17  -3   4    3.58    0.15
  17  -3  -4    3.50    0.13
  17  -3  -4    3.65    0.13
 -17   3   4    3.62    0.19
  17   3  -4    3.73    0.15
  17   3  -4    3.65    0.15
  15  -3  -4    2.93    0.11
 -15  -3   4    2.84    0.13
  15  -3  -4    2.90    0.12
  15  -3  -4    2.67    0.11
  15   3  -4    2.89    0.13
 -15   3   4    3.02    0.17
  15   3  -4    2.80    0.13
  13  -3  -4    0.30    0.04
 -13  -3   4    0.30    0.08
  13  -3  -4    0.42    0.06
  13  -3  -4    0.35    0.06
  13   3  -4    0.33    0.06
  13   3  -4    0.31    0.06
 -13   3   4    0.33    0.09
  13   3  -4    0.36    0.03
 -11  -3   4   23.03    0.50
  11  -3  -4   23.99    0.46
  11  -3  -4   23.66    0.47
  11  -3  -4   23.61    0.48
 -11   3   4   24.43    0.53
  11   3  -4   24.12    0.48
  11   3  -4   24.60    0.43
  11   3  -4   23.36    0.48
   9  -3  -4    1.99    0.09
  -9  -3   4    2.19    0.11
   9  -3  -4    2.07    0.09
   9  -3  -4    2.32    0.08
   9   3  -4    2.18    0.11
   9   3  -4    2.14    0.10
  -9   3   4    2.29    0.12
  -9   3   4    1.96    0.14
  -7  -3   4    0.23    0.06
   7  -3  -4    0.32    0.04
   7  -3  -4    0.34    0.03
  -7   3   4    0.38    0.07
  -7   3   4    0.34    0.08
   7   3  -4    0.26    0.05
   7   3  -4    0.29    0.04
  -5  -3   4    2.76    0.12
   5  -3  -4    2.42    0.08
   5  -3  -4    2.31    0.09
  -5   3   4    2.36    0.11
   5   3  -4    2.30    0.09
   5   3  -4    2.32    0.10
  -5   3   4    2.34    0.13
   3  -3  -4    2.74    0.09
  -3  -3   4    2.96    0.12
   3  -3  -4    2.74    0.09
   3   3  -4    2.86    0.09
   3   3  -4    2.73    0.11
  -3   3   4    2.83    0.12
  -3   3   4    2.66    0.12
   1  -3  -4    0.04    0.03
  -1  -3   4    0.10    0.02
  -1  -3   4    0.06    0.05
   1  -3  -4    0.07    0.03
  -1   3   4    0.03    0.04
  -1   3   4    0.09    0.05
   1   3  -4    0.08    0.04
   1   3  -4    0.04    0.03
  -1  -3  -4    0.21    0.04
  -1  -3  -4    0.20    0.04
   1  -3   4    0.25    0.03
   1  -3   4    0.21    0.05
  -1   3  -4    0.25    0.03
   1   3   4    0.20    0.05
   1   3   4    0.27    0.05
  -1   3  -4    0.17    0.04
  -3  -3  -4    1.02    0.07
   3  -3   4    0.93    0.05
   3  -3   4    0.95    0.08
  -3  -3  -4    0.81    0.05
   3   3   4    0.91    0.08
   3   3   4    0.94    0.07
  -3   3  -4    0.89    0.05
  -3   3  -4    0.91    0.07
  -5  -3  -4    0.44    0.05
   5  -3   4    0.39    0.04
  -5  -3  -4    0.43    0.04
   5  -3   4    0.45    0.06
  -5   3  -4    0.54    0.06
  -5   3  -4    0.45    0.03
   5   3   4    0.44    0.06
   5   3   4    0.39    0.06
   7  -3   4   17.30    0.35
  -7  -3  -4   18.00    0.35
  -7  -3  -4   17.31    0.36
   7  -3   4   17.09    0.38
  -7   3  -4   18.10    0.32
   7   3   4   18.03    0.37
  -7   3  -4   17.34    0.37
   7   3   4   17.78    0.37
  -9  -3  -4    0.30    0.04
  -9  -3  -4    0.42    0.05
   9  -3   4    0.27    0.05
   9  -3   4    0.32    0.06
  -9   3  -4    0.37    0.06
   9   3   4    0.34    0.06
   9   3   4    0.38    0.06
  11  -3   4    0.61    0.07
 -11  -3  -4    0.75    0.06
  11  -3   4    0.68    0.07
 -11  -3  -4    0.62    0.06
 -11   3  -4    0.58    0.07
  11   3   4    0.65    0.08
  11   3   4    0.69    0.06
 -13  -3  -4   22.18    0.42
  13  -3   4   20.79    0.45
  13  -3   4   21.00    0.44
 -13  -3  -4   21.45    0.44
  13   3   4   21.69    0.43
  13   3   4   21.30    0.45
 -13   3  -4   21.22    0.45
  15  -3   4    1.08    0.09
 -15  -3  -4    1.30    0.11
  15  -3   4    1.30    0.10
 -15  -3  -4    1.16    0.10
  15   3   4    1.26    0.09
 -15   3  -4    1.28    0.10
  15   3   4    1.10    0.10
  17  -3   4    0.20    0.07
 -17  -3  -4    0.17    0.06
  17  -3   4    0.16    0.07
 -17  -3  -4    0.23    0.05
  17   3   4    0.35    0.07
 -17   3  -4    0.21    0.07
  19  -3   4    2.07    0.12
 -19  -3  -4    1.74    0.12
  19  -3   4    1.70    0.11
 -19   3  -4    1.77    0.13
  19   3   4    1.91    0.13
  21  -3   4    0.15    0.07
  21  -3   4    0.16    0.07
 -21  -3  -4    0.06    0.06
  21   3   4    0.14    0.07
 -21   3  -4    0.06    0.07
  23  -3   4    0.02    0.08
 -23  -3  -4    0.12    0.07
  23  -3   4    0.17    0.07
  23   3   4   -0.03    0.07
 -23   3  -4    0.04    0.08
  25  -3   4    0.34    0.08
  25  -3   4    0.35    0.09
 -25  -3  -4    0.40    0.08
 -25   3  -4    0.19    0.09
  25   3   4    0.35    0.09
  27  -3   4   -0.01    0.08
 -27  -3  -4    0.11    0.08
  27   3   4   -0.04    0.07
 -27   3  -4    0.06    0.09
  29  -3   4    0.02    0.08
 -29  -3  -4   -0.01    0.08
  29   3   4    0.03    0.09
 -29   3  -4    0.01    0.09
  30  -4  -4    0.02    0.08
 -30  -4   4    0.13    0.09
  30   4  -4    0.12    0.08
  28  -4  -4    0.03    0.08
 -28  -4   4   -0.01    0.08
  28  -4  -4   -0.01    0.07
  28   4  -4    0.07    0.07
  26  -4  -4    2.10    0.13
 -26  -4   4    1.98    0.15
  26  -4  -4    2.37    0.14
  26   4  -4    2.41    0.16
 -26   4   4    2.38    0.20
  24  -4  -4    0.19    0.08
 -24  -4   4    0.17    0.08
  24  -4  -4    0.03    0.06
 -24   4   4   -0.01    0.11
  24   4  -4    0.03    0.07
  22  -4  -4    0.18    0.07
  22  -4  -4    0.12    0.06
 -22  -4   4    0.16    0.08
  22   4  -4    0.12    0.07
  22   4  -4   -0.04    0.07
 -22   4   4    0.27    0.11
 -20  -4   4    0.20    0.07
 -20  -4   4    0.07    0.08
  20  -4  -4    0.08    0.07
  20  -4  -4    0.23    0.06
  20   4  -4    0.11    0.06
 -20   4   4    0.04    0.10
  20   4  -4    0.12    0.07
  18  -4  -4    1.47    0.10
  18  -4  -4    1.62    0.10
 -18  -4   4    1.38    0.11
  18  -4  -4    1.25    0.09
  18   4  -4    1.37    0.10
 -18   4   4    1.35    0.14
  18   4  -4    1.37    0.10
  16  -4  -4    4.09    0.14
  16  -4  -4    4.17    0.13
  16  -4  -4    3.65    0.14
 -16  -4   4    4.21    0.16
 -16   4   4    4.00    0.20
  16   4  -4    4.07    0.17
  16   4  -4    4.08    0.16
  14  -4  -4    9.41    0.21
  14  -4  -4    9.37    0.23
 -14  -4   4    9.09    0.25
  14  -4  -4    9.67    0.23
  14   4  -4    9.75    0.24
  14   4  -4    9.37    0.24
 -14   4   4    8.89    0.29
  12  -4  -4    0.01    0.03
 -12  -4   4   -0.01    0.06
  12  -4  -4   -0.03    0.04
  12  -4  -4    0.03    0.05
  12   4  -4    0.02    0.05
  12   4  -4    0.00    0.03
  12   4  -4   -0.05    0.04
 -12   4   4   -0.03    0.09
  10  -4  -4    0.00    0.05
  10  -4  -4    0.07    0.04
 -10  -4   4    0.04    0.06
  10  -4  -4    0.09    0.03
  10   4  -4    0.06    0.02
  10   4  -4    0.08    0.05
  10   4  -4    0.07    0.04
 -10   4   4    0.03    0.08
   8  -4  -4    5.65    0.13
   8  -4  -4    5.80    0.16
   8  -4  -4    5.66    0.15
  -8  -4   4    5.71    0.17
   8   4  -4    5.83    0.16
   8   4  -4    6.02    0.17
  -8   4   4    5.86    0.20
  -8   4   4    6.11    0.22
   6  -4  -4    1.07    0.07
  -6  -4   4    1.29    0.09
   6  -4  -4    1.08    0.07
   6  -4  -4    1.18    0.06
   6   4  -4    0.99    0.07
  -6   4   4    1.25    0.11
  -6   4   4    1.13    0.10
   6   4  -4    1.14    0.08
   4  -4  -4    0.66    0.04
  -4  -4   4    0.72    0.07
   4  -4  -4    0.51    0.05
  -4   4   4    0.61    0.08
   4   4  -4    0.65    0.05
  -4   4   4    0.60    0.07
   4   4  -4    0.54    0.06
   2  -4  -4   11.64    0.23
  -2  -4   4   11.40    0.27
   2  -4  -4   11.61    0.25
  -2   4   4   11.56    0.28
   2   4  -4   11.56    0.24
   2   4  -4   11.42    0.26
  -2   4   4   11.30    0.28
   2   4  -4   11.62    0.25
   0  -4   4    2.33    0.11
   0  -4  -4    2.27    0.09
   0  -4  -4    2.20    0.09
   0  -4   4    2.16    0.06
   0   4  -4    2.32    0.08
   0   4   4    2.23    0.11
   0   4   4    2.13    0.11
   0   4  -4    2.14    0.11
   0   4  -4    2.31    0.09
  -2  -4  -4    2.03    0.09
   2  -4   4    2.07    0.07
  -2  -4  -4    2.05    0.09
   2  -4   4    2.31    0.11
   2   4   4    2.25    0.11
   2   4   4    2.03    0.10
  -2   4  -4    2.14    0.08
  -2   4  -4    1.99    0.10
   4  -4   4   12.80    0.29
  -4  -4  -4   12.40    0.26
  -4  -4  -4   12.63    0.26
   4  -4   4   12.91    0.25
   4   4   4   12.00    0.28
   4   4   4   12.58    0.29
  -4   4  -4   12.45    0.24
  -4   4  -4   12.65    0.28
  -6  -4  -4    6.06    0.16
   6  -4   4    5.84    0.18
  -6  -4  -4    5.90    0.16
   6  -4   4    6.01    0.15
  -6   4  -4    5.98    0.17
  -6   4  -4    6.13    0.13
   6   4   4    5.94    0.17
   6   4   4    6.09    0.17
  -8  -4  -4    0.34    0.05
   8  -4   4    0.54    0.06
  -8  -4  -4    0.40    0.05
   8  -4   4    0.50    0.07
   8   4   4    0.30    0.07
  -8   4  -4    0.31    0.06
   8   4   4    0.32    0.06
 -10  -4  -4   32.01    0.63
  10  -4   4   33.51    0.63
 -10  -4  -4   32.92    0.61
  10  -4   4   32.52    0.65
  10   4   4   32.62    0.65
 -10   4  -4   33.56    0.65
  10   4   4   32.49    0.63
 -12  -4  -4    2.65    0.12
  12  -4   4    2.58    0.11
 -12  -4  -4    2.50    0.11
  12  -4   4    2.53    0.11
 -12   4  -4    2.47    0.14
  12   4   4    2.44    0.10
  12   4   4    2.80    0.12
  14  -4   4    0.56    0.07
 -14  -4  -4    0.81    0.07
  14  -4   4    0.68    0.08
 -14  -4  -4    0.56    0.07
 -14   4  -4    0.68    0.08
  14   4   4    0.66    0.08
  16  -4   4    2.80    0.13
 -16  -4  -4    3.19    0.13
 -16  -4  -4    3.08    0.14
  16  -4   4    2.78    0.12
 -16   4  -4    3.04    0.15
  16   4   4    3.05    0.14
  18  -4   4    0.56    0.08
  18  -4   4    0.57    0.08
 -18  -4  -4    0.70    0.07
 -18  -4  -4    0.58    0.08
 -18   4  -4    0.53    0.08
  18   4   4    0.44    0.08
  20  -4   4    0.05    0.06
  20  -4   4    0.01    0.07
 -20  -4  -4   -0.02    0.06
  20   4   4   -0.11    0.07
 -20   4  -4    0.00    0.07
  22  -4   4    0.44    0.08
 -22  -4  -4    0.21    0.07
  22  -4   4    0.57    0.09
  22   4   4    0.37    0.08
 -22   4  -4    0.28    0.08
  24  -4   4    0.12    0.07
  24  -4   4   -0.06    0.07
 -24  -4  -4   -0.08    0.07
  24   4   4   -0.07    0.07
 -24   4  -4    0.07    0.08
  26  -4   4    0.16    0.07
 -26  -4  -4   -0.07    0.07
  26  -4   4    0.07    0.08
 -26   4  -4    0.00    0.08
  26   4   4   -0.02    0.08
  28  -4   4    0.09    0.08
 -28  -4  -4    0.30    0.09
  28   4   4    0.22    0.09
 -28   4  -4    0.35    0.10
 -30  -4  -4    0.14    0.09
  30  -4   4    0.04    0.09
  30   4   4    0.06    0.09
 -30   4  -4    0.02    0.09
 -31  -5   4   -0.05    0.09
[truncated: 329,733 more chars]
